# Supplementary material for: Accuracy assessment of fusion transcript detection via read-mapping and de novo fusion transcript assembly-based methods
Source: Genome Biol. 2019 Oct 21;20:213. doi: 10.1186/s13059-019-1842-9 (PMC6802306; doi:10.1186/s13059-019-1842-9)
Supplement: Supplementary file 1 — Additional file 1. Table S1. simulated 50 base PE read fusion predictions; Table S2. simulated 101 base PE read predictions; Table S3. known experimentally validated fusions; Table S4. fusion predictions on cancer cell lines; Table S5. Centrifuge-based viral and microbial source predictions for Trinity-assembled transcripts; Table S6. Viral assignments of Trinity-UC assembled transcripts via blastn; Table S7. Fusion prediction software commands; Table S8. sources of RNA-seq data for modeling simulated RNA-seq; Table S9. Cancer cell lines targeted for fusion discovery. [file 13059_2019_1842_MOESM1_ESM.xlsx]

## Sheet: Table S1 - sim50 predictions
sample	prog	fusion	J	S	mapped_gencode_A_gene_list	mapped_gencode_B_gene_list
sim_adipose	nFuse	CAPS--CWC22	6144	8618	AC104532.1,AC104532.2,AC104532.4,CAPS,RANBP3	CWC22	["INTERCHROMOSOMAL[chr19--chr2]"]
sim_adipose	nFuse	MLF1--WFDC5	6028	8623	MLF1	WFDC5	["INTERCHROMOSOMAL[chr3--chr20]"]
sim_adipose	nFuse	LRIT1--KIAA1377	5599	8596	LRIT1	ANGPTL5,CEP126,KIAA1377	["INTERCHROMOSOMAL[chr10--chr11]"]
sim_adipose	nFuse	FLRT1--PROP1	4921	8536	AP000721.2,AP006333.1,FLRT1,MACROD1,RP11-21A7A.2,RP11-21A7A.3	PROP1	["INTERCHROMOSOMAL[chr11--chr5]"]
sim_adipose	nFuse	RAPH1--TPM2	5180	8168	ABI2,RAPH1	TPM2	["INTERCHROMOSOMAL[chr2--chr9]"]
sim_adipose	nFuse	PHF5A--PPT1	5204	8035	PHF5A	CAP1,PPT1	["INTERCHROMOSOMAL[chr22--chr1]"]
sim_adipose	nFuse	NT5C1A--BCO2	5015	7883	NT5C1A	AP002884.2,AP002884.3,BCO2,KCTD9P4,MRPS36P4,RP11-356J5.5,RPS12P21,SDHD	["INTERCHROMOSOMAL[chr1--chr11]"]
sim_adipose	nFuse	RPF1--RBL1	5226	7479	GNG5,RPF1	AL136172.1,RBL1,RP4-621N11.2,RPS27AP3,RPS3AP3	["INTERCHROMOSOMAL[chr1--chr20]"]
sim_adipose	nFuse	AP3M1--CTSK	4648	8034	AP3M1,RP11-178G16.4,RP11-178G16.5	CTSK,UBE2D3P3	["INTERCHROMOSOMAL[chr10--chr1]"]
sim_adipose	nFuse	SH3RF1--NTN5	5001	7585	AC096741.1,AC096741.2,RP11-327O17.2,RPL6P12,SH3RF1	AC008888.7,NTN5,SEC1P	["INTERCHROMOSOMAL[chr4--chr19]"]
sim_adipose	nFuse	VAPA--SOX18	4846	7738	5S_rRNA.324,RN5S450,RNA5SP450,VAPA	SOX18,ZNF512B	["INTERCHROMOSOMAL[chr18--chr20]"]
sim_adipose	nFuse	ELOVL7--AC020911.1	4825	7619	ELOVL7	.	[]
sim_adipose	nFuse	SGPP1--IL9R	4654	7781	SGPP1	AJ271736.10,IL9R,NCRNA00286B,WASH6P,WASIR1	["INTERCHROMOSOMAL[chr14--chrX]"]
sim_adipose	nFuse	FAM45B--KDM5C	4276	7210	FAM45B,FAM45BP,RP1-274L7.1	KDM5C,KDM5C-IT1,RP11-258C19.6	["INTRACHROMOSOMAL[chrX:76.37Mb]"]
sim_adipose	nFuse	BAZ2A--ZNF248	4072	7325	BAZ2A	AL132657.1,AL132657.2,AL135791.1,RP11-162G10.1,RP11-162G10.4,RP11-162G10.5,RP11-258F22.1,RP11-258F22.2,TLK2P2,ZNF248,ZNF33BP1	["INTERCHROMOSOMAL[chr12--chr10]"]
sim_adipose	nFuse	HIST2H2BF--NDFIP2	3930	6846	AC239798.4,AC243772.2,FCGR1A,HIST2H2BB,HIST2H2BF,RP11-196G18.21,RP11-196G18.3,RP5-998N21.10	NDFIP2,NDFIP2-AS1,RP11-394M3.2	["INTERCHROMOSOMAL[chr1--chr13]"]
sim_adipose	nFuse	ARHGEF33--HTR6	3841	6745	AC019171.1,ARHGEF33,MORN2,Metazoa_SRP,RN7SL96P	HTR6	["INTERCHROMOSOMAL[chr2--chr1]"]
sim_adipose	nFuse	ZSCAN1--ATP6V0E1	2921	7144	HNRNPDLP4,LETM1P2,ZSCAN1	AC008429.4,ATP6V0E1,CTC-308K20.4,SNORA74B	["INTERCHROMOSOMAL[chr19--chr5]"]
sim_adipose	nFuse	PNO1--LARP1B	3420	6470	AC017083.3,AC017083.4,PNO1,PPP3R1,RP11-474G23.1	AC099340.1,CTD-2034L19.1,FOSL1P1,LARP1B,RP11-214O14.1	["INTERCHROMOSOMAL[chr2--chr4]"]
sim_adipose	nFuse	MLL5--FGF6	3705	6158	AC005070.3,CTB-152G17.6,KMT2E,KMT2E-AS1,MLL5,RP11-325F22.4,SRPK2	FGF6	[]
sim_adipose	nFuse	CASD1--LRIG3	3277	6234	CASD1	LRIG3	["INTERCHROMOSOMAL[chr7--chr12]"]
sim_adipose	nFuse	POLA1--TRGV3	2799	6593	AC004655.1,EEF1B2P3,EEF1B4,POLA1,SCARNA23	TRGV3,TRGV5	["INTERCHROMOSOMAL[chrX--chr7]"]
sim_adipose	nFuse	REPS2--OBP2A	3180	5789	CBX1P2,REPS2,RF00190,SNORA16,SNORA16.1	OBP2A	["INTERCHROMOSOMAL[chrX--chr9]"]
sim_adipose	nFuse	PID1--DAP	515	8338	7SK,7SK.289,AC007677.1,AC007677.2,PID1,RN7SKP283	AC012629.2,CTD-2154B17.4,DAP	["INTERCHROMOSOMAL[chr2--chr5]"]
sim_adipose	nFuse	TLCD1--EHD3	2873	5892	AC010761.14,AC010761.6,NEK8,RPL23A,TLCD1	EHD3	["INTERCHROMOSOMAL[chr17--chr2]"]
sim_adipose	nFuse	TSFM--NLN	303	8151	AC025165.1,AC025165.3,AC025165.5,AVIL,EEF1AKMT3,METTL21B,RNU6-1083P,RP11-571M6.15,RP11-571M6.17,TSFM,U6,U6.447	AC008958.1,CTD-2353N24.1,NLN,SGTB	["INTERCHROMOSOMAL[chr12--chr5]"]
sim_adipose	nFuse	PAM--ATP6V0E2	2921	5385	PAM	AC092681.1,AC092681.3,AC093458.1,ATP6V0E2,ATP6V0E2-AS1,RP11-445N20.3,RP11-728K20.1,RP11-728K20.3,RP4-751H13.6	["INTERCHROMOSOMAL[chr5--chr7]"]
sim_adipose	nFuse	HP1BP3--KISS1	2521	5673	HP1BP3,RP5-930J4.4	KISS1	["INTRACHROMOSOMAL[chr1:183.05Mb]"]
sim_adipose	nFuse	PPP1R3C--C4orf27	2662	5222	PPP1R3C	C4ORF27,C4orf27,HPF1	["INTERCHROMOSOMAL[chr10--chr4]"]
sim_adipose	nFuse	SGCG--ALPP	2656	5046	RNU6-58,RNU6-58P,SDAD1P4,SGCG,TATDN2P3,U6.1299	AC068134.1,AC068134.8,ALPP	["INTERCHROMOSOMAL[chr13--chr2]"]
sim_adipose	nFuse	HMGCL--TSGA13	2656	4945	HMGCL	COPG2,TSGA13	["INTERCHROMOSOMAL[chr1--chr7]"]
sim_adipose	nFuse	GNPAT--S100A6	2542	4939	C1ORF131,C1orf131,GNPAT	BX470102.1,BX470102.3,S100A6	["INTRACHROMOSOMAL[chr1:77.87Mb]"]
sim_adipose	nFuse	MPZL2--SPINLW1	378	6646	MPZL2	AL031663.1,EPPIN,EPPIN-WFDC6,HSPD1P21,RP3-461P17.6,SPINLW1,SPINLW1-WFDC6,WFDC6	[]
sim_adipose	nFuse	CLEC4G--GNG10	2249	4654	CLEC4G	DNAJC25,DNAJC25-GNG10,GNG10	["INTERCHROMOSOMAL[chr19--chr9]"]
sim_adipose	nFuse	ZBTB16--LRRIQ3	2266	4525	AP000908.1,AP002518.2,RP11-64D24.2,ZBTB16	LRRIQ3	["INTERCHROMOSOMAL[chr11--chr1]"]
sim_adipose	nFuse	TMEM79--GTF3C1	2065	4618	C1ORF85,C1orf85,TMEM79	GTF3C1	["INTERCHROMOSOMAL[chr1--chr16]"]
sim_adipose	nFuse	EHF--HSPA8	2129	4479	EHF	HSPA8,SNORD14C,SNORD14D,SNORD14E	["INTRACHROMOSOMAL[chr11:88.25Mb]"]
sim_adipose	nFuse	XRCC1--C22orf27	2026	4580	L34079.1,L34079.2,L34079.3,L34079.4,PINLYP,XRCC1	C22orf27,MORC2,MORC2-AS1	[]
sim_adipose	nFuse	GGT7--FAM160A2	2095	4506	ACSS2,GGT7	FAM160A2	["INTERCHROMOSOMAL[chr20--chr11]"]
sim_adipose	nFuse	RASAL1--METTL2B	2008	4489	RASAL1	AC010655.2,AC010655.3,AC010655.4,C7ORF68,C7orf68,HILPDA,METTL2B,RP11-155G14.5,RP11-155G14.6,RP11-212P7.3	["INTERCHROMOSOMAL[chr12--chr7]"]
sim_adipose	nFuse	ZNF513--MIPOL1	1969	4278	ZNF513	MIPOL1,RNU6-886P,U6,U6.564	["INTERCHROMOSOMAL[chr2--chr14]"]
sim_adipose	nFuse	NR1D2--WDR88	155	6038	NKIRAS1,NR1D2	WDR88	["INTERCHROMOSOMAL[chr3--chr19]"]
sim_adipose	nFuse	MLF1--WFDC5	6023	146	MLF1	WFDC5	["INTERCHROMOSOMAL[chr3--chr20]"]
sim_adipose	nFuse	CAPS--CWC22	6117	51	AC104532.1,AC104532.2,AC104532.4,CAPS,RANBP3	CWC22	["INTERCHROMOSOMAL[chr19--chr2]"]
sim_adipose	nFuse	TMEM174--SFMBT1	265	5867	TMEM174	AC096887.1,RP11-894J14.5,SFMBT1	["INTERCHROMOSOMAL[chr5--chr3]"]
sim_adipose	nFuse	CAPS--CWC22	6096	12	AC104532.1,AC104532.2,AC104532.4,CAPS,RANBP3	CWC22	["INTERCHROMOSOMAL[chr19--chr2]"]
sim_adipose	nFuse	C1orf220--DKK1	1950	4080	AL513013.1,C1ORF220,C1ORF49,C1orf220,C1orf49,TEX35	DKK1	["INTERCHROMOSOMAL[chr1--chr10]"]
sim_adipose	nFuse	CLDN2--KRT1	1796	4055	CLDN2,MORC4,RIPPLY1	KRT1	["INTERCHROMOSOMAL[chrX--chr12]"]
sim_adipose	nFuse	MDFI--OTC	1397	4379	MDFI	AF241726.6,OTC,TDGF1P1	["INTERCHROMOSOMAL[chr6--chrX]"]
sim_adipose	nFuse	LRIT1--KIAA1377	5620	27	LRIT1	ANGPTL5,CEP126,KIAA1377	["INTERCHROMOSOMAL[chr10--chr11]"]
sim_adipose	nFuse	GUCY1B3--LYG1	1772	3814	GUCY1B1,GUCY1B3	AC079447.1,C2ORF15,C2orf15,LYG1,RP11-111H13.1	["INTERCHROMOSOMAL[chr4--chr2]"]
sim_adipose	nFuse	PID1--DAP	5416	47	7SK,7SK.289,AC007677.1,AC007677.2,PID1,RN7SKP283	AC012629.2,CTD-2154B17.4,DAP	["INTERCHROMOSOMAL[chr2--chr5]"]
sim_adipose	nFuse	DAP--PID1	5430	13	AC012629.2,CTD-2154B17.4,DAP	7SK,7SK.289,AC007677.1,AC007677.2,PID1,RN7SKP283	["INTERCHROMOSOMAL[chr5--chr2]"]
sim_adipose	nFuse	DAP--PID1	5417	4	AC012629.2,CTD-2154B17.4,DAP	7SK,7SK.289,AC007677.1,AC007677.2,PID1,RN7SKP283	["INTERCHROMOSOMAL[chr5--chr2]"]
sim_adipose	nFuse	RPF1--RBL1	5238	116	GNG5,RPF1	AL136172.1,RBL1,RP4-621N11.2,RPS27AP3,RPS3AP3	["INTERCHROMOSOMAL[chr1--chr20]"]
sim_adipose	nFuse	RPF1--RBL1	5252	87	GNG5,RPF1	AL136172.1,RBL1,RP4-621N11.2,RPS27AP3,RPS3AP3	["INTERCHROMOSOMAL[chr1--chr20]"]
sim_adipose	nFuse	MSH6--LOXHD1	1565	3700	AC006509.1,AC006509.2,AC006509.4,AC006509.7,FBXO11,MSH6,RF00026,RNU6-688P,RPL36AP15,U6,U6.1006	LOXHD1	["INTERCHROMOSOMAL[chr2--chr18]"]
sim_adipose	nFuse	STIM2--TCF20	1536	3707	AC106047.1,AC106047.2,RP11-293A21.1,RP11-293A21.2,STIM2	CTA-989H11.1,OGFRP1,TCF20,Z83851.1,Z83851.2,Z83851.3,Z83851.4	["INTERCHROMOSOMAL[chr4--chr22]"]
sim_adipose	nFuse	GCH1--ARID3C	1516	3641	FDPSP3,GCH1,MIR4308,RNU6ATAC9P,U6atac,U6atac.32	ARID3C	["INTERCHROMOSOMAL[chr14--chr9]"]
sim_adipose	nFuse	NT5C1A--BCO2	5014	114	NT5C1A	AP002884.2,AP002884.3,BCO2,KCTD9P4,MRPS36P4,RP11-356J5.5,RPS12P21,SDHD	["INTERCHROMOSOMAL[chr1--chr11]"]
sim_adipose	nFuse	PHF5A--PPT1	5055	12	PHF5A	CAP1,PPT1	["INTERCHROMOSOMAL[chr22--chr1]"]
sim_adipose	nFuse	AKAP8L--ELOVL7	4811	240	AC005785.1,AC005785.2,AKAP8L	ELOVL7	["INTERCHROMOSOMAL[chr19--chr5]"]
sim_adipose	nFuse	SH3RF1--NTN5	5010	15	AC096741.1,AC096741.2,RP11-327O17.2,RPL6P12,SH3RF1	AC008888.7,NTN5,SEC1P	["INTERCHROMOSOMAL[chr4--chr19]"]
sim_adipose	nFuse	FLRT1--PROP1	4936	46	AP000721.2,AP006333.1,FLRT1,MACROD1,RP11-21A7A.2,RP11-21A7A.3	PROP1	["INTERCHROMOSOMAL[chr11--chr5]"]
sim_adipose	nFuse	BCO2--NT5C1A	4969	5	AP002884.2,AP002884.3,BCO2,KCTD9P4,MRPS36P4,RP11-356J5.5,RPS12P21,SDHD	NT5C1A	["INTERCHROMOSOMAL[chr11--chr1]"]
sim_adipose	nFuse	VAPA--SOX18	4920	51	5S_rRNA.324,RN5S450,RNA5SP450,VAPA	SOX18,ZNF512B	["INTERCHROMOSOMAL[chr18--chr20]"]
sim_adipose	nFuse	APOA5--AMY1A	1577	3392	APOA5	AC105272.1,AMY1A,AMY1B,AMY1C,AMYP1,RP5-1108M17.5	["INTERCHROMOSOMAL[chr11--chr1]"]
sim_adipose	nFuse	TSFM--NLN	4938	15	AC025165.1,AC025165.3,AC025165.5,AVIL,EEF1AKMT3,METTL21B,RNU6-1083P,RP11-571M6.15,RP11-571M6.17,TSFM,U6,U6.447	AC008958.1,CTD-2353N24.1,NLN,SGTB	["INTERCHROMOSOMAL[chr12--chr5]"]
sim_adipose	nFuse	ELOVL7--AC020911.1	4822	4	ELOVL7	.	[]
sim_adipose	nFuse	RAB10--DNM1	1402	3389	AC011742.3,RAB10,RNU6-942P,RP11-214J9.1,U6,U6.77	CIZ1,DNM1,MIR199B,MIR3154	["INTERCHROMOSOMAL[chr2--chr9]"]
sim_adipose	nFuse	CCL17--SCGB2A1	1470	3287	CCL17	AP003306.1,RP11-703H8.9,SCGB2A1	["INTERCHROMOSOMAL[chr16--chr11]"]
sim_adipose	nFuse	SGPP1--IL9R	4670	51	SGPP1	AJ271736.10,IL9R,NCRNA00286B,WASH6P,WASIR1	["INTERCHROMOSOMAL[chr14--chrX]"]
sim_adipose	nFuse	BOC--SLC6A12	1370	3327	BOC,CFAP44,WDR52	AC007406.1,RP11-283I3.1,RP11-283I3.2,SLC6A12	["INTERCHROMOSOMAL[chr3--chr12]"]
sim_adipose	nFuse	FAM46C--UACA	1346	3196	FAM46C,TENT5C	AC009269.2,AC009269.3,RP11-138H8.2,UACA	["INTERCHROMOSOMAL[chr1--chr15]"]
sim_adipose	nFuse	THRAP3--HEPACAM	1348	3135	RP11-238O13.1,THRAP3,UBE2V2P4	HEPACAM,HEPN1	["INTERCHROMOSOMAL[chr1--chr11]"]
sim_adipose	nFuse	C9orf46--KRT84	1341	3141	AL162253.1,C9ORF46,C9orf46,CD274,KIAA1432,PDCD1LG2,PLGRKT,RIC1,RNF152P1,RP11-12D24.7,RP11-574F11.3	AC078865.1,KRT84,RP3-416H24.4	[]
sim_adipose	nFuse	MPV17L2--ZW10	1317	3155	MPV17L2,RAB3A	AP003170.4,AP003170.5,RP11-667M19.1,RP11-667M19.2,RP11-667M19.4,RPS29P19,ZW10	["INTERCHROMOSOMAL[chr19--chr11]"]
sim_adipose	nFuse	TXNDC6--ACTR6	1842	2547	ARMC8,NME9,TXNDC6	AC010203.1,ACTR6,DEPDC4,RP11-175P13.3	[]
sim_adipose	nFuse	GNAT2--SAE1	1255	3092	AMPD2,GNAT2	SAE1,ZC3H4	["INTERCHROMOSOMAL[chr1--chr19]"]
sim_adipose	nFuse	GAL3ST2--BMPR2	11	4252	AC114730.5,AC131097.1,GAL3ST2	AC073410.1,AC073410.2,BMPR2,RP11-27M5.1	["INTRACHROMOSOMAL[chr2:39.28Mb]"]
sim_adipose	nFuse	PDILT--PHC1	1244	2957	AC106796.1,PDILT,RP11-429K17.1	M6PR,PHC1	["INTERCHROMOSOMAL[chr16--chr12]"]
sim_adipose	nFuse	ZNF248--BAZ2A	4059	97	AL132657.1,AL132657.2,AL135791.1,RP11-162G10.1,RP11-162G10.4,RP11-162G10.5,RP11-258F22.1,RP11-258F22.2,TLK2P2,ZNF248,ZNF33BP1	BAZ2A	["INTERCHROMOSOMAL[chr10--chr12]"]
sim_adipose	nFuse	UGT1A4--MUDENG	987	3078	AC114812.1,AC114812.10,AC114812.3,AC114812.4,AC114812.5,AC114812.9,DNAJB3,RPL17P11,UGT1A1,UGT1A10,UGT1A2P,UGT1A3,UGT1A4,UGT1A5,UGT1A6,UGT1A7,UGT1A8,UGT1A9	AP5M1,EXOC5,MUDENG	[]
sim_adipose	nFuse	AC012652.1--FADS2	139	3872	CHP1,OIP5,OIP5-AS1	FADS1,FADS2,FEN1,MIR1908	[]
sim_adipose	nFuse	CCNH--B4GALNT4	1080	2907	AC018754.1,CCNH,CTC-428H11.2,RASA1	B4GALNT4	["INTERCHROMOSOMAL[chr5--chr11]"]
sim_adipose	nFuse	PLEKHA1--HDAC4	1146	2773	MIR3941,PLEKHA1	AC017028.1,AC017028.10,AC017028.11,AC017028.2,AC017028.3,AC017028.4,AC017028.5,AC017028.6,AC017028.7,AC017028.8,AC017028.9,AC062017.1,HDAC4,HDAC4-AS1,MIR2467,MIR4269,MIR4440,MIR4441	["INTERCHROMOSOMAL[chr10--chr2]"]
sim_adipose	nFuse	HIST2H2BF--NDFIP2	3891	7	AC239798.4,AC243772.2,FCGR1A,HIST2H2BB,HIST2H2BF,RP11-196G18.21,RP11-196G18.3,RP5-998N21.10	NDFIP2,NDFIP2-AS1,RP11-394M3.2	["INTERCHROMOSOMAL[chr1--chr13]"]
sim_adipose	nFuse	GMFG--ZNF708	1100	2786	AC011445.2,CTC-246B18.10,GMFG	AC010620.1,AC010620.2,AC022432.1,BNIP3P25,CTD-3030D20.1,CTD-3030D20.2,CTD-3233P19.2,CTD-3233P19.7,CTD-3233P19.8,RPL36AP51,VN1R83P,ZNF708	["INTRACHROMOSOMAL[chr19:18.31Mb]"]
sim_adipose	nFuse	CRYBB3--ACAP1	1241	2617	CRYBB3	ACAP1	["INTERCHROMOSOMAL[chr22--chr17]"]
sim_adipose	nFuse	METAP2--SLC38A9	1117	2715	METAP2	AC016632.1,DDX4,RP11-175M2.1,SLC38A9	["INTERCHROMOSOMAL[chr12--chr5]"]
sim_adipose	nFuse	SCO2--SERPINC1	1066	2755	CTA-384D8.36,SCO2,TYMP,U62317.2,U62317.3	SERPINC1	["INTERCHROMOSOMAL[chr22--chr1]"]
sim_adipose	nFuse	MPZL2--SPINLW1	3779	23	MPZL2	AL031663.1,EPPIN,EPPIN-WFDC6,HSPD1P21,RP3-461P17.6,SPINLW1,SPINLW1-WFDC6,WFDC6	[]
sim_adipose	nFuse	MLL5--FGF6	3723	37	AC005070.3,CTB-152G17.6,KMT2E,KMT2E-AS1,MLL5,RP11-325F22.4,SRPK2	FGF6	[]
sim_adipose	nFuse	KANK4--EPX	122	3634	KANK4,RNU6-371P,U6,U6.235	EPX	["INTERCHROMOSOMAL[chr1--chr17]"]
sim_adipose	nFuse	FGD6--KIF20B	1040	2695	AC126615.1,AC126615.2,FGD6,RP11-129B9.1,RP11-129B9.2	KIF20B	["INTERCHROMOSOMAL[chr12--chr10]"]
sim_adipose	nFuse	MYST1--ADAMTSL4	88	3616	AC135050.5,KAT8,MYST1,RP11-196G11.4	ADAMTSL4,AL356356.1,MIR4257,RP11-54A4.2	[]
sim_adipose	nFuse	PNO1--LARP1B	3589	105	AC017083.3,AC017083.4,PNO1,PPP3R1,RP11-474G23.1	AC099340.1,CTD-2034L19.1,FOSL1P1,LARP1B,RP11-214O14.1	["INTERCHROMOSOMAL[chr2--chr4]"]
sim_adipose	nFuse	PCDHGA11--IL17RB	144	3424	PCDHGA11	AC012467.2,IL17RB,RP11-884K10.7	["INTERCHROMOSOMAL[chr5--chr3]"]
sim_adipose	nFuse	PNO1--LARP1B	3513	6	AC017083.3,AC017083.4,PNO1,PPP3R1,RP11-474G23.1	AC099340.1,CTD-2034L19.1,FOSL1P1,LARP1B,RP11-214O14.1	["INTERCHROMOSOMAL[chr2--chr4]"]
sim_adipose	nFuse	CHL1--LIPM	1018	2385	AC011609.3,AC066595.1,CHL1,CHL1-AS1,CHL1-AS2,RNU6-1194P,RP11-306H5.1,RPS8P6,U6,U6.1044	LIPM	["INTERCHROMOSOMAL[chr3--chr10]"]
sim_adipose	nFuse	PLA2G5--HSD17B2	980	2355	PLA2G5	AC092142.1,HSD17B2,RP11-510J16.5	["INTERCHROMOSOMAL[chr1--chr16]"]
sim_adipose	nFuse	LRIG3--CASD1	3276	32	LRIG3	CASD1	["INTERCHROMOSOMAL[chr12--chr7]"]
sim_adipose	nFuse	NMBR--ZNF227	174	3105	AL589674.1,AL589674.2,NMBR,NMBR-AS1,RP11-137J7.2,RP11-137J7.3	ZNF227,ZNF235	["INTERCHROMOSOMAL[chr6--chr19]"]
sim_adipose	nFuse	CASD1--LRIG3	3256	4	CASD1	LRIG3	["INTERCHROMOSOMAL[chr7--chr12]"]
sim_adipose	nFuse	PLD5--CGB5	920	2340	5S_rRNA.254,7SK,7SK.247,AL360271.1,AL360271.2,AL591686.1,AL591686.2,PLD5,RN5S81,RN7SKP12,RNA5SP81,RP11-513D4.1,RP11-513D4.2,RP11-513D4.3,RP11-561I11.3,RP11-561I11.4,RPL10AP5	CGB1,CGB5	["INTERCHROMOSOMAL[chr1--chr19]"]
sim_adipose	nFuse	ZNF454--MCM8	940	2284	ZNF454	AL035461.1,MCM8,RP5-967N21.7	["INTERCHROMOSOMAL[chr5--chr20]"]
sim_adipose	nFuse	REPS2--OBP2A	3193	21	CBX1P2,REPS2,RF00190,SNORA16,SNORA16.1	OBP2A	["INTERCHROMOSOMAL[chrX--chr9]"]
sim_adipose	nFuse	NFIA--LRRC56	921	2264	AC096534.1,AC096947.1,NFIA,NFIA-AS1,NFIA-AS2,RP4-668G5.1,RP4-802A10.1,RP5-833A20.1	C11ORF35,C11orf35,LMNTD2,LRRC56	["INTERCHROMOSOMAL[chr1--chr11]"]
sim_adipose	nFuse	TADA1--UBR2	939	2238	DUTP6,TADA1	RNU6-890P,U6,U6.488,UBR2	["INTERCHROMOSOMAL[chr1--chr6]"]
sim_adipose	nFuse	SSX3--TBC1D25	696	2465	SSX3	TBC1D25	["INTRACHROMOSOMAL[chrX:0.18Mb]"]
sim_adipose	nFuse	BCL2A1--ZNF434	839	2289	BCL2A1	NAA60,ZNF434,ZSCAN32	[]
sim_adipose	nFuse	TMEM49--AADAT	942	2155	AC040904.1,PTRH2,RP11-619I22.1,VMP1	AADAT	[]
sim_adipose	nFuse	TMX2--WNT6	835	2221	AP000662.1,AP000662.9,PPIAP42,RP11-691N7.7,TMX2,TMX2-CTNND1	WNT6	["INTERCHROMOSOMAL[chr11--chr2]"]
sim_adipose	nFuse	SERPINA4--SGOL2	89	2944	SERPINA4,SERPINA5	KCTD18,SGO2,SGOL2	["INTERCHROMOSOMAL[chr14--chr2]"]
sim_adipose	nFuse	ZSCAN1--ATP6V0E1	2968	47	HNRNPDLP4,LETM1P2,ZSCAN1	AC008429.4,ATP6V0E1,CTC-308K20.4,SNORA74B	["INTERCHROMOSOMAL[chr19--chr5]"]
sim_adipose	nFuse	PAM--RP4-751H13.6	2920	93	PAM	ATP6V0E2,ATP6V0E2-AS1,RP4-751H13.6	[]
sim_adipose	nFuse	ANAPC16--NFU1	837	2136	ANAPC16,ASCC1	NFU1	["INTERCHROMOSOMAL[chr10--chr2]"]
sim_adipose	nFuse	AC114947.1--CTSL1	821	2117	AC106800.1,AC106800.2,AC106800.3,AC114947.1,NIM1,NIM1K,RP11-159F24.2,RP11-447H19.1,RP11-447H19.2,RP11-447H19.3	CTSL,CTSL1	[]
sim_adipose	nFuse	LILRA2--C4orf41	904	2006	AC245036.5,CTB-83J4.2,LILRA1,LILRA2,LILRB1	C4ORF41,C4orf41,RNU6-1053P,RNU6-335P,TRAPPC11,U6,U6.265,U6.978	[]
sim_adipose	nFuse	TLCD1--EHD3	2876	22	AC010761.14,AC010761.6,NEK8,RPL23A,TLCD1	EHD3	["INTERCHROMOSOMAL[chr17--chr2]"]
sim_adipose	nFuse	GPR155--CD244	795	2059	GPR155	AL354714.3,CD244,PPIAP37,RP11-312J18.3	["INTERCHROMOSOMAL[chr2--chr1]"]
sim_adipose	nFuse	POLA1--AC007245.1	2790	4	AC004655.1,EEF1B2P3,EEF1B4,POLA1,SCARNA23	TRGV1,TRGV2,TRGV3,TRGV4,TRGV5,TRGV5P	[]
sim_adipose	nFuse	ZNF585A--PAOX	669	2122	AC012309.1,AC012309.2,CTC-454I21.3,CTC-454I21.4,ZNF420,ZNF585A,ZNF585B	AL360181.1,AL360181.3,MTG1,PAOX,RP11-108K14.8	["INTERCHROMOSOMAL[chr19--chr10]"]
sim_adipose	nFuse	ACAA2--PXK	995	1773	AC090227.1,ACAA2,RP11-886H22.1	PXK	["INTERCHROMOSOMAL[chr18--chr3]"]
sim_adipose	nFuse	CALCR--OSBPL5	808	1959	CALCR,MIR489,MIR653	OSBPL5	["INTERCHROMOSOMAL[chr7--chr11]"]
sim_adipose	nFuse	RP11-432B6.3--C10orf111	725	2041	AC079594.1,AC079594.2,AC112641.1,C3orf80,IFT80,MIR15B,MIR16-2,RP11-431I8.1,RP11-432B6.1,RP11-432B6.3,SMC4,TRIM59	C10ORF111,C10orf111,RPP38	["INTERCHROMOSOMAL[chr3--chr10]"]
sim_adipose	nFuse	TRIM29--SEMA6D	599	2130	AP000679.1,AP000679.2,TRIM29	7SK,7SK.116,AC009558.1,AC009558.2,AC012050.1,AC023905.1,AC044787.1,AC084882.1,CTD-2050N2.1,CTD-2270N23.1,RN7SKP139,RP11-142J21.1,RP11-142J21.2,RP11-408J6.1,RP11-552E10.1,SEMA6D	["INTERCHROMOSOMAL[chr11--chr15]"]
sim_adipose	nFuse	TSGA13--HMGCL	2654	60	COPG2,TSGA13	HMGCL	["INTERCHROMOSOMAL[chr7--chr1]"]
sim_adipose	nFuse	SGCG--ALPP	2632	64	RNU6-58,RNU6-58P,SDAD1P4,SGCG,TATDN2P3,U6.1299	AC068134.1,AC068134.8,ALPP	["INTERCHROMOSOMAL[chr13--chr2]"]
sim_adipose	nFuse	ERI1--ATP8A1	79	2609	ERI1,MIR4660,RNU7-55P,U3,U3.71	AC084010.1,ATP8A1,CCNL2P1,RP11-473D24.1,RP11-49F1.1,RPS7P7	["INTERCHROMOSOMAL[chr8--chr4]"]
sim_adipose	nFuse	BAAT--NSF	559	2129	AL359893.1,BAAT,FYTTD1P1,RP11-35N6.6	CTC-305D20.1,NSF,RPS7P11	["INTERCHROMOSOMAL[chr9--chr17]"]
sim_adipose	nFuse	KATNAL2--ERCC8	607	2074	AC012254.1,ELOA3,KATNAL2,PIAS2,RP11-49K24.4,TCEB3B,TCEB3C,TCEB3CL,TCEB3CL2	AC022445.1,AC104113.3,ERCC8,GNL3LP1	["INTERCHROMOSOMAL[chr18--chr5]"]
sim_adipose	nFuse	DHX32--CAPZB	748	1927	AL360176.1,BCCIP,DHX32,RNU2-42P,U2,U2.24	CAPZB,Metazoa_SRP,RN7SL277P	["INTERCHROMOSOMAL[chr10--chr1]"]
sim_adipose	nFuse	RP11-439A17.10--NDFIP2	2626	9	FCGR1A,FCGR1B,HIST2H2BA,HIST2H2BF,RP11-196G18.21,RP11-439A17.10,RP11-439A17.11,RP11-439A17.9	NDFIP2,NDFIP2-AS1,RP11-394M3.2	["INTERCHROMOSOMAL[chr1--chr13]"]
sim_adipose	nFuse	PCDHA11--CBLN1	702	1903	PCDHA10,PCDHA11,PCDHA12,PCDHA13,PCDHA6,PCDHAC1,PCDHAC2	CBLN1	["INTERCHROMOSOMAL[chr5--chr16]"]
sim_adipose	nFuse	HP1BP3--KISS1	2514	32	HP1BP3,RP5-930J4.4	KISS1	["INTRACHROMOSOMAL[chr1:183.05Mb]"]
sim_adipose	nFuse	FMO5--PSMD3	611	1931	AC242426.2,AC242426.3,AC242426.4,CCT8P1,CHD1L,FMO5,PDIA3P,PDIA3P1,RP11-337C18.10,RP11-337C18.5,RP11-337C18.7,RP11-337C18.8,RP11-337C18.9,RPL7AP15	PSMD3	["INTERCHROMOSOMAL[chr1--chr17]"]
sim_adipose	nFuse	ARIH1--C15orf55	211	2324	AC100827.3,ARIH1,MIR630,RP11-1006G14.4,RP11-1007O24.3,TMEM202-AS1	C15ORF55,C15orf55,NUTM1	[]
sim_adipose	nFuse	HP1BP3--KISS1	2492	19	HP1BP3,RP5-930J4.4	KISS1	["INTRACHROMOSOMAL[chr1:183.05Mb]"]
sim_adipose	nFuse	ABHD2--SOX18	2494	7	ABHD2,AC013565.3,AC124068.1,HMGB1P8,RNU7-195P,RP11-326A19.3,RP11-326A19.5,U7,U7.57	SOX18,ZNF512B	["INTERCHROMOSOMAL[chr15--chr20]"]
sim_adipose	nFuse	GJA4--PPIC	582	1891	C1ORF212,C1orf212,GJA4,SMIM12	AC106786.2,PPIC,RP11-359P5.1,SNX24	["INTERCHROMOSOMAL[chr1--chr5]"]
sim_adipose	nFuse	CUX2--FAM71E1	621	1840	5S_rRNA.508,AC002978.1,AC002979.1,CUX2,RN5S373,RNA5SP373	EMC10,FAM71E1	["INTERCHROMOSOMAL[chr12--chr19]"]
sim_adipose	nFuse	ARIH1--C15orf55	1581	801	AC100827.3,ARIH1,MIR630,RP11-1006G14.4,RP11-1007O24.3,TMEM202-AS1	C15ORF55,C15orf55,NUTM1	[]
sim_adipose	nFuse	C7orf63--IZUMO3	572	1796	AC002064.2,AC002064.4,C7ORF63,C7orf63,CFAP69	IZUMO3	["INTERCHROMOSOMAL[chr7--chr9]"]
sim_adipose	nFuse	Z84723.2--SGPP1	2347	7	IL9RP3,Z84723.1,Z84723.2,Z84812.4	SGPP1	[]
sim_adipose	nFuse	EFS--EIF2AK1	807	1538	AL049829.2,EFS,RP11-124D2.3	AIMP2,ANKRD61,EIF2AK1,Metazoa_SRP,RN7SL851P,RNU6-218P,U6,U6.1290	["INTERCHROMOSOMAL[chr14--chr7]"]
sim_adipose	nFuse	USP39--C2orf44	676	1665	C2ORF68,C2orf68,TMEM150A,USP39	C2ORF44,C2orf44,MFSD2B,RNU6-370P,U6,U6.906,WDCP	["INTRACHROMOSOMAL[chr2:61.56Mb]"]
sim_adipose	nFuse	NR1I3--SGCZ	132	2187	NR1I3,TOMM40L	AC021760.1,AC022039.1,AC040926.1,AC084838.1,CTD-2023J5.1,EIF4EP5,MIR383,RNU6-397P,RNU7-153P,RP11-138H14.1,RP11-3G21.1,RP11-776K3.1,SGCZ,U6,U6.1052,U7,U7.84	["INTERCHROMOSOMAL[chr1--chr8]"]
sim_adipose	nFuse	PCBD2--SLC39A12	608	1681	CATSPER3,CTB-36O1.3,CTB-36O1.4,CTB-36O1.5,CTB-36O1.6,CTB-36O1.7,MIR4461,MTCYBP18,MTND3P25,MTND4LP30,MTND4P12,MTND5P11,MTND6P4,PCBD2	RP11-110H10.2,SLC39A12,SLC39A12-AS1	["INTERCHROMOSOMAL[chr5--chr10]"]
sim_adipose	nFuse	GNG10--CLEC4G	2238	34	DNAJC25,DNAJC25-GNG10,GNG10	CLEC4G	["INTERCHROMOSOMAL[chr9--chr19]"]
sim_adipose	nFuse	PPT1--PBX4	2265	7	CAP1,PPT1	AC002306.1,PBX4,PHF5CP	["INTERCHROMOSOMAL[chr1--chr19]"]
sim_adipose	nFuse	GPM6A--GABRA3	636	1626	AC097537.1,AC110794.1,GPM6A,RP11-598O12.1,RP11-806K15.1	AC116666.1,DM004194,DM004195,GABRA3,MIR105-1,MIR105-2,MIR767,RNU6-764P,RP11-329E24.6,U6,U6.1098	["INTERCHROMOSOMAL[chr4--chrX]"]
sim_adipose	nFuse	SIX3--QRICH2	80	2152	AC012354.5,SIX3,SIX3-AS1	QRICH2	["INTERCHROMOSOMAL[chr2--chr17]"]
sim_adipose	nFuse	OR11A1--TTYH2	615	1576	OR10C1,OR11A1,OR5V1	AC100786.1,CTD-2514K5.4,TTYH2	["INTERCHROMOSOMAL[chr6--chr17]"]
sim_adipose	nFuse	GGT7--FAM160A2	2089	54	ACSS2,GGT7	FAM160A2	["INTERCHROMOSOMAL[chr20--chr11]"]
sim_adipose	nFuse	AL590708.2--DYNC2LI1	586	1509	AL590708.2,DNM1,MIR3154,PTGES2	DYNC2LI1	["INTERCHROMOSOMAL[chr9--chr2]"]
sim_adipose	nFuse	ZNF84--FBXO22	447	1634	ZNF84	FBXO22,NRG4	["INTERCHROMOSOMAL[chr12--chr15]"]
sim_adipose	nFuse	MORC2--XRCC1	2037	23	C22orf27,MORC2,MORC2-AS1	L34079.1,L34079.2,L34079.3,L34079.4,PINLYP,XRCC1	["INTERCHROMOSOMAL[chr22--chr19]"]
sim_adipose	nFuse	BTG3--MYF5	605	1431	BTG3	MYF5	["INTERCHROMOSOMAL[chr21--chr12]"]
sim_adipose	nFuse	XRCC1--C22orf27	2018	8	L34079.1,L34079.2,L34079.3,L34079.4,PINLYP,XRCC1	C22orf27,MORC2,MORC2-AS1	[]
sim_adipose	nFuse	HIBADH--MAGED4B	577	1438	HIBADH	MAGED4,MAGED4B,SNORA11D,SNORA11E	["INTERCHROMOSOMAL[chr7--chrX]"]
sim_adipose	nFuse	MUC16--CTF1	465	1550	MUC16	CTF1	["INTERCHROMOSOMAL[chr19--chr16]"]
sim_adipose	nFuse	C1orf220--DKK1	1952	22	AL513013.1,C1ORF220,C1ORF49,C1orf220,C1orf49,TEX35	DKK1	["INTERCHROMOSOMAL[chr1--chr10]"]
sim_adipose	nFuse	DDX3Y--AC024580.1	635	1331	DDX3Y	AC024580.1,ZNF444	["INTERCHROMOSOMAL[chrY--chr19]"]
sim_adipose	nFuse	ZNF547--C12orf28	549	1391	ZNF547	AC025263.2,AC025263.3,AC078922.1,C12ORF28,C12orf28,LINC01481,MYRFL,RP11-611E13.2,RP11-611E13.3	[]
sim_adipose	nFuse	ESPL1--ARHGAP28	41	1899	ESPL1	AP005205.2,AP005210.1,ARHGAP28,RP11-146G7.2,RP11-91I8.3	["INTERCHROMOSOMAL[chr12--chr18]"]
sim_adipose	nFuse	KIF13B--HNRNPA3	587	1351	AC108449.1,AC108449.3,CTD-2647L4.1,CTD-2647L4.5,HMGB1P23,KIF13B,Metazoa_SRP,RN7SL781P	AC079305.3,AC079305.8,HNRNPA3,MIR4444-1,MIR4444-2	["INTERCHROMOSOMAL[chr8--chr2]"]
sim_adipose	nFuse	GGT7--FAM160A2	1905	29	ACSS2,GGT7	FAM160A2	["INTERCHROMOSOMAL[chr20--chr11]"]
sim_adipose	nFuse	AC012652.1--FADS2	1843	83	CHP1,OIP5,OIP5-AS1	FADS1,FADS2,FEN1,MIR1908	[]
sim_adipose	nFuse	GAL3ST2--BMPR2	1889	10	AC114730.5,AC131097.1,GAL3ST2	AC073410.1,AC073410.2,BMPR2,RP11-27M5.1	["INTRACHROMOSOMAL[chr2:39.28Mb]"]
sim_adipose	nFuse	SEPT12--RUNX2	497	1393	RP11-127I20.4,SEPT12,SMIM22	AL096865.1,AL161907.1,RNU6-515P,RP1-166H4.2,RP1-244F24.1,RUNX2,RUNX2-AS1,SUPT3H,U6,U6.1232	["INTERCHROMOSOMAL[chr16--chr6]"]
sim_adipose	nFuse	CISD3--DCUN1D2	494	1385	5S_rRNA.61,CISD3,PCGF2,RN5S440,RNA5SP440	DCUN1D2,DCUN1D2-AS,DCUN1D2-AS2,RNU1-16P,RP11-230F18.2,U1.64	["INTERCHROMOSOMAL[chr17--chr13]"]
sim_adipose	nFuse	SPINK13--CABLES1	706	1171	AC091948.1,RP11-373N22.3,SPINK13	AC011731.1,AC105247.1,CABLES1,RP11-17J14.2,TMEM241	["INTERCHROMOSOMAL[chr5--chr18]"]
sim_adipose	nFuse	C1orf114--UCMA	348	1444	BLZF1,C1ORF114,C1orf114,CCDC181,RP1-206D15.3	UCMA	[]
sim_adipose	nFuse	GUCY1B3--C2orf15	1762	24	GUCY1B1,GUCY1B3	AC079447.1,AC092587.1,C2ORF15,C2orf15,LIPT1,LYG1,LYG2,MITD1,MRPL30,RP11-111H13.1,RP11-38C17.1,TSGA10,TXNDC9	["INTERCHROMOSOMAL[chr4--chr2]"]
sim_adipose	nFuse	NOXA1--MAK	466	1317	ENTPD8,NOXA1	MAK,TMEM14B	["INTERCHROMOSOMAL[chr9--chr6]"]
sim_adipose	nFuse	NR2E1--ASAH2	471	1262	NR2E1	ASAH2,DYNC1I2P1,FAM21A,RP11-56A21.4,SLC9A3P1	["INTERCHROMOSOMAL[chr6--chr10]"]
sim_adipose	nFuse	C6orf222--AKR1C1	62	1627	C6ORF222,C6orf222	AKR1C1,AKR1C2,AKR1C3,AL391427.1,RF00096,RP11-499O7.4,RP11-499O7.7,U8,U8.20,U8.22,U8.23,U8.24	["INTERCHROMOSOMAL[chr6--chr10]"]
sim_adipose	nFuse	REPS2--OBP2B	1664	6	CBX1P2,REPS2,RF00190,SNORA16,SNORA16.1	OBP2A,OBP2B	["INTERCHROMOSOMAL[chrX--chr9]"]
sim_adipose	nFuse	EDIL3--AMN	459	1190	AC109496.1,AC113383.1,CTD-2269F5.1,EDIL3,RNU6-448P,U6,U6.1267	AL117209.1,AMN,CDC42BPB,RP11-365N19.2	["INTERCHROMOSOMAL[chr5--chr14]"]
sim_adipose	nFuse	ADM--RRP8	319	1328	ADM	RRP8	["INTRACHROMOSOMAL[chr11:3.70Mb]"]
sim_adipose	nFuse	WDFY3--PRAMEF4	574	1070	Metazoa_SRP,NCRNA00247,RN7SL552P,RNU6-469P,RP11-147K21.1,U6,U6.1060,WDFY3,WDFY3-AS1,WDFY3-AS2	PRAMEF4	["INTERCHROMOSOMAL[chr4--chr1]"]
sim_adipose	nFuse	FABP9--USP31	424	1211	AC018616.1,FABP9,RP11-157I4.4	AC127459.1,RP11-20G6.3,USP31	["INTERCHROMOSOMAL[chr8--chr16]"]
sim_adipose	nFuse	SLC5A8--ARHGDIG	440	1160	RNU6-768P,SLC5A8,U6,U6.692	AC004754.1,AC004754.3,ARHGDIG,ITFG3,PDIA2,RGS11	["INTERCHROMOSOMAL[chr12--chr16]"]
sim_adipose	nFuse	AMY1B--APOA5	1576	19	AMY1A,AMY1B,AMY1C	APOA5	["INTERCHROMOSOMAL[chr1--chr11]"]
sim_adipose	nFuse	MSH6--LOXHD1	1562	26	AC006509.1,AC006509.2,AC006509.4,AC006509.7,FBXO11,MSH6,RF00026,RNU6-688P,RPL36AP15,U6,U6.1006	LOXHD1	["INTERCHROMOSOMAL[chr2--chr18]"]
sim_adipose	nFuse	NAPG--PRAMEF6	434	1128	NAPG	PRAMEF6	["INTERCHROMOSOMAL[chr18--chr1]"]
sim_adipose	nFuse	RP11-373N22.3--CABLES1	143	1328	AC091948.1,PGBD4P3,RP11-373N22.3,SPINK13,SPINK7,SPINK9	AC011731.1,AC105247.1,CABLES1,RP11-17J14.2,TMEM241	["INTERCHROMOSOMAL[chr5--chr18]"]
sim_adipose	nFuse	GPR113--LLGL2	544	917	ADGRF3,EPT1,GPR113,SELENOI	LLGL2	["INTERCHROMOSOMAL[chr2--chr17]"]
sim_adipose	nFuse	CCL17--SCGB2A1	1436	15	CCL17	AP003306.1,RP11-703H8.9,SCGB2A1	["INTERCHROMOSOMAL[chr16--chr11]"]
sim_adipose	nFuse	TMC5--P2RX5	272	1178	AC130456.3,AC130456.4,CTA-363E6.5,CTA-363E6.6,RNU4-46P,TMC5,U4,U4.65	AC132942.1,EMC6,P2RX5,P2RX5-TAX1BP3,RP11-48B14.1,RP11-48B14.2,TAX1BP3	["INTERCHROMOSOMAL[chr16--chr17]"]
sim_adipose	nFuse	PCDHGB2--IL17RB	1429	14	PCDHGB2	AC012467.2,IL17RB,RP11-884K10.7	["INTERCHROMOSOMAL[chr5--chr3]"]
sim_adipose	nFuse	POLA1--TRGV5P	1433	7	AC004655.1,EEF1B2P3,EEF1B4,POLA1,SCARNA23	TRGV5P	["INTERCHROMOSOMAL[chrX--chr7]"]
sim_adipose	nFuse	RAB10--DNM1	1407	9	AC011742.3,RAB10,RNU6-942P,RP11-214J9.1,U6,U6.77	CIZ1,DNM1,MIR199B,MIR3154	["INTERCHROMOSOMAL[chr2--chr9]"]
sim_adipose	nFuse	ERMN--AVPR1A	426	987	ERMN	AVPR1A	["INTERCHROMOSOMAL[chr2--chr12]"]
sim_adipose	nFuse	RAB10--DNM1	1395	6	AC011742.3,RAB10,RNU6-942P,RP11-214J9.1,U6,U6.77	CIZ1,DNM1,MIR199B,MIR3154	["INTERCHROMOSOMAL[chr2--chr9]"]
sim_adipose	nFuse	SGCG--ALPPL2	1380	6	RNU6-58,RNU6-58P,SDAD1P4,SGCG,TATDN2P3,U6.1299	ALPG,ALPPL2	["INTERCHROMOSOMAL[chr13--chr2]"]
sim_adipose	nFuse	THRAP3--HEPACAM	1353	32	RP11-238O13.1,THRAP3,UBE2V2P4	HEPACAM,HEPN1	["INTERCHROMOSOMAL[chr1--chr11]"]
sim_adipose	nFuse	BOC--SLC6A12	1376	7	BOC,CFAP44,WDR52	AC007406.1,RP11-283I3.1,RP11-283I3.2,SLC6A12	["INTERCHROMOSOMAL[chr3--chr12]"]
sim_adipose	nFuse	NMBR--ZNF227	1331	21	AL589674.1,AL589674.2,NMBR,NMBR-AS1,RP11-137J7.2,RP11-137J7.3	ZNF227,ZNF235	["INTERCHROMOSOMAL[chr6--chr19]"]
sim_adipose	nFuse	HOXA2--TMEM120B	366	985	HOTAIRM1,HOXA2	RHOF,TMEM120B	["INTERCHROMOSOMAL[chr7--chr12]"]
sim_adipose	nFuse	C9orf46--KRT84	1345	5	AL162253.1,C9ORF46,C9orf46,CD274,KIAA1432,PDCD1LG2,PLGRKT,RIC1,RNF152P1,RP11-12D24.7,RP11-574F11.3	AC078865.1,KRT84,RP3-416H24.4	[]
sim_adipose	nFuse	NDUFS4--IDH2	357	978	AC024569.1,NDUFS4	IDH2	["INTERCHROMOSOMAL[chr5--chr15]"]
sim_adipose	nFuse	SUMO3--RFX3	301	1020	AL773604.8,LINC01424,SUMO3,UBE2G2	AL354941.1,AL365202.1,RFX3,RP11-62E14.2	["INTERCHROMOSOMAL[chr21--chr9]"]
sim_adipose	nFuse	AC007000.1--LAMC3	375	925	AC007000.1,AC007000.10,AC007000.11,AC007000.12,AC007000.2,AC007000.3,AC007000.7,AC073635.5,AC098851.1,AC114737.4,CCDC146,DTX2P1,DTX2P1-UPK3BP1-PMS2P11,FAM185BP,FGL2,GSAP,PMS2P9,RP11-467H10.1,RP11-467H10.2	LAMC3,RF00322,SNORA31,SNORA31.16	[]
sim_adipose	nFuse	CRYBB3--ACAP1	1240	47	CRYBB3	ACAP1	["INTERCHROMOSOMAL[chr22--chr17]"]
sim_adipose	nFuse	PRRC2B--PRR4	441	822	AL358781.1,AL358781.2,PRRC2B,RP11-334J6.4,SNORD62A,SNORD62B	PRR4	["INTERCHROMOSOMAL[chr9--chr12]"]
sim_adipose	nFuse	GNAT2--SAE1	1242	15	AMPD2,GNAT2	SAE1,ZC3H4	["INTERCHROMOSOMAL[chr1--chr19]"]
sim_adipose	nFuse	RPS4Y2--CPA2	330	913	RPS4Y2	CPA2	["INTERCHROMOSOMAL[chrY--chr7]"]
sim_adipose	nFuse	KCNC3--SPATA19	261	976	KCNC3,NR1H2	SPATA19	["INTERCHROMOSOMAL[chr19--chr11]"]
sim_adipose	nFuse	GPC3--NDUFA5	230	1000	AL009174.1,GPC3,RP3-417G15.1,RPSAP63	NDUFA5	["INTERCHROMOSOMAL[chrX--chr7]"]
sim_adipose	nFuse	SUPT3H--AC099552.4	255	972	AL138880.1,AL360272.1,MIR586,NUDT19P4,RP11-491H9.3,RUNX2,SUPT3H	AC099552.1,AC099552.4	["INTERCHROMOSOMAL[chr6--chr7]"]
sim_adipose	nFuse	CCNH--B4GALNT4	1190	28	AC018754.1,CCNH,CTC-428H11.2,RASA1	B4GALNT4	["INTERCHROMOSOMAL[chr5--chr11]"]
sim_adipose	nFuse	FTCD--BNC2	72	1132	AP001475.1,FTCD,FTCD-AS1	AL449983.1,AL450003.1,AL450003.2,BNC2,BNC2-AS1,LSM1P1,RP11-183I6.2,RP11-335H2.2,RP11-62F24.1,RP11-62F24.2	["INTERCHROMOSOMAL[chr21--chr9]"]
sim_adipose	nFuse	ERI1--ATP8A1	1132	34	ERI1,MIR4660,RNU7-55P,U3,U3.71	AC084010.1,ATP8A1,CCNL2P1,RP11-473D24.1,RP11-49F1.1,RPS7P7	["INTERCHROMOSOMAL[chr8--chr4]"]
sim_adipose	nFuse	CD86--DOPEY1	304	851	CD86	AL139333.1,DOP1A,DOPEY1,PGM3	["INTERCHROMOSOMAL[chr3--chr6]"]
sim_adipose	nFuse	ERI1--ATP8A1	1130	20	ERI1,MIR4660,RNU7-55P,U3,U3.71	AC084010.1,ATP8A1,CCNL2P1,RP11-473D24.1,RP11-49F1.1,RPS7P7	["INTERCHROMOSOMAL[chr8--chr4]"]
sim_adipose	nFuse	ERI1--ATP8A1	1124	4	ERI1,MIR4660,RNU7-55P,U3,U3.71	AC084010.1,ATP8A1,CCNL2P1,RP11-473D24.1,RP11-49F1.1,RPS7P7	["INTERCHROMOSOMAL[chr8--chr4]"]
sim_adipose	nFuse	IL9RP2--SGPP1	1115	5	IL9RP2	SGPP1	["INTERCHROMOSOMAL[chr10--chr14]"]
sim_adipose	nFuse	KIF20B--FGD6	1027	52	KIF20B	AC126615.1,AC126615.2,FGD6,RP11-129B9.1,RP11-129B9.2	["INTERCHROMOSOMAL[chr10--chr12]"]
sim_adipose	nFuse	CHL1--LIPM	1023	48	AC011609.3,AC066595.1,CHL1,CHL1-AS1,CHL1-AS2,RNU6-1194P,RP11-306H5.1,RPS8P6,U6,U6.1044	LIPM	["INTERCHROMOSOMAL[chr3--chr10]"]
sim_adipose	nFuse	APOA5--AMY2A	1058	7	APOA5	AC105272.1,AMY1A,AMY1B,AMY2A,AMYP1,RP5-1108M17.5	["INTERCHROMOSOMAL[chr11--chr1]"]
sim_adipose	nFuse	TIFA--C17orf51	298	767	ALPK1,TIFA	C17orf51	["INTERCHROMOSOMAL[chr4--chr17]"]
sim_adipose	nFuse	EHF--RP11-488L18.8	1037	5	EHF	AL390728.1,AL390728.4,AL390728.5,MIR3916,RP11-488L18.1,RP11-488L18.4,RP11-488L18.8,VN1R17P	["INTERCHROMOSOMAL[chr11--chr1]"]
sim_adipose	nFuse	CACYBP--MAP7D1	237	804	CACYBP,MRPS14	MAP7D1	["INTRACHROMOSOMAL[chr1:138.32Mb]"]
sim_adipose	nFuse	SBNO2--CCDC103	304	728	SBNO2	AC015936.3,CCDC103,EFTUD2,FAM187A,GFAP	["INTERCHROMOSOMAL[chr19--chr17]"]
sim_adipose	nFuse	GJB3--RPL36A	263	769	AL121988.1,C1ORF212,C1orf212,GJB3,RP1-34M23.5,SMIM12	GLA,HNRNPH2,RP1-164F3.9,RPL36A,RPL36A-HNRNPH2	["INTERCHROMOSOMAL[chr1--chrX]"]
sim_adipose	nFuse	PLA2G5--HSD17B2	983	28	PLA2G5	AC092142.1,HSD17B2,RP11-510J16.5	["INTERCHROMOSOMAL[chr1--chr16]"]
sim_adipose	nFuse	UGT1A10--MUDENG	974	36	UGT1A10	AP5M1,EXOC5,MUDENG	[]
sim_adipose	nFuse	ERI3--AP1B1	283	713	AL390776.1,ERI3,ERI3-IT1,RP5-891H21.4	AC000041.1,AC000041.8,AP1B1,SNORD125	["INTERCHROMOSOMAL[chr1--chr22]"]
sim_adipose	nFuse	VSTM2L--GLRX5	285	702	VSTM2L	GLRX5,SCARNA13,SNHG10	["INTERCHROMOSOMAL[chr20--chr14]"]
sim_adipose	nFuse	PLA2G5--HSD17B2	961	20	PLA2G5	AC092142.1,HSD17B2,RP11-510J16.5	["INTERCHROMOSOMAL[chr1--chr16]"]
sim_adipose	nFuse	CGB5--PLD5	916	36	CGB1,CGB5	5S_rRNA.254,7SK,7SK.247,AL360271.1,AL360271.2,AL591686.1,AL591686.2,PLD5,RN5S81,RN7SKP12,RNA5SP81,RP11-513D4.1,RP11-513D4.2,RP11-513D4.3,RP11-561I11.3,RP11-561I11.4,RPL10AP5	["INTERCHROMOSOMAL[chr19--chr1]"]
sim_adipose	nFuse	NAA25--MTMR7	262	673	AC073575.1,MIR3657,NAA25,RP1-267L14.3	MTMR7,VPS37A	["INTERCHROMOSOMAL[chr12--chr8]"]
sim_adipose	nFuse	ERGIC2--APCDD1L	306	619	ERGIC2,FAR2	APCDD1L	["INTERCHROMOSOMAL[chr12--chr20]"]
sim_adipose	nFuse	ARTN--RBMY1H	267	657	ARTN	RBMY1H,RBMY1HP	[]
sim_adipose	nFuse	RAB1B--DHPS	205	718	AP001107.1,AP001107.2,RAB1B,RP11-867G23.3,RP11-867G23.4	DHPS,WDR83	["INTERCHROMOSOMAL[chr11--chr19]"]
sim_adipose	nFuse	FGD6--KIF20B	887	12	AC126615.1,AC126615.2,FGD6,RP11-129B9.1,RP11-129B9.2	KIF20B	["INTERCHROMOSOMAL[chr12--chr10]"]
sim_adipose	nFuse	FAT2--CDCA4	233	648	AC011337.1,CTC-251D13.1,FAT2	C14ORF79,C14orf79,CDCA4,CLBA1	["INTERCHROMOSOMAL[chr5--chr14]"]
sim_adipose	nFuse	SIX3--QRICH2	853	14	AC012354.5,SIX3,SIX3-AS1	QRICH2	["INTERCHROMOSOMAL[chr2--chr17]"]
sim_adipose	nFuse	TMX2--WNT6	842	13	AP000662.1,AP000662.9,PPIAP42,RP11-691N7.7,TMX2,TMX2-CTNND1	WNT6	["INTERCHROMOSOMAL[chr11--chr2]"]
sim_adipose	nFuse	SSX4B--MLYCD	231	612	SSX4B	MLYCD,RP11-505K9.4	["INTERCHROMOSOMAL[chrX--chr16]"]
sim_adipose	nFuse	BCL2A1--ZNF434	836	5	BCL2A1	NAA60,ZNF434,ZSCAN32	[]
sim_adipose	nFuse	RP11-174O3.1--PTOV1	822	9	AC063952.2,RP11-174O3.1	AC018766.1,AC018766.4,AC018766.5,AC018766.6,MIR4749,PTOV1,PTOV1-AS1,PTOV1-AS2	["INTERCHROMOSOMAL[chr3--chr19]"]
sim_adipose	nFuse	ESPL1--ARHGAP28	813	17	ESPL1	AP005205.2,AP005210.1,ARHGAP28,RP11-146G7.2,RP11-91I8.3	["INTERCHROMOSOMAL[chr12--chr18]"]
sim_adipose	nFuse	ESPL1--ARHGAP28	809	14	ESPL1	AP005205.2,AP005210.1,ARHGAP28,RP11-146G7.2,RP11-91I8.3	["INTERCHROMOSOMAL[chr12--chr18]"]
sim_adipose	nFuse	PHF5A--PPT1	807	16	PHF5A	CAP1,PPT1	["INTERCHROMOSOMAL[chr22--chr1]"]
sim_adipose	nFuse	HIST2H4B--MTPN	199	623	HIST2H3A,HIST2H4A,HIST2H4B	AC015987.1,AC015987.2,LUZP6,MTPN,RNU6-223P,U6,U6.54	["INTERCHROMOSOMAL[chr1--chr7]"]
sim_adipose	nFuse	CALCR--OSBPL5	800	20	CALCR,MIR489,MIR653	OSBPL5	["INTERCHROMOSOMAL[chr7--chr11]"]
sim_adipose	nFuse	WFDC10B--MAGI1	228	587	WFDC10B,WFDC13	AC104438.1,AC106827.1,AC106827.2,AC121493.1,ILF2P1,MAGI1,MAGI1-AS1,MAGI1-IT1,RP11-175F9.1,RP11-175F9.2,RP11-175F9.3,RP11-320P11.1,RP11-714G12.1,RP11-88H12.2,RPL17P17	["INTERCHROMOSOMAL[chr20--chr3]"]
sim_adipose	nFuse	MAP3K7--KRT33B	33	774	MAP3K7	KRT31,KRT33B,KRT34	["INTERCHROMOSOMAL[chr6--chr17]"]
sim_adipose	nFuse	CD244--GPR155	795	10	AL354714.3,CD244,PPIAP37,RP11-312J18.3	GPR155	["INTERCHROMOSOMAL[chr1--chr2]"]
sim_adipose	nFuse	CXCR3--CST9L	38	746	CXCR3	CST9L	["INTERCHROMOSOMAL[chrX--chr20]"]
sim_adipose	nFuse	C1orf162--STYX	201	571	C1ORF162,C1orf162	STYX	["INTERCHROMOSOMAL[chr1--chr14]"]
sim_adipose	nFuse	CTRB1--AMOT	198	569	CTRB1,RP11-331F4.4	AMOT,MIR4329	["INTERCHROMOSOMAL[chr16--chrX]"]
sim_adipose	nFuse	CAPZB--BCCIP	745	12	CAPZB,Metazoa_SRP,RN7SL277P	AL360176.1,BCCIP,DHX32	["INTERCHROMOSOMAL[chr1--chr10]"]
sim_adipose	nFuse	C10orf111--RP11-432B6.3	727	10	C10ORF111,C10orf111,RPP38	AC079594.1,AC079594.2,AC112641.1,C3orf80,IFT80,MIR15B,MIR16-2,RP11-431I8.1,RP11-432B6.1,RP11-432B6.3,SMC4,TRIM59	["INTERCHROMOSOMAL[chr10--chr3]"]
sim_adipose	nFuse	C9orf46--KRT3	710	11	AL162253.1,C9ORF46,C9orf46,CD274,KIAA1432,PDCD1LG2,PLGRKT,RIC1,RNF152P1,RP11-12D24.7,RP11-574F11.3	KRT3	[]
sim_adipose	nFuse	PLA2G3--ZNF8	141	579	PLA2G3	AC010642.1,AC020915.1,AC020915.2,AC020915.4,CTD-3138B18.4,ERVK3-1,ZNF8	["INTERCHROMOSOMAL[chr22--chr19]"]
sim_adipose	nFuse	SPINK13--CABLES1	698	14	AC091948.1,RP11-373N22.3,SPINK13	AC011731.1,AC105247.1,CABLES1,RP11-17J14.2,TMEM241	["INTERCHROMOSOMAL[chr5--chr18]"]
sim_adipose	nFuse	IMPA1--RALGPS2	193	517	IMPA1	AL139132.1,AL449106.1,ANGPTL1,FAM20B,PTPN2P1,RALGPS2,RF00092,RP11-177A2.5,RP11-18E13.1,RP11-428K3.1,SNORA63,SNORA63.9,TOR3A	["INTERCHROMOSOMAL[chr8--chr1]"]
sim_adipose	nFuse	TBC1D25--SSX3	696	13	TBC1D25	SSX3	["INTRACHROMOSOMAL[chrX:0.18Mb]"]
sim_adipose	nFuse	GPSM3--ABCG1	194	515	GPSM3,NOTCH4	5S_rRNA.331,ABCG1,AP001623.1,RN5S492,RNA5SP492	["INTERCHROMOSOMAL[chr6--chr21]"]
sim_adipose	nFuse	PCDHA5--CBLN1	701	7	AC005609.1,AC005609.12,AC005609.17,PCDHA10,PCDHA11,PCDHA12,PCDHA13,PCDHA14,PCDHA5,PCDHA6,PCDHA7,PCDHA8,PCDHA9,PCDHAC1,PCDHAC2	CBLN1	["INTERCHROMOSOMAL[chr5--chr16]"]
sim_adipose	nFuse	SGPP1--IL9R	695	9	SGPP1	AJ271736.10,IL9R,NCRNA00286B,WASH6P,WASIR1	["INTERCHROMOSOMAL[chr14--chrX]"]
sim_adipose	nFuse	DAPK2--SWT1	180	496	AC015914.1,DAPK2,RP11-111E14.1	AL136133.1,AL356273.1,AL356273.2,CTA-253N17.1,RP4-635A23.3,RP4-635A23.4,RPL22P24,RPL5P5,SWT1	["INTERCHROMOSOMAL[chr15--chr1]"]
sim_adipose	nFuse	DAP--PID1	665	6	AC012629.2,CTD-2154B17.4,DAP	7SK,7SK.289,AC007677.1,AC007677.2,PID1,RN7SKP283	["INTERCHROMOSOMAL[chr5--chr2]"]
sim_adipose	nFuse	MLF1--WFDC5	652	8	MLF1	WFDC5	["INTERCHROMOSOMAL[chr3--chr20]"]
sim_adipose	nFuse	TRNAU1AP--NKAIN4	178	481	SNHG12,TRNAU1AP	NKAIN4	["INTERCHROMOSOMAL[chr1--chr20]"]
sim_adipose	nFuse	GPM6A--GABRA3	638	20	AC097537.1,AC110794.1,GPM6A,RP11-598O12.1,RP11-806K15.1	AC116666.1,DM004194,DM004195,GABRA3,MIR105-1,MIR105-2,MIR767,RNU6-764P,RP11-329E24.6,U6,U6.1098	["INTERCHROMOSOMAL[chr4--chrX]"]
sim_adipose	nFuse	MT1M--KCNV1	171	487	AC026461.1,MT1M	AC027451.1,KCNV1,RP11-696P8.2	["INTERCHROMOSOMAL[chr16--chr8]"]
sim_adipose	nFuse	AMZ1--PHF19	172	485	AMZ1,GNA12	PHF19	["INTERCHROMOSOMAL[chr7--chr9]"]
sim_adipose	nFuse	GABRA3--GPM6A	636	21	AC116666.1,DM004194,DM004195,GABRA3,MIR105-1,MIR105-2,MIR767,RNU6-764P,RP11-329E24.6,U6,U6.1098	AC097537.1,AC110794.1,GPM6A,RP11-598O12.1,RP11-806K15.1	["INTERCHROMOSOMAL[chrX--chr4]"]
sim_adipose	nFuse	KATNAL2--ERCC8	597	56	AC012254.1,ELOA3,KATNAL2,PIAS2,RP11-49K24.4,TCEB3B,TCEB3C,TCEB3CL,TCEB3CL2	AC022445.1,AC104113.3,ERCC8,GNL3LP1	["INTERCHROMOSOMAL[chr18--chr5]"]
sim_adipose	nFuse	DDX3Y--ZNF444	635	5	DDX3Y	AC024580.1,ZNF444	["INTERCHROMOSOMAL[chrY--chr19]"]
sim_adipose	nFuse	FMO5--PSMD3	612	24	AC242426.2,AC242426.3,AC242426.4,CCT8P1,CHD1L,FMO5,PDIA3P,PDIA3P1,RP11-337C18.10,RP11-337C18.5,RP11-337C18.7,RP11-337C18.8,RP11-337C18.9,RPL7AP15	PSMD3	["INTERCHROMOSOMAL[chr1--chr17]"]
sim_adipose	nFuse	MLF1--WFDC5	618	12	MLF1	WFDC5	["INTERCHROMOSOMAL[chr3--chr20]"]
sim_adipose	nFuse	SLC2A4--DNALI1	184	444	AC003688.2,RP1-4G17.2,SLC2A4,YBX2	DNALI1,GNL2	["INTERCHROMOSOMAL[chr17--chr1]"]
sim_adipose	nFuse	SCGB1D2--CHST7	145	471	AP003306.1,RP11-703H8.9,SCGB1D2	CHST7	["INTERCHROMOSOMAL[chr11--chrX]"]
sim_adipose	nFuse	PCBD2--SLC39A12	610	4	CATSPER3,CTB-36O1.3,CTB-36O1.4,CTB-36O1.5,CTB-36O1.6,CTB-36O1.7,MIR4461,MTCYBP18,MTND3P25,MTND4LP30,MTND4P12,MTND5P11,MTND6P4,PCBD2	RP11-110H10.2,SLC39A12,SLC39A12-AS1	["INTERCHROMOSOMAL[chr5--chr10]"]
sim_adipose	nFuse	ZNF771--CST9	159	441	DCTPP1,SNORA42,SNORA42.1,SNORA80C,ZNF771	CST9	["INTERCHROMOSOMAL[chr16--chr20]"]
sim_adipose	nFuse	HIBADH--MAGED4	573	25	HIBADH	MAGED4,SNORA11D,SNORA11E	["INTERCHROMOSOMAL[chr7--chrX]"]
sim_adipose	nFuse	WDFY3--PRAMEF4	575	18	Metazoa_SRP,NCRNA00247,RN7SL552P,RNU6-469P,RP11-147K21.1,U6,U6.1060,WDFY3,WDFY3-AS1,WDFY3-AS2	PRAMEF4	["INTERCHROMOSOMAL[chr4--chr1]"]
sim_adipose	nFuse	SH3RF1--NTN5	568	18	AC096741.1,AC096741.2,RP11-327O17.2,RPL6P12,SH3RF1	AC008888.7,NTN5,SEC1P	["INTERCHROMOSOMAL[chr4--chr19]"]
sim_adipose	nFuse	MZF1--MUC12	138	448	AC016629.2,AC016629.8,CENPBD1P1,MZF1,MZF1-AS1,RPL23AP79	AC105446.1,MUC12,RP11-395B7.4	["INTERCHROMOSOMAL[chr19--chr7]"]
sim_adipose	nFuse	IZUMO3--C7orf63	572	8	IZUMO3	AC002064.2,AC002064.4,C7ORF63,C7orf63,CFAP69	["INTERCHROMOSOMAL[chr9--chr7]"]
sim_adipose	nFuse	ZCCHC8--FARP1	166	411	RF00411,SNORA9,SNORA9.4,ZCCHC8	7SK.178,AL161896.1,AL445223.1,FARP1,FARP1-AS1,MIR3170,RN7SKP8,RNF113B,RP11-111L24.3,RP11-261P24.2,RP11-573N10.1,STK24	["INTERCHROMOSOMAL[chr12--chr13]"]
sim_adipose	nFuse	BAAT--NSF	555	18	AL359893.1,BAAT,FYTTD1P1,RP11-35N6.6	CTC-305D20.1,NSF,RPS7P11	["INTERCHROMOSOMAL[chr9--chr17]"]
sim_adipose	nFuse	MAGED4--HIBADH	561	8	MAGED4,SNORA11D,SNORA11E	HIBADH	["INTERCHROMOSOMAL[chrX--chr7]"]
sim_adipose	nFuse	IL28A--PRSS45	116	451	IFNL2	AC109583.1,AC109583.3,PRSS44,PRSS45,PRSS50,RP11-427P5.2	[]
sim_adipose	nFuse	SNTN--TCHH	147	419	SNTN	AL589986.1,AL589986.2,HDHD1P2,TCHH	["INTERCHROMOSOMAL[chr3--chr1]"]
sim_adipose	nFuse	TRAM1--HESX1	104	449	AC120194.1,TRAM1	HESX1	["INTERCHROMOSOMAL[chr8--chr3]"]
sim_adipose	nFuse	FAM187B--PIWIL4	130	423	FAM187B	AP000943.3,FUT4,PIWIL4,RP11-867G2.8	["INTERCHROMOSOMAL[chr19--chr11]"]
sim_adipose	nFuse	ZNF547--C12orf28	537	8	ZNF547	AC025263.2,AC025263.3,AC078922.1,C12ORF28,C12orf28,LINC01481,MYRFL,RP11-611E13.2,RP11-611E13.3	[]
sim_adipose	nFuse	NT5C1A--BCO2	526	15	NT5C1A	AP002884.2,AP002884.3,BCO2,KCTD9P4,MRPS36P4,RP11-356J5.5,RPS12P21,SDHD	["INTERCHROMOSOMAL[chr1--chr11]"]
sim_adipose	nFuse	MLF1--WFDC5	519	17	MLF1	WFDC5	["INTERCHROMOSOMAL[chr3--chr20]"]
sim_adipose	nFuse	ARHGAP20--LUC7L2	156	378	ARHGAP20	AC083880.1,C7ORF55,C7orf55,C7orf55-LUC7L2,FMC1,LUC7L2,RP11-634H22.1	["INTERCHROMOSOMAL[chr11--chr7]"]
sim_adipose	nFuse	RPF1--RBL1	517	10	GNG5,RPF1	AL136172.1,RBL1,RP4-621N11.2,RPS27AP3,RPS3AP3	["INTERCHROMOSOMAL[chr1--chr20]"]
sim_adipose	nFuse	AP3M1--CTSK	518	4	AP3M1,RP11-178G16.4,RP11-178G16.5	CTSK,UBE2D3P3	["INTERCHROMOSOMAL[chr10--chr1]"]
sim_adipose	nFuse	KIAA1377--LRIT1	491	21	ANGPTL5,CEP126,KIAA1377	LRIT1	["INTERCHROMOSOMAL[chr11--chr10]"]
sim_adipose	nFuse	VAPA--SOX18	502	6	5S_rRNA.324,RN5S450,RNA5SP450,VAPA	SOX18,ZNF512B	["INTERCHROMOSOMAL[chr18--chr20]"]
sim_adipose	nFuse	FLRT1--PROP1	495	10	AP000721.2,AP006333.1,FLRT1,MACROD1,RP11-21A7A.2,RP11-21A7A.3	PROP1	["INTERCHROMOSOMAL[chr11--chr5]"]
sim_adipose	nFuse	DENND5A--SLC35D3	141	363	AP006259.1,DENND5A,RP11-5L12.1	SLC35D3	["INTERCHROMOSOMAL[chr11--chr6]"]
sim_adipose	nFuse	PNO1--LARP1B	398	103	AC017083.3,AC017083.4,PNO1,PPP3R1,RP11-474G23.1	AC099340.1,CTD-2034L19.1,FOSL1P1,LARP1B,RP11-214O14.1	["INTERCHROMOSOMAL[chr2--chr4]"]
sim_adipose	nFuse	KIAA1409--C9orf40	141	351	COX8C,KIAA1409,RNU6-1258P,U6,U6.1225,UNC79	C9ORF40,C9orf40	[]
sim_adipose	nFuse	CSF2RA--KCNG3	127	364	5S_rRNA.332,BX649553.1,BX649553.2,BX649553.3,BX649553.4,CSF2RA,MIR3690,RN5S498,RNA5SP498	AC025750.2,AC025750.5,AC025750.6,KCNG3,VDAC1P13	["INTERCHROMOSOMAL[chrX--chr2]"]
sim_adipose	nFuse	GHSR--EAF2	129	355	GHSR	EAF2	["INTRACHROMOSOMAL[chr3:50.56Mb]"]
sim_adipose	nFuse	CDC34--ANKRD2	196	287	CDC34	ANKRD2	["INTERCHROMOSOMAL[chr19--chr10]"]
sim_adipose	nFuse	MUC16--CTF1	463	20	MUC16	CTF1	["INTERCHROMOSOMAL[chr19--chr16]"]
sim_adipose	nFuse	HS6ST3--ZNRF3	109	374	AMMECR1LP1,HS6ST3,Metazoa_SRP,RN7SL164P,RP11-457L23.1	CTA-747E2.11,CTA-747E2.8,ZNRF3,ZNRF3-AS1,ZNRF3-IT1	["INTERCHROMOSOMAL[chr13--chr22]"]
sim_adipose	nFuse	KCNG4--NLRP7	125	354	KCNG4	CTC-550B14.8,NLRP2,NLRP7	["INTERCHROMOSOMAL[chr16--chr19]"]
sim_adipose	nFuse	MDFI--RP5-972B16.2	469	6	MDFI	.	[]
sim_adipose	nFuse	EGR3--SCG5	104	368	AC055854.1,EGR3,RP11-459E5.1	AC123768.1,RP11-1000B6.2,SCG5	["INTERCHROMOSOMAL[chr8--chr15]"]
sim_adipose	nFuse	AP3M1--CTSK	458	13	AP3M1,RP11-178G16.4,RP11-178G16.5	CTSK,UBE2D3P3	["INTERCHROMOSOMAL[chr10--chr1]"]
sim_adipose	nFuse	EDIL3--AMN	460	4	AC109496.1,AC113383.1,CTD-2269F5.1,EDIL3,RNU6-448P,U6,U6.1267	AL117209.1,AMN,CDC42BPB,RP11-365N19.2	["INTERCHROMOSOMAL[chr5--chr14]"]
sim_adipose	nFuse	REPS2--OBP2A	432	30	CBX1P2,REPS2,RF00190,SNORA16,SNORA16.1	OBP2A	["INTERCHROMOSOMAL[chrX--chr9]"]
sim_adipose	nFuse	AMN--EDIL3	451	6	AL117209.1,AMN,CDC42BPB,RP11-365N19.2	AC109496.1,AC113383.1,CTD-2269F5.1,EDIL3,RNU6-448P,U6,U6.1267	["INTERCHROMOSOMAL[chr14--chr5]"]
sim_adipose	nFuse	CTF1--MUC16	453	4	CTF1	MUC16	["INTERCHROMOSOMAL[chr16--chr19]"]
sim_adipose	nFuse	FLRT1--PROP1	440	15	AP000721.2,AP006333.1,FLRT1,MACROD1,RP11-21A7A.2,RP11-21A7A.3	PROP1	["INTERCHROMOSOMAL[chr11--chr5]"]
sim_adipose	nFuse	PHF5A--PPT1	365	88	PHF5A	CAP1,PPT1	["INTERCHROMOSOMAL[chr22--chr1]"]
sim_adipose	nFuse	RGL4--WHSC2	134	314	AP000347.1,AP000347.2,GUSBP11,KB-1572G7.2,RGL4	MIR943,NELFA,WHSC2	[]
sim_adipose	nFuse	ACSL6--KCNA7	111	336	AC034228.1,AC034228.2,AC034228.3,AC034228.4,AC034228.7,ACSL6	KCNA7	["INTERCHROMOSOMAL[chr5--chr19]"]
sim_adipose	nFuse	PSORS1C2--PCMTD2	163	284	PSORS1C1,PSORS1C2	CICP4,LINC00266-1,NCRNA00266,NCRNA00266-1,PCMTD2	["INTERCHROMOSOMAL[chr6--chr20]"]
sim_adipose	nFuse	NAPG--PRAMEF6	433	7	NAPG	PRAMEF6	["INTERCHROMOSOMAL[chr18--chr1]"]
sim_adipose	nFuse	TOP2B--LARP4	136	304	MIR4442,RARB,TOP2B	FAM186A,LARP4	["INTERCHROMOSOMAL[chr3--chr12]"]
sim_adipose	nFuse	USP31--FABP9	427	10	AC127459.1,RP11-20G6.3,USP31	AC018616.1,FABP9,RP11-157I4.4	["INTERCHROMOSOMAL[chr16--chr8]"]
sim_adipose	nFuse	KIAA0556--FRY	110	327	AC002551.1,AC016597.1,CTD-2049O4.1,KIAA0556	EEF1DP3,FRY,FRY-AS1,LINC01073,RP11-207N4.2,RP11-207N4.3,RP11-37E23.5	["INTERCHROMOSOMAL[chr16--chr13]"]
sim_adipose	nFuse	CLSTN1--SPTBN2	7	428	CLSTN1,MZT1P1,PIK3CD,RP11-558F24.6	Metazoa_SRP,RN7SL12P,SPTBN2	["INTERCHROMOSOMAL[chr1--chr11]"]
sim_adipose	nFuse	SGPP1--IL9R	408	16	SGPP1	AJ271736.10,IL9R,NCRNA00286B,WASH6P,WASIR1	["INTERCHROMOSOMAL[chr14--chrX]"]
sim_adipose	nFuse	AKAP8L--ELOVL7	398	23	AC005785.1,AC005785.2,AKAP8L	ELOVL7	["INTERCHROMOSOMAL[chr19--chr5]"]
sim_adipose	nFuse	EFTUD1--TLCD2	133	287	EFL1,EFTUD1,RNU1-77P,U1,U1.95	TLCD2	["INTERCHROMOSOMAL[chr15--chr17]"]
sim_adipose	nFuse	SSR1--DSP	96	324	AL139095.1,AL139095.2,AL139095.3,AL139095.4,CAGE1,RP11-69L16.3,RP11-69L16.4,RP11-69L16.5,RP11-69L16.6,SSR1	DSP	["INTRACHROMOSOMAL[chr6:0.19Mb]"]
sim_adipose	nFuse	RAB33A--RB1CC1	109	308	RAB33A	AC113139.1,CTD-3214K23.1,RB1CC1	["INTERCHROMOSOMAL[chrX--chr8]"]
sim_adipose	nFuse	BNC2--FTCD	397	15	AL449983.1,AL450003.1,AL450003.2,BNC2,BNC2-AS1,LSM1P1,RP11-183I6.2,RP11-335H2.2,RP11-62F24.1,RP11-62F24.2	AP001475.1,FTCD,FTCD-AS1	["INTERCHROMOSOMAL[chr9--chr21]"]
sim_adipose	nFuse	LPAR5--PVRL3	107	298	ACRBP,LPAR5	NECTIN3,NECTIN3-AS1,PVRL3,PVRL3-AS1,RP11-553A10.2	["INTERCHROMOSOMAL[chr12--chr3]"]
sim_adipose	nFuse	SPINLW1--MPZL2	392	13	AL031663.1,EPPIN,EPPIN-WFDC6,HSPD1P21,RP3-461P17.6,SPINLW1,SPINLW1-WFDC6,WFDC6	MPZL2	[]
sim_adipose	nFuse	TSFM--NLN	395	6	AC025165.1,AC025165.3,AC025165.5,AVIL,EEF1AKMT3,METTL21B,RNU6-1083P,RP11-571M6.15,RP11-571M6.17,TSFM,U6,U6.447	AC008958.1,CTD-2353N24.1,NLN,SGTB	["INTERCHROMOSOMAL[chr12--chr5]"]
sim_adipose	nFuse	HMGCL--TSGA13	394	5	HMGCL	COPG2,TSGA13	["INTERCHROMOSOMAL[chr1--chr7]"]
sim_adipose	nFuse	ARHGEF33--HTR6	385	9	AC019171.1,ARHGEF33,MORN2,Metazoa_SRP,RN7SL96P	HTR6	["INTERCHROMOSOMAL[chr2--chr1]"]
sim_adipose	nFuse	RPF1--RBL1	381	12	GNG5,RPF1	AL136172.1,RBL1,RP4-621N11.2,RPS27AP3,RPS3AP3	["INTERCHROMOSOMAL[chr1--chr20]"]
sim_adipose	nFuse	NEDD1--AP003068.23	8	382	NEDD1	AP003068.2,AP003068.23,CAPN1	["INTERCHROMOSOMAL[chr12--chr11]"]
sim_adipose	nFuse	MED12--C15orf24	79	305	AL590764.1,MED12	AC079203.1,C15ORF24,C15orf24,EMC7,RP11-1084A12.1	[]
sim_adipose	nFuse	YTHDF1--HNRPDL	90	286	YTHDF1	HNRNPDL,HNRPDL	[]
sim_adipose	nFuse	ZSCAN1--ATP6V0E1	358	14	HNRNPDLP4,LETM1P2,ZSCAN1	AC008429.4,ATP6V0E1,CTC-308K20.4,SNORA74B	["INTERCHROMOSOMAL[chr19--chr5]"]
sim_adipose	nFuse	AP3M1--CTSK	344	18	AP3M1,RP11-178G16.4,RP11-178G16.5	CTSK,UBE2D3P3	["INTERCHROMOSOMAL[chr10--chr1]"]
sim_adipose	nFuse	METTL2B--RASAL1	328	31	AC010655.2,AC010655.3,AC010655.4,C7ORF68,C7orf68,HILPDA,METTL2B,RP11-155G14.5,RP11-155G14.6,RP11-212P7.3	RASAL1	["INTERCHROMOSOMAL[chr7--chr12]"]
sim_adipose	nFuse	CDC34--ANKRD2	35	320	CDC34	ANKRD2	["INTERCHROMOSOMAL[chr19--chr10]"]
sim_adipose	nFuse	MLL5--FGF6	343	8	AC005070.3,CTB-152G17.6,KMT2E,KMT2E-AS1,MLL5,RP11-325F22.4,SRPK2	FGF6	[]
sim_adipose	nFuse	NDUFA5--GPC3	341	10	NDUFA5	AL009174.1,GPC3,RP3-417G15.1,RPSAP63	["INTERCHROMOSOMAL[chr7--chrX]"]
sim_adipose	nFuse	C1orf114--UCMA	342	8	BLZF1,C1ORF114,C1orf114,CCDC181,RP1-206D15.3	UCMA	[]
sim_adipose	nFuse	RAPH1--TPM2	344	4	ABI2,RAPH1	TPM2	["INTERCHROMOSOMAL[chr2--chr9]"]
sim_adipose	nFuse	RPS4Y2--CPA2	327	21	RPS4Y2	CPA2	["INTERCHROMOSOMAL[chrY--chr7]"]
sim_adipose	nFuse	GPC3--NDUFA5	334	10	AL009174.1,GPC3,RP3-417G15.1,RPSAP63	NDUFA5	["INTERCHROMOSOMAL[chrX--chr7]"]
sim_adipose	nFuse	CLEC4G--DNAJC25-GNG10	325	13	CLEC4G	DNAJC25,DNAJC25-GNG10,GNG10	["INTERCHROMOSOMAL[chr19--chr9]"]
sim_adipose	nFuse	HMGCL--TSGA13	240	96	HMGCL	COPG2,TSGA13	["INTERCHROMOSOMAL[chr1--chr7]"]
sim_adipose	nFuse	PLCXD1--FAM83G	72	263	PLCXD1	AC090286.3,FAM83G,RP11-28B23.1,SLC5A10	["INTERCHROMOSOMAL[chrY--chr17]"]
sim_adipose	nFuse	CXCR3--CST9L	318	15	CXCR3	CST9L	["INTERCHROMOSOMAL[chrX--chr20]"]
sim_adipose	nFuse	PGRMC2--SGOL1	83	239	PGRMC2	AC099057.8,SGO1,SGOL1,SGOL1-AS1	["INTERCHROMOSOMAL[chr4--chr3]"]
sim_adipose	nFuse	REPS2--OBP2A	314	7	CBX1P2,REPS2,RF00190,SNORA16,SNORA16.1	OBP2A	["INTERCHROMOSOMAL[chrX--chr9]"]
sim_adipose	nFuse	SOX18--VAPA	309	11	SOX18,ZNF512B	5S_rRNA.324,RN5S450,RNA5SP450,VAPA	["INTERCHROMOSOMAL[chr20--chr18]"]
sim_adipose	nFuse	TIFA--C17orf51	299	15	ALPK1,TIFA	C17orf51	["INTERCHROMOSOMAL[chr4--chr17]"]
sim_adipose	nFuse	TTYH1--KLRF1	74	239	AC008746.3,AC245884.1,AC245884.9,CTD-2587H19.2,TTYH1	KLRF1	["INTERCHROMOSOMAL[chr19--chr12]"]
sim_adipose	nFuse	ERGIC2--APCDD1L	300	11	ERGIC2,FAR2	APCDD1L	["INTERCHROMOSOMAL[chr12--chr20]"]
sim_adipose	nFuse	SYNJ2--IQGAP3	89	222	RP11-266C7.3,SYNJ2,SYNJ2-IT1	IQGAP3	["INTERCHROMOSOMAL[chr6--chr1]"]
sim_adipose	nFuse	CAPS--CWC22	301	8	AC104532.1,AC104532.2,AC104532.4,CAPS,RANBP3	CWC22	["INTERCHROMOSOMAL[chr19--chr2]"]
sim_adipose	nFuse	FAM75A1--ZNF592	80	226	FAM75A1,SPATA31A1	AC012291.1,RP11-7M10.2,ZNF592	[]
sim_adipose	nFuse	RAB3B--MOCOS	80	226	5S_rRNA.100,AL445685.2,RAB3B,RN5S48,RNA5SP48,RP11-91A18.1	MOCOS	["INTERCHROMOSOMAL[chr1--chr18]"]
sim_adipose	nFuse	SUMO3--RFX3	301	5	AL773604.8,LINC01424,SUMO3,UBE2G2	AL354941.1,AL365202.1,RFX3,RP11-62E14.2	["INTERCHROMOSOMAL[chr21--chr9]"]
sim_adipose	nFuse	SGPP1--IL9R	299	6	SGPP1	AJ271736.10,IL9R,NCRNA00286B,WASH6P,WASIR1	["INTERCHROMOSOMAL[chr14--chrX]"]
sim_adipose	nFuse	BAZ2A--ZNF248	300	4	BAZ2A	AL132657.1,AL132657.2,AL135791.1,RP11-162G10.1,RP11-162G10.4,RP11-162G10.5,RP11-258F22.1,RP11-258F22.2,TLK2P2,ZNF248,ZNF33BP1	["INTERCHROMOSOMAL[chr12--chr10]"]
sim_adipose	nFuse	NR1D2--WDR88	269	34	NKIRAS1,NR1D2	WDR88	["INTERCHROMOSOMAL[chr3--chr19]"]
sim_adipose	nFuse	CDC42--TDRD5	71	232	AL031281.1,CDC42,CDC42-IT1,RP1-224A6.6,RP1-224A6.8	TDRD5	["INTRACHROMOSOMAL[chr1:157.14Mb]"]
sim_adipose	nFuse	TPM2--RAPH1	288	8	TPM2	ABI2,RAPH1	["INTERCHROMOSOMAL[chr9--chr2]"]
sim_adipose	nFuse	FBN2--FBXO33	94	195	FBN2,SLC27A6	FBXO33	["INTERCHROMOSOMAL[chr5--chr14]"]
sim_adipose	nFuse	AP1B1--ERI3	282	5	AC000041.1,AC000041.8,AP1B1,SNORD125	AL390776.1,ERI3,ERI3-IT1,RP5-891H21.4	["INTERCHROMOSOMAL[chr22--chr1]"]
sim_adipose	nFuse	FLNC--SERPINB3	75	209	AC025594.2,FLNC,FLNC-AS1,RP11-309L24.2	SERPINB11,SERPINB3,SERPINB4	["INTERCHROMOSOMAL[chr7--chr18]"]
sim_adipose	nFuse	GPR113--LLGL2	50	229	ADGRF3,EPT1,GPR113,SELENOI	LLGL2	["INTERCHROMOSOMAL[chr2--chr17]"]
sim_adipose	nFuse	DAP--PID1	264	14	AC012629.2,CTD-2154B17.4,DAP	7SK,7SK.289,AC007677.1,AC007677.2,PID1,RN7SKP283	["INTERCHROMOSOMAL[chr5--chr2]"]
sim_adipose	nFuse	BAZ2A--ZNF248	264	14	BAZ2A	AL132657.1,AL132657.2,AL135791.1,RP11-162G10.1,RP11-162G10.4,RP11-162G10.5,RP11-258F22.1,RP11-258F22.2,TLK2P2,ZNF248,ZNF33BP1	["INTERCHROMOSOMAL[chr12--chr10]"]
sim_adipose	nFuse	APOA5--AMY1B	266	4	APOA5	AMY1A,AMY1B,AMY1C	["INTERCHROMOSOMAL[chr11--chr1]"]
sim_adipose	nFuse	POLA1--AC007245.1	260	10	AC004655.1,EEF1B2P3,EEF1B4,POLA1,SCARNA23	TRGV1,TRGV2,TRGV3,TRGV4,TRGV5,TRGV5P	[]
sim_adipose	nFuse	ZBTB16--LRRIQ3	261	8	AP000908.1,AP002518.2,RP11-64D24.2,ZBTB16	LRRIQ3	["INTERCHROMOSOMAL[chr11--chr1]"]
sim_adipose	nFuse	AC008073.5--TNK1	65	203	AC008073.5,SF3B14,SF3B6	C17orf61-PLSCR3,PLSCR3,TMEM256-PLSCR3,TNK1	[]
sim_adipose	nFuse	FAM45A--KDM5C	251	16	FAM45A,FAM45B,FAM45BP,RP1-274L7.1	KDM5C,KDM5C-IT1,RP11-258C19.6	["INTERCHROMOSOMAL[chr10--chrX]"]
sim_adipose	nFuse	SUPT3H--AC099552.4	255	12	AL138880.1,AL360272.1,MIR586,NUDT19P4,RP11-491H9.3,RUNX2,SUPT3H	AC099552.1,AC099552.4	["INTERCHROMOSOMAL[chr6--chr7]"]
sim_adipose	nFuse	TMC5--P2RX5	256	10	AC130456.3,AC130456.4,CTA-363E6.5,CTA-363E6.6,RNU4-46P,TMC5,U4,U4.65	AC132942.1,EMC6,P2RX5,P2RX5-TAX1BP3,RP11-48B14.1,RP11-48B14.2,TAX1BP3	["INTERCHROMOSOMAL[chr16--chr17]"]
sim_adipose	nFuse	HTN1--RAB39B	66	200	HTN1	RAB39B	["INTERCHROMOSOMAL[chr4--chrX]"]
sim_adipose	nFuse	AGAP1--KRT85	62	202	AC012305.1,AC064874.1,AC064874.2,AGAP1,AGAP1-IT1,Metazoa_SRP,RN7SL204P,RNU7-127P,TMSB10P1,U7,U7.40	KRT85	["INTERCHROMOSOMAL[chr2--chr12]"]
sim_adipose	nFuse	MTMR7--NAA25	254	8	MTMR7,VPS37A	AC073575.1,MIR3657,NAA25,RP1-267L14.3	["INTERCHROMOSOMAL[chr8--chr12]"]
sim_adipose	nFuse	GPR56--NLRC5	225	37	AC018552.3,AC018552.4,GPR56,RP11-405F3.5	AC023825.1,AC023825.2,NLRC5,RP11-322D14.1,RP11-322D14.2	["INTRACHROMOSOMAL[chr16:0.53Mb]"]
sim_adipose	nFuse	AC005236.2--TXNIP	61	199	AC211469.1,Metazoa_SRP,RN7SL377P,RP11-1394O16.1,TYW1B	TXNIP	[]
sim_adipose	nFuse	TLCD1--EHD3	246	14	AC010761.14,AC010761.6,NEK8,RPL23A,TLCD1	EHD3	["INTERCHROMOSOMAL[chr17--chr2]"]
sim_adipose	nFuse	BSDC1--NELF	80	178	BSDC1	NELF,NSMF	[]
sim_adipose	nFuse	ZNF396--OR13A1	78	179	ZNF396	OR13A1	["INTERCHROMOSOMAL[chr18--chr10]"]
sim_adipose	nFuse	C4orf26--NLE1	86	168	C4ORF26,C4orf26,ODAPH	FNDC8,NLE1	["INTERCHROMOSOMAL[chr4--chr17]"]
sim_adipose	nFuse	COL9A2--RP11-15K19.2	63	189	COL9A2	AC092647.5,GBAS,MRPS17,Metazoa_SRP,NIPSNAP2,RN7SL64P,RP11-15K19.2,ZNF713	[]
sim_adipose	nFuse	CYBB--C2	65	185	CYBB	AL645922.1,C2,CFB,XXBAC-BPG116M5.17,XXbac-BPG116M5.17,ZBTB12	["INTERCHROMOSOMAL[chrX--chr6]"]
sim_adipose	nFuse	BOP1--ICAM4	71	177	AC110280.1,AC145291.1,BOP1,CTD-3232M19.2,FAM203B,KM-PA-2,SCXA,SCXB	AC011511.5,CTD-2369P2.8,ICAM4	["INTERCHROMOSOMAL[chr8--chr19]"]
sim_adipose	nFuse	SSX4--MLYCD	231	16	SSX4	MLYCD,RP11-505K9.4	["INTERCHROMOSOMAL[chrX--chr16]"]
sim_adipose	nFuse	FRMPD1--ZSCAN5A	42	201	7SK,7SK.51,AL138752.2,FRMPD1,RN7SKP171,RP11-613M10.9	ZSCAN5A	["INTERCHROMOSOMAL[chr9--chr19]"]
sim_adipose	nFuse	KIAA1377--LRIT1	223	14	ANGPTL5,CEP126,KIAA1377	LRIT1	["INTERCHROMOSOMAL[chr11--chr10]"]
sim_adipose	nFuse	GPC3--PHKB	233	4	AL009174.1,GPC3,RP3-417G15.1,RPSAP63	5S_rRNA.270,AC007599.1,AC007599.2,EIF4BP5,ITFG1,NDUFA5P11,PHKB,RN5S425,RNA5SP425,RP11-177N22.2,RP11-177N22.3,RP11-637I8.2	["INTERCHROMOSOMAL[chrX--chr16]"]
sim_adipose	nFuse	MLYCD--SSX4B	226	11	MLYCD,RP11-505K9.4	SSX4B	["INTERCHROMOSOMAL[chr16--chrX]"]
sim_adipose	nFuse	SGCG--ALPP	222	9	RNU6-58,RNU6-58P,SDAD1P4,SGCG,TATDN2P3,U6.1299	AC068134.1,AC068134.8,ALPP	["INTERCHROMOSOMAL[chr13--chr2]"]
sim_adipose	nFuse	SPINK13--CABLES1	226	5	AC091948.1,RP11-373N22.3,SPINK13	AC011731.1,AC105247.1,CABLES1,RP11-17J14.2,TMEM241	["INTERCHROMOSOMAL[chr5--chr18]"]
sim_adipose	nFuse	ZBTB16--LRRIQ3	227	4	AP000908.1,AP002518.2,RP11-64D24.2,ZBTB16	LRRIQ3	["INTERCHROMOSOMAL[chr11--chr1]"]
sim_adipose	nFuse	CAPS--CWC22	224	6	AC104532.1,AC104532.2,AC104532.4,CAPS,RANBP3	CWC22	["INTERCHROMOSOMAL[chr19--chr2]"]
sim_adipose	nFuse	CASD1--LRIG3	220	8	CASD1	LRIG3	["INTERCHROMOSOMAL[chr7--chr12]"]
sim_adipose	nFuse	GAL3ST2--BMPR2	220	7	AC114730.5,AC131097.1,GAL3ST2	AC073410.1,AC073410.2,BMPR2,RP11-27M5.1	["INTRACHROMOSOMAL[chr2:39.28Mb]"]
sim_adipose	nFuse	RNF112--ITM2A	53	166	AC004448.3,AC004448.5,CTB-187M2.2,RNF112	ITM2A	["INTERCHROMOSOMAL[chr17--chrX]"]
sim_adipose	nFuse	BCOR--GPR56	55	163	BCOR	AC018552.3,AC018552.4,GPR56,RP11-405F3.5	["INTERCHROMOSOMAL[chrX--chr16]"]
sim_adipose	nFuse	RASAL1--METTL2B	212	6	RASAL1	AC010655.2,AC010655.3,AC010655.4,C7ORF68,C7orf68,HILPDA,METTL2B,RP11-155G14.5,RP11-155G14.6,RP11-212P7.3	["INTERCHROMOSOMAL[chr12--chr7]"]
sim_adipose	nFuse	TMEM174--SFMBT1	210	8	TMEM174	AC096887.1,RP11-894J14.5,SFMBT1	["INTERCHROMOSOMAL[chr5--chr3]"]
sim_adipose	nFuse	GNAT2--SAE1	211	5	AMPD2,GNAT2	SAE1,ZC3H4	["INTERCHROMOSOMAL[chr1--chr19]"]
sim_adipose	nFuse	VNN1--DEFA6	43	173	CCNG1P1,VNN1	DEFA6	["INTERCHROMOSOMAL[chr6--chr8]"]
sim_adipose	nFuse	C4orf27--PPP1R3C	210	5	C4ORF27,C4orf27,HPF1	PPP1R3C	["INTERCHROMOSOMAL[chr4--chr10]"]
sim_adipose	nFuse	GLI4--TMEM91	67	148	AC138696.1,GLI4,RP13-582O9.6,ZFP41	AC011462.1,B9D2,BCKDHA,CTC-435M10.3,TGFB1,TMEM91	["INTERCHROMOSOMAL[chr8--chr19]"]
sim_adipose	nFuse	TMEM174--SFMBT1	204	11	TMEM174	AC096887.1,RP11-894J14.5,SFMBT1	["INTERCHROMOSOMAL[chr5--chr3]"]
sim_adipose	nFuse	IL6--RBP5	49	165	AC073072.1,AC073072.5,IL6	RBP5	["INTERCHROMOSOMAL[chr7--chr12]"]
sim_adipose	nFuse	FAM160A2--GGT7	204	7	FAM160A2	ACSS2,GGT7	["INTERCHROMOSOMAL[chr11--chr20]"]
sim_adipose	nFuse	MMP2--CSNK2B	53	156	MMP2,RP11-212I21.2	AL662899.2,AL662899.3,CSNK2B,CSNK2B-LY6G5B-1181,GPANK1,LY6G5B,XXbac-BPG32J3.22	["INTERCHROMOSOMAL[chr16--chr6]"]
sim_adipose	nFuse	RASAL1--METTL2A	203	5	RASAL1	METTL2A	["INTERCHROMOSOMAL[chr12--chr17]"]
sim_adipose	nFuse	VSTM1--FOLR1	43	164	VSTM1	AP000812.1,FOLR1,RP11-807H22.7	["INTERCHROMOSOMAL[chr19--chr11]"]
sim_adipose	nFuse	DCAF4--CST11	52	155	AC007160.1,DCAF4,RP1-146I3.1	CST11	["INTERCHROMOSOMAL[chr14--chr20]"]
sim_adipose	nFuse	C7orf47--C22orf43	60	141	AC092849.1,AC092849.2,C7ORF47,C7orf47,PPP1R35,RP11-758P17.2,RP11-758P17.3	AP000346.1,C22ORF43,C22orf43,DRICH1,KB-1572G7.3	[]
sim_adipose	nFuse	NR1D2--WDR88	195	5	NKIRAS1,NR1D2	WDR88	["INTERCHROMOSOMAL[chr3--chr19]"]
sim_adipose	nFuse	THUMPD3--RP11-385D13.1	48	145	AC026191.1,RP11-380O24.1,RP11-58B17.1,SETD5-AS1,THUMPD3,THUMPD3-AS1	AC005324.3,AC005324.5,AC005838.1,AC005838.2,CDRT1,RF00090,RP11-385D13.1,RP11-640I15.1,SNORA74,SNORA74.4,TRIM16	["INTERCHROMOSOMAL[chr3--chr17]"]
sim_adipose	nFuse	PPP1R3C--C4orf27	187	6	PPP1R3C	C4ORF27,C4orf27,HPF1	["INTERCHROMOSOMAL[chr10--chr4]"]
sim_adipose	nFuse	SWT1--DAPK2	178	13	AL136133.1,AL356273.1,AL356273.2,CTA-253N17.1,RP4-635A23.3,RP4-635A23.4,RPL22P24,RPL5P5,SWT1	AC015914.1,DAPK2,RP11-111E14.1	["INTERCHROMOSOMAL[chr1--chr15]"]
sim_adipose	nFuse	ZNF513--MIPOL1	182	9	ZNF513	MIPOL1,RNU6-886P,U6,U6.564	["INTERCHROMOSOMAL[chr2--chr14]"]
sim_adipose	nFuse	TRNAU1AP--NKAIN4	177	12	SNHG12,TRNAU1AP	NKAIN4	["INTERCHROMOSOMAL[chr1--chr20]"]
sim_adipose	nFuse	SLC2A4--DNALI1	179	7	AC003688.2,RP1-4G17.2,SLC2A4,YBX2	DNALI1,GNL2	["INTERCHROMOSOMAL[chr17--chr1]"]
sim_adipose	nFuse	ZCCHC8--FARP1	167	19	RF00411,SNORA9,SNORA9.4,ZCCHC8	7SK.178,AL161896.1,AL445223.1,FARP1,FARP1-AS1,MIR3170,RN7SKP8,RNF113B,RP11-111L24.3,RP11-261P24.2,RP11-573N10.1,STK24	["INTERCHROMOSOMAL[chr12--chr13]"]
sim_adipose	nFuse	MAP3K7--KRT33A	180	5	MAP3K7	KRT33A	["INTERCHROMOSOMAL[chr6--chr17]"]
sim_adipose	nFuse	LAMA2--SEMA7A	49	133	AL356124.2,BMPR1AP1,BMPR1APS1,LAMA2,MESTP1,RNU6-861P,RP1-69D17.3,U6,U6.1186	SEMA7A	["INTERCHROMOSOMAL[chr6--chr15]"]
sim_adipose	nFuse	MGAT3--CLEC1A	34	148	MGAT3,MGAT3-AS1,RP5-1104E15.6	7SK,7SK.191,CLEC1A,RN7SKP161	["INTERCHROMOSOMAL[chr22--chr12]"]
sim_adipose	nFuse	NDFIP2--RP11-196G18.21	165	16	NDFIP2,NDFIP2-AS1,RP11-394M3.2	AC243772.2,FCGR1A,HIST2H2BF,RP11-196G18.21,RP11-196G18.3	["INTERCHROMOSOMAL[chr13--chr1]"]
sim_adipose	nFuse	MSH6--LOXHD1	176	4	AC006509.1,AC006509.2,AC006509.4,AC006509.7,FBXO11,MSH6,RF00026,RNU6-688P,RPL36AP15,U6,U6.1006	LOXHD1	["INTERCHROMOSOMAL[chr2--chr18]"]
sim_adipose	nFuse	TADA1--UBR2	174	6	DUTP6,TADA1	RNU6-890P,U6,U6.488,UBR2	["INTERCHROMOSOMAL[chr1--chr6]"]
sim_adipose	nFuse	MT1M--KCNV1	171	4	AC026461.1,MT1M	AC027451.1,KCNV1,RP11-696P8.2	["INTERCHROMOSOMAL[chr16--chr8]"]
sim_adipose	nFuse	ARIH1--C15orf55	135	38	AC100827.3,ARIH1,MIR630,RP11-1006G14.4,RP11-1007O24.3,TMEM202-AS1	C15ORF55,C15orf55,NUTM1	[]
sim_adipose	nFuse	PAM--RP4-751H13.6	166	6	PAM	ATP6V0E2,ATP6V0E2-AS1,RP4-751H13.6	[]
sim_adipose	nFuse	FAM45A--KDM5C	163	4	FAM45A,FAM45B,FAM45BP,RP1-274L7.1	KDM5C,KDM5C-IT1,RP11-258C19.6	["INTERCHROMOSOMAL[chr10--chrX]"]
sim_adipose	nFuse	PHF5A--PPT1	157	10	PHF5A	CAP1,PPT1	["INTERCHROMOSOMAL[chr22--chr1]"]
sim_adipose	nFuse	REEP3--INA	47	116	REEP3	INA	["INTRACHROMOSOMAL[chr10:39.65Mb]"]
sim_adipose	nFuse	AP1S2--GSTM1	43	119	AP1S2	AC000032.1,AC000032.2,GSTM1,GSTM2,GSTM5	["INTERCHROMOSOMAL[chrX--chr1]"]
sim_adipose	nFuse	HP1BP3--KISS1	148	9	HP1BP3,RP5-930J4.4	KISS1	["INTRACHROMOSOMAL[chr1:183.05Mb]"]
sim_adipose	nFuse	GDPD2--VCL	35	122	GDPD2	AL596247.1,RP11-178G16.4,RP11-178G16.5,RP11-417O11.5,VCL	["INTERCHROMOSOMAL[chrX--chr10]"]
sim_adipose	nFuse	MSH6--LOXHD1	146	8	AC006509.1,AC006509.2,AC006509.4,AC006509.7,FBXO11,MSH6,RF00026,RNU6-688P,RPL36AP15,U6,U6.1006	LOXHD1	["INTERCHROMOSOMAL[chr2--chr18]"]
sim_adipose	nFuse	ZC3H12A--DTHD1	48	105	ZC3H12A	AC104078.2,DTHD1,RP11-431M7.2	["INTERCHROMOSOMAL[chr1--chr4]"]
sim_adipose	nFuse	TNFRSF17--KRT71	40	113	NPIPB2,RP11-166B2.1,TNFRSF17	KRT71	["INTERCHROMOSOMAL[chr16--chr12]"]
sim_adipose	nFuse	MIPOL1--ZNF513	149	4	MIPOL1,RNU6-886P,U6,U6.564	ZNF513	["INTERCHROMOSOMAL[chr14--chr2]"]
sim_adipose	nFuse	KIF14--SPI1	26	125	KIF14	SPI1	["INTERCHROMOSOMAL[chr1--chr11]"]
sim_adipose	nFuse	EHF--HSPA8	142	7	EHF	HSPA8,SNORD14C,SNORD14D,SNORD14E	["INTRACHROMOSOMAL[chr11:88.25Mb]"]
sim_adipose	nFuse	NR1D2--WDR88	142	7	NKIRAS1,NR1D2	WDR88	["INTERCHROMOSOMAL[chr3--chr19]"]
sim_adipose	nFuse	TMEM198--C12orf63	34	114	AC009955.3,CHPF,MIR3132,RP11-256I23.1,TMEM198	C12ORF63,C12orf55,C12orf63,CFAP54	[]
sim_adipose	nFuse	SPINLW1-WFDC6--MPZL2	142	6	AL031663.1,EPPIN,EPPIN-WFDC6,HSPD1P21,RP3-461P17.6,SPINLW1,SPINLW1-WFDC6,WFDC6	MPZL2	[]
sim_adipose	nFuse	EHF--HSPA8	143	5	EHF	HSPA8,SNORD14C,SNORD14D,SNORD14E	["INTRACHROMOSOMAL[chr11:88.25Mb]"]
sim_adipose	nFuse	PKN2--KCNJ3	38	109	ELOCP19,PKN2,PKN2-AS1,RNU6-125P,RP11-76N22.2,TCEB1P19,U6,U6.630	KCNJ3	["INTERCHROMOSOMAL[chr1--chr2]"]
sim_adipose	nFuse	PDILT--PHC1	142	5	AC106796.1,PDILT,RP11-429K17.1	M6PR,PHC1	["INTERCHROMOSOMAL[chr16--chr12]"]
sim_adipose	nFuse	KIAA1409--C9orf40	141	5	COX8C,KIAA1409,RNU6-1258P,U6,U6.1225,UNC79	C9ORF40,C9orf40	[]
sim_adipose	nFuse	CCL17--SCGB2A1	140	4	CCL17	AP003306.1,RP11-703H8.9,SCGB2A1	["INTERCHROMOSOMAL[chr16--chr11]"]
sim_adipose	nFuse	NMBR--ZNF227	138	5	AL589674.1,AL589674.2,NMBR,NMBR-AS1,RP11-137J7.2,RP11-137J7.3	ZNF227,ZNF235	["INTERCHROMOSOMAL[chr6--chr19]"]
sim_adipose	nFuse	TLCD2--EFTUD1	130	13	TLCD2	EFL1,EFTUD1,RNU1-77P,U1,U1.95	["INTERCHROMOSOMAL[chr17--chr15]"]
sim_adipose	nFuse	XCL1--C9orf72	39	103	AL031736.2,RP4-738P11.4,XCL1	C9ORF72,C9orf72	["INTERCHROMOSOMAL[chr1--chr9]"]
sim_adipose	nFuse	CHKA--AOC2	35	106	AP002807.1,CHKA,RP11-802E16.3	AOC2	["INTERCHROMOSOMAL[chr11--chr17]"]
sim_adipose	nFuse	ABI1--PPM1D	33	108	ABI1,PDSS1,RF00191,RNU6-946P,SNORA57,SNORA57.3,U6,U6.396	PPM1D,RNU6-623P,U6,U6.90	["INTERCHROMOSOMAL[chr10--chr17]"]
sim_adipose	nFuse	SGPP1--RP11-424E7.3	135	5	SGPP1	AL591424.1,RP11-424E7.3	["INTERCHROMOSOMAL[chr14--chr9]"]
sim_adipose	nFuse	B3GNT4--RP11-428C6.1	29	111	AC048338.1,B3GNT4,DIABLO,RP11-512M8.5	AC091868.1,AC091868.2,ARHGEF28,CTC-575I10.1,CTD-2372A4.1,RNU7-196P,RP11-428C6.1,U7,U7.43	[]
sim_adipose	nFuse	PDAP1--PPP3R1	37	101	ARPC1B,BUD31,PDAP1	AC017083.1,AC017083.2,AC017083.3,AC017083.4,PNO1,PPP3R1,RP11-474G23.1,RP11-474G23.2,RP11-474G23.3,WDR92	["INTERCHROMOSOMAL[chr7--chr2]"]
sim_adipose	nFuse	TOP2B--LARP4	133	5	MIR4442,RARB,TOP2B	FAM186A,LARP4	["INTERCHROMOSOMAL[chr3--chr12]"]
sim_adipose	nFuse	TMEM79--GTF3C1	127	11	C1ORF85,C1orf85,TMEM79	GTF3C1	["INTERCHROMOSOMAL[chr1--chr16]"]
sim_adipose	nFuse	VAPA--SOX18	132	5	5S_rRNA.324,RN5S450,RNA5SP450,VAPA	SOX18,ZNF512B	["INTERCHROMOSOMAL[chr18--chr20]"]
sim_adipose	nFuse	STIM2--TCF20	128	9	AC106047.1,AC106047.2,RP11-293A21.1,RP11-293A21.2,STIM2	CTA-989H11.1,OGFRP1,TCF20,Z83851.1,Z83851.2,Z83851.3,Z83851.4	["INTERCHROMOSOMAL[chr4--chr22]"]
sim_adipose	nFuse	RAB1B--PPP1R12A	125	11	AP001107.1,AP001107.2,RAB1B,RP11-867G23.3,RP11-867G23.4	5S_rRNA.169,AC073569.1,AC073569.2,PPP1R12A,RN5S363,RNA5SP363,RP11-530C5.1,RP11-530C5.2,RP11-84G21.1	["INTERCHROMOSOMAL[chr11--chr12]"]
sim_adipose	nFuse	SPINK13--CABLES1	87	48	AC091948.1,RP11-373N22.3,SPINK13	AC011731.1,AC105247.1,CABLES1,RP11-17J14.2,TMEM241	["INTERCHROMOSOMAL[chr5--chr18]"]
sim_adipose	nFuse	TSPAN14--C17orf108	36	98	AC021028.1,RP11-137H2.4,TSPAN14	AC005697.1,AC005697.2,LYRM9,RP1-66C13.4,RP11-138P22.1	[]
sim_adipose	nFuse	GHSR--EAF2	128	5	GHSR	EAF2	["INTRACHROMOSOMAL[chr3:50.56Mb]"]
sim_adipose	nFuse	CST2--AE000661.6	24	109	CST2	AC244502.1,AE000661.37,TRDV2	[]
sim_adipose	nFuse	BOC--SLC6A12	123	8	BOC,CFAP44,WDR52	AC007406.1,RP11-283I3.1,RP11-283I3.2,SLC6A12	["INTERCHROMOSOMAL[chr3--chr12]"]
sim_adipose	nFuse	GCH1--ARID3C	122	8	FDPSP3,GCH1,MIR4308,RNU6ATAC9P,U6atac,U6atac.32	ARID3C	["INTERCHROMOSOMAL[chr14--chr9]"]
sim_adipose	nFuse	ZNF642--RP11-3N2.13	33	96	AL603839.3,RP11-656D10.3,ZFP69,ZNF642	RP11-3N2.13,ZNF727	[]
sim_adipose	nFuse	FLRT1--PROP1	124	5	AP000721.2,AP006333.1,FLRT1,MACROD1,RP11-21A7A.2,RP11-21A7A.3	PROP1	["INTERCHROMOSOMAL[chr11--chr5]"]
sim_adipose	nFuse	HMGCL--TSGA13	123	5	HMGCL	COPG2,TSGA13	["INTERCHROMOSOMAL[chr1--chr7]"]
sim_adipose	nFuse	B3GALTL--DLG4	32	95	ANKRD26P4,B3GALTL,B3GLCT,RP11-367C11.2	ACADVL,DLG4	["INTERCHROMOSOMAL[chr13--chr17]"]
sim_adipose	nFuse	ZNF454--MCM8	122	5	ZNF454	AL035461.1,MCM8,RP5-967N21.7	["INTERCHROMOSOMAL[chr5--chr20]"]
sim_adipose	nFuse	GPC1--ZNF3	34	93	AC110619.1,AC110619.2,GPC1,MIR149,PP14571	ZNF3,ZSCAN21	["INTERCHROMOSOMAL[chr2--chr7]"]
sim_adipose	nFuse	PMVK--PLUNC	30	97	PMVK	BPIFA1,PLUNC	[]
sim_adipose	nFuse	BMP6--ANO5	37	86	BMP6,TXNDC5	AC107882.1,AC107886.1,ANO5,CTD-2019O4.1,CTD-3064C13.1	["INTERCHROMOSOMAL[chr6--chr11]"]
sim_adipose	nFuse	TSFM--NLN	113	10	AC025165.1,AC025165.3,AC025165.5,AVIL,EEF1AKMT3,METTL21B,RNU6-1083P,RP11-571M6.15,RP11-571M6.17,TSFM,U6,U6.447	AC008958.1,CTD-2353N24.1,NLN,SGTB	["INTERCHROMOSOMAL[chr12--chr5]"]
sim_adipose	nFuse	PCNX--RP13-279N23.2	31	91	AC005230.1,GTF3AP2,PCNX,PCNX1,PTTG4P,RP5-1163L11.2,RP5-1163L11.3	AL080251.1,ALDH4A1,IFFO2,MIR1290,MIR4695,RP13-279N23.2,TAS1R2	["INTERCHROMOSOMAL[chr14--chr1]"]
sim_adipose	nFuse	PRR5L--KCNMB2	34	86	AC009656.1,AC087277.1,AC087277.2,PRR5L,RP11-219O3.2,RP11-514F3.4,RP11-514F3.5	5S_rRNA.422,AC024220.1,AC109779.1,KCNMB2,KCNMB2-AS1,KCNMB2-IT1,LINC01014,PPIAP75,RN5S148,RNA5SP148,RP11-33A14.1,RP11-33A14.2,RP11-33A14.3,RP11-385J1.2	["INTERCHROMOSOMAL[chr11--chr3]"]
sim_adipose	nFuse	C1orf220--DKK1	113	7	AL513013.1,C1ORF220,C1ORF49,C1orf220,C1orf49,TEX35	DKK1	["INTERCHROMOSOMAL[chr1--chr10]"]
sim_adipose	nFuse	SRCAP--COTL1	39	81	AC106886.2,PHKG2,RNU6-1043P,RP11-146F11.1,RP11-2C24.4,SNORA30,SRCAP,U6,U6.849	AC092145.1,COTL1,RP11-61F12.1	["INTRACHROMOSOMAL[chr16:53.84Mb]"]
sim_adipose	nFuse	ARIH1--C15orf55	113	5	AC100827.3,ARIH1,MIR630,RP11-1006G14.4,RP11-1007O24.3,TMEM202-AS1	C15ORF55,C15orf55,NUTM1	[]
sim_adipose	nFuse	FAM46C--UACA	110	7	FAM46C,TENT5C	AC009269.2,AC009269.3,RP11-138H8.2,UACA	["INTERCHROMOSOMAL[chr1--chr15]"]
sim_adipose	nFuse	TIFA--RP11-121M22.1	109	8	ALPK1,TIFA	RP11-121M22.1,ZBTB44	["INTERCHROMOSOMAL[chr4--chr11]"]
sim_adipose	nFuse	TLCD1--EHD3	103	12	AC010761.14,AC010761.6,NEK8,RPL23A,TLCD1	EHD3	["INTERCHROMOSOMAL[chr17--chr2]"]
sim_adipose	nFuse	KLHDC5--SLC6A15	33	80	AC009511.1,AC009511.2,KLHDC5,KLHL42,RP11-860B13.1,RP11-860B13.3	SLC6A15	[]
sim_adipose	nFuse	TMX2--WNT6	107	5	AP000662.1,AP000662.9,PPIAP42,RP11-691N7.7,TMX2,TMX2-CTNND1	WNT6	["INTERCHROMOSOMAL[chr11--chr2]"]
sim_adipose	nFuse	FHOD3--PRSS42	21	90	FHOD3,SNORD112,SNORD112.13,TPGS2	PRSS42	["INTERCHROMOSOMAL[chr18--chr3]"]
sim_adipose	nFuse	KIAA0556--FRY	104	6	AC002551.1,AC016597.1,CTD-2049O4.1,KIAA0556	EEF1DP3,FRY,FRY-AS1,LINC01073,RP11-207N4.2,RP11-207N4.3,RP11-37E23.5	["INTERCHROMOSOMAL[chr16--chr13]"]
sim_adipose	nFuse	SIGLEC7--TBC1D2	25	84	AC063977.1,AC063977.6,CTD-3187F8.14,SIGLEC19P,SIGLEC7	AL360081.1,RP11-270F18.2,TBC1D2	["INTERCHROMOSOMAL[chr19--chr9]"]
sim_adipose	nFuse	RPF1--RBL1	103	6	GNG5,RPF1	AL136172.1,RBL1,RP4-621N11.2,RPS27AP3,RPS3AP3	["INTERCHROMOSOMAL[chr1--chr20]"]
sim_adipose	nFuse	THRAP3--HEPACAM	105	4	RP11-238O13.1,THRAP3,UBE2V2P4	HEPACAM,HEPN1	["INTERCHROMOSOMAL[chr1--chr11]"]
sim_adipose	nFuse	NFIA--LRRC56	102	6	AC096534.1,AC096947.1,NFIA,NFIA-AS1,NFIA-AS2,RP4-668G5.1,RP4-802A10.1,RP5-833A20.1	C11ORF35,C11orf35,LMNTD2,LRRC56	["INTERCHROMOSOMAL[chr1--chr11]"]
sim_adipose	nFuse	BRF2--RAPSN	32	76	ADGRA2,BRF2,GPR124	RAPSN,RNU6-1302P,U6,U6.1121	["INTERCHROMOSOMAL[chr8--chr11]"]
sim_adipose	nFuse	B2M--ICA1L	100	7	B2M	AC010900.1,AC098831.1,AC098831.4,ICA1L,KRT8P15	["INTERCHROMOSOMAL[chr15--chr2]"]
sim_adipose	nFuse	CCNH--B4GALNT4	102	4	AC018754.1,CCNH,CTC-428H11.2,RASA1	B4GALNT4	["INTERCHROMOSOMAL[chr5--chr11]"]
sim_adipose	nFuse	MYST1--ADAMTSL4	100	6	AC135050.5,KAT8,MYST1,RP11-196G11.4	ADAMTSL4,AL356356.1,MIR4257,RP11-54A4.2	[]
sim_adipose	nFuse	SCYL3--GABRA6	29	76	C1ORF112,C1orf112,Metazoa_SRP,RN7SL333P,SCYL3	AC091944.1,GABRA6,GABRB2,RP11-348M17.2	["INTERCHROMOSOMAL[chr1--chr5]"]
sim_adipose	nFuse	ZKSCAN2--UBXN2B	29	75	AC008741.1,CTD-2547G23.2,ZKSCAN2	AC009927.1,RP11-114M5.1,UBXN2B	["INTERCHROMOSOMAL[chr16--chr8]"]
sim_adipose	nFuse	CXorf41--SLC7A14	24	77	CXORF41,CXorf41,PIH1D3	CLDN11,KRT8P13,SLC7A14	[]
sim_adipose	nFuse	MPV17L2--ZW10	93	7	MPV17L2,RAB3A	AP003170.4,AP003170.5,RP11-667M19.1,RP11-667M19.2,RP11-667M19.4,RPS29P19,ZW10	["INTERCHROMOSOMAL[chr19--chr11]"]
sim_adipose	nFuse	MSRA--GRPEL2	16	84	AC023385.1,AC112673.1,MSRA,RP11-212F11.1	GRPEL2,GRPEL2-AS1,RP11-394O4.4	["INTERCHROMOSOMAL[chr8--chr5]"]
sim_adipose	nFuse	METAP2--SLC38A9	93	6	METAP2	AC016632.1,DDX4,RP11-175M2.1,SLC38A9	["INTERCHROMOSOMAL[chr12--chr5]"]
sim_adipose	nFuse	C20orf111--EFNA1	23	76	C20ORF111,C20orf111,OSER1	EFNA1	[]
sim_adipose	nFuse	ZNF230--C6orf103	29	69	RNF141,ZNF230	ADGB,C6ORF103,C6orf103,KATNBL1P6,RNU6-734P,RNU6-906P,U6,U6.714	[]
sim_adipose	nFuse	BAAT--NSF	66	31	AL359893.1,BAAT,FYTTD1P1,RP11-35N6.6	CTC-305D20.1,NSF,RPS7P11	["INTERCHROMOSOMAL[chr9--chr17]"]
sim_adipose	nFuse	BAAT--NSF	39	58	AL359893.1,BAAT,FYTTD1P1,RP11-35N6.6	CTC-305D20.1,NSF,RPS7P11	["INTERCHROMOSOMAL[chr9--chr17]"]
sim_adipose	nFuse	TNIK--HBB	21	74	MIR569,TNIK	HBB	["INTERCHROMOSOMAL[chr3--chr11]"]
sim_adipose	nFuse	CWC27--RP1L1	27	68	CWC27	5S_rRNA.233,C8ORF74,C8orf74,MIR4286,RN5S252,RNA5SP252,RP1L1	["INTERCHROMOSOMAL[chr5--chr8]"]
sim_adipose	nFuse	MLL5--FGF6	89	5	AC005070.3,CTB-152G17.6,KMT2E,KMT2E-AS1,MLL5,RP11-325F22.4,SRPK2	FGF6	[]
sim_adipose	nFuse	TMEM31--PCDH11Y	26	67	GLRA4,TMEM31	AC012067.1,AC012667.1,EIF4A1P2,KRT18P10,PCDH11Y,RNU2-57P,U2,U2.61,VDAC1P6	["INTERCHROMOSOMAL[chrX--chrY]"]
sim_adipose	nFuse	PKN1--CHI3L1	25	67	AC008569.2,CTC-548K16.6,PKN1	CHI3L1	["INTERCHROMOSOMAL[chr19--chr1]"]
sim_adipose	nFuse	CRYBB3--ACAP1	88	4	CRYBB3	ACAP1	["INTERCHROMOSOMAL[chr22--chr17]"]
sim_adipose	nFuse	NELF--BSDC1	79	13	NELF,NSMF	BSDC1	[]
sim_adipose	nFuse	GPM6A--GABRA3	87	4	AC097537.1,AC110794.1,GPM6A,RP11-598O12.1,RP11-806K15.1	AC116666.1,DM004194,DM004195,GABRA3,MIR105-1,MIR105-2,MIR767,RNU6-764P,RP11-329E24.6,U6,U6.1098	["INTERCHROMOSOMAL[chr4--chrX]"]
sim_adipose	nFuse	CPNE4--WASF2	21	69	AC107027.2,AC117409.1,CPNE4,MIR5704,RP11-250B16.1,RP11-517B11.6,RP11-64K7.1,RPL7P16	FO393419.2,RP4-752I6.1,WASF2	["INTERCHROMOSOMAL[chr3--chr1]"]
sim_adipose	nFuse	NUP153--KCND3	25	64	AL138724.1,NUP153,RNU6-190P,RP11-500C11.3,U6,U6.502	KCND3,KCND3-AS1,KCND3-IT1,RP11-99M15.1,RP5-1086I18.1	["INTERCHROMOSOMAL[chr6--chr1]"]
sim_adipose	nFuse	COBLL1--AQP10	16	73	AC019181.1,AC019181.2,AC019181.3,COBLL1,SNORA70F	AQP10	["INTERCHROMOSOMAL[chr2--chr1]"]
sim_adipose	nFuse	VSNL1--CFC1B	25	64	VSNL1	AC013269.2,AC013269.3,CFC1,CFC1B	["INTRACHROMOSOMAL[chr2:113.44Mb]"]
sim_adipose	nFuse	CHL1--LIPM	83	4	AC011609.3,AC066595.1,CHL1,CHL1-AS1,CHL1-AS2,RNU6-1194P,RP11-306H5.1,RPS8P6,U6,U6.1044	LIPM	["INTERCHROMOSOMAL[chr3--chr10]"]
sim_adipose	nFuse	HEATR5A--C6orf130	15	71	AL136418.1,AL139353.1,AL139353.2,C14ORF126,C14orf126,CTD-2213F21.2,DTD2,HEATR5A,RP11-176H8.1,RP11-596D21.1	APOBEC2,C6ORF130,C6orf130,NFYA,OARD1,TSPO2,UNC5CL	[]
sim_adipose	nFuse	TBC1D25--SSX3	78	7	TBC1D25	SSX3	["INTRACHROMOSOMAL[chrX:0.18Mb]"]
sim_adipose	nFuse	POLR1A--SAMD1	26	58	POLR1A	SAMD1	["INTERCHROMOSOMAL[chr2--chr19]"]
sim_adipose	nFuse	PDZD7--GP2	24	59	LZTS2,PDZD7,SFXN3	GP2	["INTERCHROMOSOMAL[chr10--chr16]"]
sim_adipose	nFuse	NT5C1A--BCO2	65	18	NT5C1A	AP002884.2,AP002884.3,BCO2,KCTD9P4,MRPS36P4,RP11-356J5.5,RPS12P21,SDHD	["INTERCHROMOSOMAL[chr1--chr11]"]
sim_adipose	nFuse	PNO1--LARP1B	77	6	AC017083.3,AC017083.4,PNO1,PPP3R1,RP11-474G23.1	AC099340.1,CTD-2034L19.1,FOSL1P1,LARP1B,RP11-214O14.1	["INTERCHROMOSOMAL[chr2--chr4]"]
sim_adipose	nFuse	MED12--C15orf24	74	6	AL590764.1,MED12	AC079203.1,C15ORF24,C15orf24,EMC7,RP11-1084A12.1	[]
sim_adipose	nFuse	FRMPD1--ZSCAN5C	52	28	7SK,7SK.51,AL138752.2,FRMPD1,RN7SKP171,RP11-613M10.9	ZSCAN5C,ZSCAN5CP	["INTERCHROMOSOMAL[chr9--chr19]"]
sim_adipose	nFuse	PNO1--LARP1B	75	4	AC017083.3,AC017083.4,PNO1,PPP3R1,RP11-474G23.1	AC099340.1,CTD-2034L19.1,FOSL1P1,LARP1B,RP11-214O14.1	["INTERCHROMOSOMAL[chr2--chr4]"]
sim_adipose	nFuse	FAM168B--ONECUT3	19	59	FAM168B	ONECUT3	["INTERCHROMOSOMAL[chr2--chr19]"]
sim_adipose	nFuse	C10orf111--RP11-432B6.3	70	5	C10ORF111,C10orf111,RPP38	AC079594.1,AC079594.2,AC112641.1,C3orf80,IFT80,MIR15B,MIR16-2,RP11-431I8.1,RP11-432B6.1,RP11-432B6.3,SMC4,TRIM59	["INTERCHROMOSOMAL[chr10--chr3]"]
sim_adipose	nFuse	SSX3--TBC1D25	65	10	SSX3	TBC1D25	["INTRACHROMOSOMAL[chrX:0.18Mb]"]
sim_adipose	nFuse	NPIPL2--KYNU	20	55	.	AC013444.1,AC013444.2,KYNU,RP11-470B22.1	[]
sim_adipose	nFuse	AC007731.1--C10orf58	26	48	AC007731.1	C10ORF58,C10orf58,FAM213A	[]
sim_adipose	nFuse	GUCY1B3--LYG1	67	7	GUCY1B1,GUCY1B3	AC079447.1,C2ORF15,C2orf15,LYG1,RP11-111H13.1	["INTERCHROMOSOMAL[chr4--chr2]"]
sim_adipose	nFuse	SERPINA4--SGOL2	69	4	SERPINA4,SERPINA5	KCTD18,SGO2,SGOL2	["INTERCHROMOSOMAL[chr14--chr2]"]
sim_adipose	nFuse	SH3RF1--AC008888.7	67	5	AC096741.1,AC096741.2,RP11-327O17.2,RPL6P12,SH3RF1	AC008888.7,CA11,NTN5,SEC1P	[]
sim_adipose	nFuse	PDE1C--RAX2	16	55	AC006377.1,AC007033.2,PDE1C,SNX2P2	RAX2	["INTERCHROMOSOMAL[chr7--chr19]"]
sim_adipose	nFuse	VAMP8--SESN2	15	55	Metazoa_SRP,RN7SL126P,VAMP8	SESN2	["INTERCHROMOSOMAL[chr2--chr1]"]
sim_adipose	nFuse	POLR2J3--NAA38	20	50	AC093668.1,AC093668.2,AC105052.1,POLR2J3,RASA4,RP11-514P8.6,RP11-514P8.7,RP11-514P8.8,SPDYE2,UPK3BL	CHD3,CYB5D1,LSM8,LSMD1,NAA38	["INTRACHROMOSOMAL[chr7:15.61Mb]"]
sim_adipose	nFuse	EIF4EBP3--DUS3L	20	49	ANKHD1,ANKHD1-EIF4EBP3,CTB-25P15.2,EIF4EBP3,SRA1	AC011499.1,CTB-54O9.9,DUS3L	["INTERCHROMOSOMAL[chr5--chr19]"]
sim_adipose	nFuse	FKTN--XXbac-BPG116M5.17	23	46	FKTN	AL645922.1,C2,CFB,XXBAC-BPG116M5.17,XXbac-BPG116M5.17	[]
sim_adipose	nFuse	FAM65A--CTSO	17	52	AC027682.2,AC027682.3,AC027682.5,CTD-2012K14.2,CTD-2012K14.3,CTD-2012K14.4,FAM65A,RIPOR1	CTSO	["INTERCHROMOSOMAL[chr16--chr4]"]
sim_adipose	nFuse	GNPAT--S100A6	62	6	C1ORF131,C1orf131,GNPAT	BX470102.1,BX470102.3,S100A6	["INTRACHROMOSOMAL[chr1:77.87Mb]"]
sim_adipose	nFuse	IL4--DMWD	10	58	IL4	AC011530.1,AC011530.4,DMWD	["INTERCHROMOSOMAL[chr5--chr19]"]
sim_adipose	nFuse	KCTD14--YIPF2	8	59	AP003032.1,AP003032.2,KCTD14,NDUFC2,NDUFC2-KCTD14,RP11-7I15.3,RP11-7I15.4,RP11-7I15.5,THRSP	CARM1,YIPF2	["INTERCHROMOSOMAL[chr11--chr19]"]
sim_adipose	nFuse	MIOX--RNF216	16	51	MIOX	AC006483.7,RNF216,RNF216-IT1	["INTERCHROMOSOMAL[chr22--chr7]"]
sim_adipose	nFuse	UGT1A10--MUDENG	63	4	UGT1A10	AP5M1,EXOC5,MUDENG	[]
sim_adipose	nFuse	ISOC1--CYHR1	14	52	ISOC1,MIR4633	AC084125.1,CTD-2517M22.16,CYHR1	["INTERCHROMOSOMAL[chr5--chr8]"]
sim_adipose	nFuse	SGCG--ALPP	60	6	RNU6-58,RNU6-58P,SDAD1P4,SGCG,TATDN2P3,U6.1299	AC068134.1,AC068134.8,ALPP	["INTERCHROMOSOMAL[chr13--chr2]"]
sim_adipose	nFuse	RPE65--MYLIP	15	51	RPE65	MIR4639,MYLIP	["INTERCHROMOSOMAL[chr1--chr6]"]
sim_adipose	nFuse	SPINLW1--MPZL2	58	7	AL031663.1,EPPIN,EPPIN-WFDC6,HSPD1P21,RP3-461P17.6,SPINLW1,SPINLW1-WFDC6,WFDC6	MPZL2	[]
sim_adipose	nFuse	PRR22--PDCD10	17	47	AC011499.1,CTB-54O9.9,PRR22	HMGN1P8,PDCD10	["INTERCHROMOSOMAL[chr19--chr3]"]
sim_adipose	nFuse	FOLR4--ZNF487P	12	50	FOLR4,IZUMO1R	RNU7-193P,U7,U7.94,ZNF487,ZNF487P	[]
sim_adipose	nFuse	APRT--USP48	19	41	APRT	AL590103.1,RP11-132G19.3,USP48	["INTERCHROMOSOMAL[chr16--chr1]"]
sim_adipose	nFuse	NOXA1--MAK	53	5	ENTPD8,NOXA1	MAK,TMEM14B	["INTERCHROMOSOMAL[chr9--chr6]"]
sim_adipose	nFuse	VTCN1--MRPS10	14	44	VTCN1	MRPS10	["INTERCHROMOSOMAL[chr1--chr6]"]
sim_adipose	nFuse	CAMSAP1--USP14	15	43	CAMSAP1	THOC1,USP14	["INTERCHROMOSOMAL[chr9--chr18]"]
sim_adipose	nFuse	UBE2I--LRRN4CL	19	39	AL031714.1,LA16c-358B7.3,UBE2I	LRRN4CL	["INTERCHROMOSOMAL[chr16--chr11]"]
sim_adipose	nFuse	CHTF18--EFCAB3	11	46	CHTF18,GNG13,RPUSD1	AC008026.1,AC008026.2,EFCAB3,RNU7-52P,RP11-51L5.2,RPS23P7	["INTERCHROMOSOMAL[chr16--chr17]"]
sim_adipose	nFuse	C1orf114--UCMA	53	4	BLZF1,C1ORF114,C1orf114,CCDC181,RP1-206D15.3	UCMA	[]
sim_adipose	nFuse	RRP9--PLIN1	10	47	RRP9	PEX11A,PLIN1	["INTERCHROMOSOMAL[chr3--chr15]"]
sim_adipose	nFuse	NFATC2IP--UQCR10	10	47	AC109460.2,MIR4517,NFATC2IP,RP11-264B17.2	UQCR10	["INTERCHROMOSOMAL[chr16--chr22]"]
sim_adipose	nFuse	MS4A2--BCL2	16	40	MS4A2	AC022726.1,BCL2,RP11-28F1.2,RP11-299P2.1	["INTERCHROMOSOMAL[chr11--chr18]"]
sim_adipose	nFuse	HIST2H2BF--NDFIP2	50	5	AC239798.4,AC243772.2,FCGR1A,HIST2H2BB,HIST2H2BF,RP11-196G18.21,RP11-196G18.3,RP5-998N21.10	NDFIP2,NDFIP2-AS1,RP11-394M3.2	["INTERCHROMOSOMAL[chr1--chr13]"]
sim_adipose	nFuse	ZNF33B--FABP7	17	37	AL022345.7,AL022345.8,AL022345.9,RNU6-1170P,RNU6-795P,U6,U6.1081,U6.989,ZNF33A,ZNF33B	FABP7	["INTERCHROMOSOMAL[chr10--chr6]"]
sim_adipose	nFuse	TRIM29--SEMA6D	48	5	AP000679.1,AP000679.2,TRIM29	7SK,7SK.116,AC009558.1,AC009558.2,AC012050.1,AC023905.1,AC044787.1,AC084882.1,CTD-2050N2.1,CTD-2270N23.1,RN7SKP139,RP11-142J21.1,RP11-142J21.2,RP11-408J6.1,RP11-552E10.1,SEMA6D	["INTERCHROMOSOMAL[chr11--chr15]"]
sim_adipose	nFuse	SOCS7--RGL1	16	35	SOCS7	AL157899.1,AL590422.1,APOBEC4,ARHGAP9,GLI1,RGL1,RP11-293B7.1,RP11-444D13.1	["INTERCHROMOSOMAL[chr17--chr1]"]
sim_adipose	nFuse	GAGE12H--GALT	17	31	GAGE12G,GAGE12H	AL162231.3,GALT,IL11RA,RP11-195F19.29	["INTERCHROMOSOMAL[chrX--chr9]"]
sim_adipose	nFuse	AP1S2--GSTM1	43	4	AP1S2	AC000032.1,AC000032.2,GSTM1,GSTM2,GSTM5	["INTERCHROMOSOMAL[chrX--chr1]"]
sim_adipose	nFuse	ZIC3--WFDC8	16	29	ZIC3	5S_rRNA.166,CCNB1IP1P2,RN5S485,RNA5SP485,WFDC8	["INTERCHROMOSOMAL[chrX--chr20]"]
sim_adipose	nFuse	TAF8--TMEM65	11	34	TAF8	RP11-383J24.6,TMEM65	["INTERCHROMOSOMAL[chr6--chr8]"]
sim_adipose	nFuse	FAM45A--KDM5C	37	8	FAM45A,FAM45B,FAM45BP,RP1-274L7.1	KDM5C,KDM5C-IT1,RP11-258C19.6	["INTERCHROMOSOMAL[chr10--chrX]"]
sim_adipose	nFuse	ZPBP--FAM190A	13	31	AC096568.3,C7ORF72,C7orf72,GNL2P1,SPATA48,VWC2,ZPBP	7SK,7SK.248,AC004054.1,AC074124.1,AC093729.1,CCSER1,FAM190A,RN7SKP248,RP11-11N6.1,RP11-763F8.1,TMSB4XP8	[]
sim_adipose	nFuse	FAM187A--SBNO2	39	5	AC015936.3,CCDC103,FAM187A,GFAP	SBNO2	["INTERCHROMOSOMAL[chr17--chr19]"]
sim_adipose	nFuse	SYCP1--SKIL	14	28	SYCP1	SKIL	["INTERCHROMOSOMAL[chr1--chr3]"]
sim_adipose	nFuse	FIGF--ZC3HC1	10	32	FIGF,VEGFD	5S_rRNA.114,RN5S245,RNA5SP245,RP11-306G20.1,ZC3HC1	["INTERCHROMOSOMAL[chrX--chr7]"]
sim_adipose	nFuse	SCO2--SERPINC1	32	8	CTA-384D8.36,SCO2,TYMP,U62317.2,U62317.3	SERPINC1	["INTERCHROMOSOMAL[chr22--chr1]"]
sim_adipose	nFuse	RAP1GAP--EIF2AK3	13	26	RAP1GAP	AC062029.1,AC104134.1,AC104134.2,EIF2AK3,EIF2AK3-DT	["INTERCHROMOSOMAL[chr1--chr2]"]
sim_adipose	nFuse	APOLD1--FNDC3B	12	26	APOLD1,DDX47,MIR613,RP11-59H1.3,RP11-59H1.4,STX8P1	AC092964.1,AC092964.2,FNDC3B,Metazoa_SRP,RN7SL141P,RP11-423E7.1,RPS27AP8	["INTERCHROMOSOMAL[chr12--chr3]"]
sim_adipose	nFuse	RP11-373N22.3--KLHL31	10	28	AC091948.1,PGBD4P3,RP11-373N22.3,SPINK13,SPINK7,SPINK9	KLHL31	["INTERCHROMOSOMAL[chr5--chr6]"]
sim_adipose	nFuse	CAMLG--ATP13A4	10	28	CAMLG	AC048351.1,ATP13A4,ATP13A4-AS1,RP11-175P19.2,RP11-175P19.3	["INTERCHROMOSOMAL[chr5--chr3]"]
sim_adipose	nFuse	MTMR7--NAA25	33	4	MTMR7,VPS37A	AC073575.1,MIR3657,NAA25,RP1-267L14.3	["INTERCHROMOSOMAL[chr8--chr12]"]
sim_adipose	nFuse	DSG2--ANK1	13	23	DSG2,DSG2-AS1,RP11-75N4.2	AC027702.1,AC113133.1,ANK1,MIR486,MIR486-1,Metazoa_SRP,RN7SL149P,RP11-930P14.1,RP11-930P14.2	["INTERCHROMOSOMAL[chr18--chr8]"]
sim_adipose	nFuse	LTB4R--MRPS30	9	26	LTB4R,LTB4R2	MRPS30	["INTERCHROMOSOMAL[chr14--chr5]"]
sim_adipose	nFuse	LCE1D--BARX2	11	23	LCE1D	BARX2	["INTERCHROMOSOMAL[chr1--chr11]"]
sim_adipose	nFuse	FGF2--SSBP3	12	22	AC021205.1,AC021205.3,FGF2,NUDT6,RP11-170N16.2,RP11-170N16.3	AL161644.1,C1ORF191,C1orf191,MRPL37,RP5-997D24.3,SSBP3,SSBP3-AS1	["INTERCHROMOSOMAL[chr4--chr1]"]
sim_adipose	nFuse	AC005152.2--TRAPPC1	5	29	AC005152.2,AC007461.1,AC007461.2,LINC01152,LINC02097,RP11-84E24.2,RP11-84E24.3,SOX9,SOX9-AS1	AC104581.2,AC104581.3,CNTROB,RP11-1099M24.7,TRAPPC1	["INTRACHROMOSOMAL[chr17:62.20Mb]"]
sim_adipose	nFuse	ZNF238--CCL4L1	6	28	ZBTB18,ZNF238	CCL4L1	[]
sim_adipose	nFuse	NPC1L1--RPA2	10	23	NPC1L1	RPA2	["INTERCHROMOSOMAL[chr7--chr1]"]
sim_adipose	nFuse	WI2-2994D6.2--SLC12A2	5	28	PRAMEF26,WI2-2994D6.2	KDELC1P1,SLC12A2	[]
sim_adipose	nFuse	TAF10--SEC16A	11	21	AC091564.3,ILK,RP11-732A19.2,TAF10	C9ORF163,C9orf163,SEC16A	["INTERCHROMOSOMAL[chr11--chr9]"]
sim_adipose	nFuse	MFN1--FGFBP3	7	25	MFN1	AL359198.1,FGFBP3,RP11-402D21.2	["INTERCHROMOSOMAL[chr3--chr10]"]
sim_adipose	nFuse	FTCD--BNC2	28	4	AP001475.1,FTCD,FTCD-AS1	AL449983.1,AL450003.1,AL450003.2,BNC2,BNC2-AS1,LSM1P1,RP11-183I6.2,RP11-335H2.2,RP11-62F24.1,RP11-62F24.2	["INTERCHROMOSOMAL[chr21--chr9]"]
sim_adipose	nFuse	AFF2--RPL35A	7	25	7SK,7SK.114,AC002368.3,AFF2,AFF2-IT1,RN7SKP267	IQCG,RPL35A	["INTERCHROMOSOMAL[chrX--chr3]"]
sim_adipose	nFuse	FSD2--RCHY1	8	24	AC105339.2,FSD2,RP11-752G15.6,SCARNA15,SNHG21	RCHY1,THAP6	["INTERCHROMOSOMAL[chr15--chr4]"]
sim_adipose	nFuse	CHST11--CCDC27	10	22	AC079316.1,CHST11,MIR3922,RP11-43D4.2	CCDC27,KIAA0495,TP73-AS1	["INTERCHROMOSOMAL[chr12--chr1]"]
sim_adipose	nFuse	PLEKHA1--HDAC4	26	5	MIR3941,PLEKHA1	AC017028.1,AC017028.10,AC017028.11,AC017028.2,AC017028.3,AC017028.4,AC017028.5,AC017028.6,AC017028.7,AC017028.8,AC017028.9,AC062017.1,HDAC4,HDAC4-AS1,MIR2467,MIR4269,MIR4440,MIR4441	["INTERCHROMOSOMAL[chr10--chr2]"]
sim_adipose	nFuse	P2RX3--TMCO5A	7	24	AP000781.1,P2RX3	TMCO5A	["INTERCHROMOSOMAL[chr11--chr15]"]
sim_adipose	nFuse	ATP2A3--EFNB3	4	27	ATP2A3	EFNB3	["INTRACHROMOSOMAL[chr17:3.74Mb]"]
sim_adipose	nFuse	HRNR--DHX57	10	20	FLG-AS1,HRNR	AC018693.1,AC018693.6,ASS1P2,DHX57	["INTERCHROMOSOMAL[chr1--chr2]"]
sim_adipose	nFuse	KPNB1--PRSS48	6	24	AC015674.1,KPNB1,RP11-138C9.1	AC104819.2,PRSS48,RP11-731D1.3,SH3D19	["INTERCHROMOSOMAL[chr17--chr4]"]
sim_adipose	nFuse	PSENEN--WASF3	7	23	AC002398.11,AC002398.9,AD000671.1,AD000671.2,AD000671.3,AD000671.6,PSENEN,U2AF1L4	RPS3AP44,WASF3,WASF3-AS1	["INTERCHROMOSOMAL[chr19--chr13]"]
sim_adipose	nFuse	FAIM2--STXBP1	12	18	FAIM2	MIR3911,PTRH1,STXBP1	["INTERCHROMOSOMAL[chr12--chr9]"]
sim_adipose	nFuse	DAPK2--ARSH	9	20	AC015914.1,DAPK2,RP11-111E14.1	ARSH	["INTERCHROMOSOMAL[chr15--chrX]"]
sim_adipose	nFuse	IL31RA--DAPK2	12	17	IL31RA	AC015914.1,DAPK2,RP11-111E14.1	["INTERCHROMOSOMAL[chr5--chr15]"]
sim_adipose	nFuse	FAM164C--DDX59	2	27	ACYP1,FAM164C,ZC2HC1C	AL445483.1,DDX59,RP11-92G12.3	[]
sim_adipose	nFuse	DHX35--AKR1E2	10	19	DHX35,NPM1P19	AKR1E2	["INTERCHROMOSOMAL[chr20--chr10]"]
sim_adipose	nFuse	PRKCD--ZNF214	9	19	PRKCD	ZNF214	["INTERCHROMOSOMAL[chr3--chr11]"]
sim_adipose	nFuse	GJB3--RPL36A	22	6	AL121988.1,C1ORF212,C1orf212,GJB3,RP1-34M23.5,SMIM12	GLA,HNRNPH2,RP1-164F3.9,RPL36A,RPL36A-HNRNPH2	["INTERCHROMOSOMAL[chr1--chrX]"]
sim_adipose	nFuse	H3F3A--TNFSF14	6	21	AL512343.2,H3F3A,RP11-396C23.4	TNFSF14	["INTERCHROMOSOMAL[chr1--chr19]"]
sim_adipose	nFuse	C9orf167--CLASP1	7	20	C9ORF167,C9orf167,TOR4A	AC012447.1,CLASP1,RNU4ATAC,RP11-204L24.2	[]
sim_adipose	nFuse	UBE2S--FOXO6	8	18	CTD-2105E13.13,RPL28,UBE2S	AC093151.2,FOXO6,RP11-399E6.4	["INTERCHROMOSOMAL[chr19--chr1]"]
sim_adipose	nFuse	CRYBB3--ACAP1	21	5	CRYBB3	ACAP1	["INTERCHROMOSOMAL[chr22--chr17]"]
sim_adipose	nFuse	CCR8--CDK7	7	19	CCR8	CDK7	["INTERCHROMOSOMAL[chr3--chr5]"]
sim_adipose	nFuse	CPNE4--WASF2	20	6	AC107027.2,AC117409.1,CPNE4,MIR5704,RP11-250B16.1,RP11-517B11.6,RP11-64K7.1,RPL7P16	FO393419.2,RP4-752I6.1,WASF2	["INTERCHROMOSOMAL[chr3--chr1]"]
sim_adipose	nFuse	SYNGR2--KPNA7	6	20	SYNGR2	KPNA7	["INTERCHROMOSOMAL[chr17--chr7]"]
sim_adipose	nFuse	FAM8A1--NPVF	9	17	FAM8A1	NPVF	["INTERCHROMOSOMAL[chr6--chr7]"]
sim_adipose	nFuse	DCTN6--ASTN1	9	17	AC026979.1,AC026979.2,DCTN6,LEPROTL1,RP11-51J9.4	ASTN1,MIR488	["INTERCHROMOSOMAL[chr8--chr1]"]
sim_adipose	nFuse	CCNK--KRT40	21	4	AL110504.1,CCDC85C,CCNK,RP11-688G15.3	KRT40	["INTERCHROMOSOMAL[chr14--chr17]"]
sim_adipose	nFuse	COPS4--DEFB113	3	21	COPS4	DEFB113	["INTERCHROMOSOMAL[chr4--chr6]"]
sim_adipose	nFuse	PIGA--MSRB2	5	19	PIGA	MSRB2	["INTERCHROMOSOMAL[chrX--chr10]"]
sim_adipose	nFuse	ZFP14--UBASH3A	13	11	AC092296.1,CTD-3162L10.3,ZFP14	RNU6-1149P,U6,U6.1202,UBASH3A	["INTERCHROMOSOMAL[chr19--chr21]"]
sim_adipose	nFuse	PDPN--C11orf94	5	19	PDPN	C11ORF94,C11orf94	["INTERCHROMOSOMAL[chr1--chr11]"]
sim_adipose	nFuse	GKN2--TMPRSS6	6	18	GKN2	AL022314.1,RP5-1170K4.7,TMPRSS6	["INTERCHROMOSOMAL[chr2--chr22]"]
sim_adipose	nFuse	PTOV1--BUB3	6	18	AC018766.1,AC018766.4,AC018766.5,AC018766.6,MIR4749,PTOV1,PTOV1-AS1,PTOV1-AS2	BUB3	["INTERCHROMOSOMAL[chr19--chr10]"]
sim_adipose	nFuse	SLC25A23--C11orf41	5	19	CRB3,SLC25A23	AL049629.1,C11ORF41,C11orf41,KIAA1549L,RP4-541C22.5	[]
sim_adipose	nFuse	SH3GL3--SEMA3D	5	18	AC087738.1,SH3GL3	AC004957.5,HSPA8P16,SEMA3D	["INTERCHROMOSOMAL[chr15--chr7]"]
sim_adipose	nFuse	GABRR3--ADAMTS3	4	18	GABRR3	AC095056.1,ADAMTS3,RP11-373J21.1	["INTERCHROMOSOMAL[chr3--chr4]"]
sim_adipose	nFuse	DNAH8--ITGA2B	5	17	AL034345.1,AL034345.2,AL035555.1,DNAH8,Metazoa_SRP,RF00393,RN7SL465P,RP1-207H1.2,RP1-207H1.3,RP1-217P22.2,SNORA8,SNORA8.4	ITGA2B	["INTERCHROMOSOMAL[chr6--chr17]"]
sim_adipose	nFuse	HEPACAM2--CCL18	6	15	HEPACAM2	CCL18	["INTERCHROMOSOMAL[chr7--chr17]"]
sim_adipose	nFuse	USF2--B4GALT1	6	15	USF2	B4GALT1,B4GALT1-AS1,RP11-326F20.5	["INTERCHROMOSOMAL[chr19--chr9]"]
sim_adipose	nFuse	BTBD8--MKRN3	4	17	BTBD8,GAPDHP46,KIAA1107,PRKAR1AP,PRKAR1AP1,RP4-621B10.6	AC126407.1,MKRN3,MKRN3-AS1,RP11-73C9.1	["INTERCHROMOSOMAL[chr1--chr15]"]
sim_adipose	nFuse	CARS2--DTD1	7	14	AL139385.1,AL139385.2,CARKD,CARS2,ING1	AL121900.1,DTD1,DUXAP7,LINC00493,Metazoa_SRP,RN7SL638P,RNU6ATAC34P,RP11-379J5.2,RP11-379J5.5,U6atac,U6atac.26	["INTERCHROMOSOMAL[chr13--chr20]"]
sim_adipose	nFuse	TIMM10--LHPP	2	19	TIMM10	AC068896.1,FAM53B,LHPP,RP11-12J10.3,RP13-238F13.4,RPS10P18	["INTERCHROMOSOMAL[chr11--chr10]"]
sim_adipose	nFuse	SSTR5--TRAPPC4	6	14	SSTR5,SSTR5-AS1	MIR3656,RPS25,SLC37A4,TRAPPC4	["INTERCHROMOSOMAL[chr16--chr11]"]
sim_adipose	nFuse	CEP57--ASB14	4	15	AP001877.1,CEP57,FAM76B	APPL1,ASB14	["INTERCHROMOSOMAL[chr11--chr3]"]
sim_adipose	nFuse	IL1F7--ATG14	3	16	IL1F7,IL37	AL356801.1,ATG14,RP11-454L9.2	[]
sim_adipose	nFuse	PSMG3--C13orf38	5	14	AC093734.11,PSMG3,PSMG3-AS1	C13orf38,C13orf38-SOHLH2,CCDC169,CCDC169-SOHLH2,RNU6-71,RNU6-71P,SOHLH2,U6.622	[]
sim_adipose	nFuse	C19orf12--HIAT1	4	14	C19orf12	AC093019.2,HIAT1,MFSD14A,RP4-714D9.2	["INTERCHROMOSOMAL[chr19--chr1]"]
sim_adipose	nFuse	B3GAT1--GAS7	4	14	B3GAT1	AC000003.1,AC000003.2,CTB-104H12.6,GAS7	["INTERCHROMOSOMAL[chr11--chr17]"]
sim_adipose	nFuse	CDH18--CHDH	4	13	AC093303.1,AC094103.1,AC118463.1,CDH18,CDH18-AS1,RP11-420O16.1,RP11-420O16.2,RP11-61K20.1	CACNA1D,CHDH	["INTERCHROMOSOMAL[chr5--chr3]"]
sim_adipose	nFuse	RPL7A--AC020911.1	6	11	RPL7A,SNORD24,SNORD36A,SNORD36B,SNORD36C	.	[]
sim_adipose	nFuse	RGS1--C16orf72	6	10	RGS1	AC087190.1,AC087190.2,C16orf72,RP11-473I1.10,RP11-473I1.5,RP11-473I1.9	["INTERCHROMOSOMAL[chr1--chr16]"]
sim_adipose	nFuse	UBE3C--PSMB10	2	14	AC004898.1,AC004975.1,RP4-814D15.1,RP4-814D15.2,RP5-1142J19.2,RPS27AP12,UBE3C	AC040162.1,CTC-479C5.12,CTRL,PSMB10	["INTERCHROMOSOMAL[chr7--chr16]"]
sim_adipose	nFuse	ZNF438--PCDH7	3	13	AL359532.1,DDX10P1,RP11-330O11.2,RP11-330O11.3,ZNF438	AC097716.1,MTCYBP43,PCDH7,RP11-619J20.1,RP11-93M12.1	["INTERCHROMOSOMAL[chr10--chr4]"]
sim_adipose	nFuse	CSE1L--WDSUB1	3	13	CSE1L	WDSUB1	["INTERCHROMOSOMAL[chr20--chr2]"]
sim_adipose	nFuse	HSPA1L--C13orf38-SOHLH2	3	12	HSPA1A,HSPA1L	C13orf38,C13orf38-SOHLH2,CCDC169,CCDC169-SOHLH2,RNU6-71,RNU6-71P,SOHLH2,U6.622	[]
sim_adipose	nFuse	ASPA--HIATL2	7	8	ASPA,SPATA22	AL158827.1,AL158827.2,HIATL2,NUTM2G,PTMAP11,RP11-330M2.3,RP11-330M2.4,YRDCP2	["INTERCHROMOSOMAL[chr17--chr9]"]
sim_adipose	nFuse	C6orf136--CTSW	4	10	AL662800.2,C6ORF136,C6orf136,DHX16	CTSW	["INTERCHROMOSOMAL[chr6--chr11]"]
sim_adipose	nFuse	PNPLA8--SLC25A41	6	8	CTB-54D4.1,DNAJB9,PNPLA8,RPL7P32,THAP5	SLC25A41	["INTERCHROMOSOMAL[chr7--chr19]"]
sim_adipose	nFuse	RPA2--NPC1L1	10	4	RPA2	NPC1L1	["INTERCHROMOSOMAL[chr1--chr7]"]
sim_adipose	nFuse	SYCE1L--VWA5B1	2	12	AC009139.2,MON1B,RP11-538I12.2,SYCE1L	AL020998.1,RP4-745E8.2,VWA5B1	["INTERCHROMOSOMAL[chr16--chr1]"]
sim_adipose	nFuse	SNX6--LRFN5	1	13	AL445363.2,RP11-671J11.4,RPS19P3,SNX6	FKBP1BP1,LRFN5,RP11-1053O12.1	["INTRACHROMOSOMAL[chr14:6.98Mb]"]
sim_adipose	nFuse	SLC25A17--MAGEA1	2	12	JTBP1,MIR4766,RP3-408N23.4,SLC25A17,Z98048.1	MAGEA1	["INTERCHROMOSOMAL[chr22--chrX]"]
sim_adipose	nFuse	APOA5--AMY1B	9	5	APOA5	AMY1A,AMY1B,AMY1C	["INTERCHROMOSOMAL[chr11--chr1]"]
sim_adipose	nFuse	AC064874.1--SH3GLB2	1	12	AC064874.1,AGAP1	NUP188,SH3GLB2	["INTERCHROMOSOMAL[chr2--chr9]"]
sim_adipose	nFuse	GPR123--ATP6V1A	5	8	ADGRA1,AL445199.1,GPR123,GPR123-AS1,RP13-439H18.4	AC108693.2,ATP6V1A,RP11-271C24.2	["INTERCHROMOSOMAL[chr10--chr3]"]
sim_adipose	nFuse	AVPR2--TST	3	10	AVPR2,L1CAM	MPST,TST	["INTERCHROMOSOMAL[chrX--chr22]"]
sim_adipose	nFuse	DAPK2--DGKQ	5	8	AC015914.1,DAPK2,RP11-111E14.1	DGKQ,SLC26A1	["INTERCHROMOSOMAL[chr15--chr4]"]
sim_adipose	nFuse	MLNR--RBM15	4	9	MLNR	AL355488.1,RBM15,RBM15-AS1,RP5-1074L1.1	["INTERCHROMOSOMAL[chr13--chr1]"]
sim_adipose	nFuse	AC007731.1--XXbac-B33L19.3	8	5	AC007731.1	AC007731.2,AC007731.3,AC023490.1,XXBAC-B33L19.4,XXBAC-B33L19.6,XXbac-B33L19.3,XXbac-B33L19.4,XXbac-B33L19.6	["INTRACHROMOSOMAL[chr22:0.49Mb]"]
sim_adipose	nFuse	ZNF230--C6orf103	5	8	RNF141,ZNF230	ADGB,C6ORF103,C6orf103,KATNBL1P6,RNU6-734P,RNU6-906P,U6,U6.714	[]
sim_adipose	nFuse	C13orf34--GALP	2	11	BORA,DIS3	GALP	[]
sim_adipose	nFuse	ANKRD13B--NUDT5	3	9	ABHD15-AS1,AC104564.4,AC104564.5,ANKRD13B,CORO6,GIT1,RP11-68I3.2,RP11-68I3.7	CDC123,NUDT5,SEC61A2	["INTERCHROMOSOMAL[chr17--chr10]"]
sim_adipose	nFuse	CLDN2--KRT1	2	10	CLDN2,MORC4,RIPPLY1	KRT1	["INTERCHROMOSOMAL[chrX--chr12]"]
sim_adipose	nFuse	SLC25A11--FAM101B	2	10	RNF167,SLC25A11	FAM101B,RFLNB	["INTRACHROMOSOMAL[chr17:4.54Mb]"]
sim_adipose	nFuse	KIAA1377--LRIT1	5	6	ANGPTL5,CEP126,KIAA1377	LRIT1	["INTERCHROMOSOMAL[chr11--chr10]"]
sim_adipose	nFuse	KLHL4--MCRS1	3	8	KLHL4	KCNH3,MCRS1	["INTERCHROMOSOMAL[chrX--chr12]"]
sim_adipose	nFuse	IGFL2--C15orf42	3	8	AC007193.6,AC007785.1,IGFL2	AC013391.1,AC013391.2,C15orf42,KIF7,RP11-429B14.1,RP11-429B14.3,TICRR	[]
sim_adipose	nFuse	SYT17--PCBP2	3	8	AC099518.3,CTD-2349B8.1,SYT17	AC023509.1,MAP3K12,PCBP2,PRR13,RP11-793H13.8	["INTERCHROMOSOMAL[chr16--chr12]"]
sim_adipose	nFuse	LDLR--KHSRP	4	7	LDLR,SPC24	KHSRP,MIR3940	["INTRACHROMOSOMAL[chr19:4.78Mb]"]
sim_adipose	nFuse	CD151--PRAMEF2	4	7	AP006621.1,AP006621.8,CD151,POLR2L	PRAMEF2	["INTERCHROMOSOMAL[chr11--chr1]"]
sim_adipose	nFuse	PPP2R2C--MFGE8	1	10	PPP2R2C	MFGE8	["INTERCHROMOSOMAL[chr4--chr15]"]
sim_adipose	nFuse	TUB--RAB43	2	9	AC116456.1,RIC3,RP11-236J17.5,RP11-236J17.6,TUB,TUB-AS1	ISY1-RAB43,RAB43	["INTERCHROMOSOMAL[chr11--chr3]"]
sim_adipose	nFuse	RASAL1--METTL2B	2	8	RASAL1	AC010655.2,AC010655.3,AC010655.4,C7ORF68,C7orf68,HILPDA,METTL2B,RP11-155G14.5,RP11-155G14.6,RP11-212P7.3	["INTERCHROMOSOMAL[chr12--chr7]"]
sim_adipose	nFuse	C9orf46--KRT84	4	6	AL162253.1,C9ORF46,C9orf46,CD274,KIAA1432,PDCD1LG2,PLGRKT,RIC1,RNF152P1,RP11-12D24.7,RP11-574F11.3	AC078865.1,KRT84,RP3-416H24.4	[]
sim_adipose	nFuse	MLF1--WFDC5	1	9	MLF1	WFDC5	["INTERCHROMOSOMAL[chr3--chr20]"]
sim_adipose	nFuse	MCM10--C17orf98	3	7	MCM10	C17orf98	["INTERCHROMOSOMAL[chr10--chr17]"]
sim_adipose	nFuse	BCOR--NLRC5	4	6	BCOR	AC023825.1,AC023825.2,NLRC5,RP11-322D14.1,RP11-322D14.2	["INTERCHROMOSOMAL[chrX--chr16]"]
sim_adipose	nFuse	ZSCAN1--ATP6V0E1	3	7	HNRNPDLP4,LETM1P2,ZSCAN1	AC008429.4,ATP6V0E1,CTC-308K20.4,SNORA74B	["INTERCHROMOSOMAL[chr19--chr5]"]
sim_adipose	nFuse	FRMPD3--SP8	2	8	FRMPD3,FRMPD3-AS1,RP1-3D11.2	SP8	["INTERCHROMOSOMAL[chrX--chr7]"]
sim_adipose	nFuse	AKT1S1--VPREB3	1	9	AKT1S1,TBC1D17	VPREB3	["INTERCHROMOSOMAL[chr19--chr22]"]
sim_adipose	nFuse	CLDN4--C20orf62	1	8	CLDN4	C20ORF62,C20orf62,LINC01620	["INTERCHROMOSOMAL[chr7--chr20]"]
sim_adipose	nFuse	RFC3--MRPL55	3	6	AL161891.1,RFC3,RNU5A-4P,U5.23	MRPL55	["INTERCHROMOSOMAL[chr13--chr1]"]
sim_adipose	nFuse	RNF150--AGAP2	3	6	RNF150	AGAP2,AGAP2-AS1,RP11-571M6.6,RP11-571M6.8,TSPAN31	["INTERCHROMOSOMAL[chr4--chr12]"]
sim_adipose	nFuse	DTNBP1--RBPMS2	3	6	DTNBP1	MIR1272,RBPMS2	["INTERCHROMOSOMAL[chr6--chr15]"]
sim_adipose	nFuse	CASD1--LRIG3	4	5	CASD1	LRIG3	["INTERCHROMOSOMAL[chr7--chr12]"]
sim_adipose	nFuse	SCD--HOXC12	2	7	AL139819.1,SCD	AC012531.23,HOXC12	["INTERCHROMOSOMAL[chr10--chr12]"]
sim_adipose	nFuse	CAMSAP1L1--ACSL1	2	7	CAMSAP1L1,CAMSAP2	ACSL1,RP11-701P16.1,RP11-701P16.2,SLED1,UNQ9368	[]
sim_adipose	nFuse	REPS2--OBP2A	3	5	CBX1P2,REPS2,RF00190,SNORA16,SNORA16.1	OBP2A	["INTERCHROMOSOMAL[chrX--chr9]"]
sim_adipose	nFuse	RHAG--COLEC10	2	6	RHAG	AC107953.2,COLEC10,RP11-278I4.2	["INTERCHROMOSOMAL[chr6--chr8]"]
sim_adipose	nFuse	PAK3--LRRC49	1	7	FCF1P4,PAK3,RP5-944N9.2	KRT8P9,LARP6,LRRC49,THAP10	["INTERCHROMOSOMAL[chrX--chr15]"]
sim_adipose	nFuse	DSG1--NEK1	2	6	DSG1,DSG1-AS1,RNU6-167P,RP11-534N16.1,U6,U6.553	NEK1	["INTERCHROMOSOMAL[chr18--chr4]"]
sim_adipose	nFuse	CCDC88C--NAP1L1	4	4	AL133153.1,CCDC88C	AC011611.5,NAP1L1,RP11-290L1.4	["INTERCHROMOSOMAL[chr14--chr12]"]
sim_adipose	nFuse	SAV1--PPP1R15B	3	5	AL606834.1,AL606834.2,ATL1,Metazoa_SRP,RN7SL452P,RP11-248J18.2,SAV1	AL606489.1,PPP1R15B,RP11-739N20.2	["INTERCHROMOSOMAL[chr14--chr1]"]
sim_adipose	nFuse	C9orf46--KRT84	2	6	AL162253.1,C9ORF46,C9orf46,CD274,KIAA1432,PDCD1LG2,PLGRKT,RIC1,RNF152P1,RP11-12D24.7,RP11-574F11.3	AC078865.1,KRT84,RP3-416H24.4	[]
sim_adipose	nFuse	TMTC4--ALKBH4	1	7	COX5BP6,TMTC4	ALKBH4,ORAI2	["INTERCHROMOSOMAL[chr13--chr7]"]
sim_adipose	nFuse	TNKS2--IFT74	1	7	SRP9P1,TNKS2	IFT74,IFT74-AS1,LRRC19,PLAA,RP11-337A23.3	["INTERCHROMOSOMAL[chr10--chr9]"]
sim_adipose	nFuse	RHOT1--GABRA1	1	7	AC090616.2,AC116407.1,AC116407.2,ARGFXP2,RHOT1,RP11-443G13.3,UBL5P2	GABRA1	["INTERCHROMOSOMAL[chr17--chr5]"]
sim_adipose	nFuse	FAM32A--GRIA4	2	6	AC020911.1,CTD-2562J15.4,FAM32A	AC079233.1,AP000641.1,AP000673.1,GRIA2,GRIA4,RNU4-55P,RNU6-277P,U4,U4.62,U6,U6.1067	["INTERCHROMOSOMAL[chr19--chr11]"]
sim_adipose	nFuse	RTEL1--DCN	2	6	AL353715.1,ARFRP1,RTEL1,RTEL1-TNFRSF6B,TNFRSF6B	DCN	["INTERCHROMOSOMAL[chr20--chr12]"]
sim_adipose	nFuse	TXNDC6--ACTR6	3	4	ARMC8,NME9,TXNDC6	AC010203.1,ACTR6,DEPDC4,RP11-175P13.3	[]
sim_adipose	nFuse	TMEM134--CPS1	2	5	CTC-1337H24.2,TMEM134	CPS1	["INTERCHROMOSOMAL[chr11--chr2]"]
sim_adipose	nFuse	RIMS1--DCUN1D3	2	5	AL035633.1,AL445256.1,RIMS1,RP5-1046G13.2	DCUN1D3,ERI2,LYRM1	["INTERCHROMOSOMAL[chr6--chr16]"]
sim_adipose	nFuse	AC102948.1--CCT3	1	6	AC102948.1,C17orf112	AL589685.1,C1ORF182,C1orf182,CCT3,TSACC	[]
sim_adipose	nFuse	INMT--HAX1	2	5	AC006022.1,AC006022.4,CRHR2,INMT,INMT-FAM188B,INMT-MINDY4,RP4-740D2.1	HAX1	["INTERCHROMOSOMAL[chr7--chr1]"]
sim_adipose	nFuse	FBXO18--POLR2J3	1	6	AL137186.2,ANKRD16,FBXO18,RP11-536K7.3	AC093668.1,AC093668.2,AC105052.1,POLR2J3,RASA4,RP11-514P8.6,RP11-514P8.7,RP11-514P8.8,SPDYE2,UPK3BL	["INTERCHROMOSOMAL[chr10--chr7]"]
sim_adipose	nFuse	EPX--KANK4	1	6	EPX	KANK4,RNU6-371P,U6,U6.235	["INTERCHROMOSOMAL[chr17--chr1]"]
sim_adipose	nFuse	SLC30A7--SRRT	1	6	HNRNPA1P68,SLC30A7	SRRT	["INTERCHROMOSOMAL[chr1--chr7]"]
sim_adipose	nFuse	GAL3ST2--BMPR2	1	6	AC114730.5,AC131097.1,GAL3ST2	AC073410.1,AC073410.2,BMPR2,RP11-27M5.1	["INTRACHROMOSOMAL[chr2:39.28Mb]"]
sim_adipose	nFuse	CHD4--TSNARE1	1	6	AC006064.1,AC006064.2,CHD4,RP5-940J5.6,SCARNA11	CTD-3135A9.3,Metazoa_SRP,TSNARE1	["INTERCHROMOSOMAL[chr12--chr8]"]
sim_adipose	nFuse	GRIN2D--CASP9	2	4	GRIN2D	CASP9,CELA2B	["INTERCHROMOSOMAL[chr19--chr1]"]
sim_adipose	nFuse	CUX2--FAM71E1	1	5	5S_rRNA.508,AC002978.1,AC002979.1,CUX2,RN5S373,RNA5SP373	EMC10,FAM71E1	["INTERCHROMOSOMAL[chr12--chr19]"]
sim_adipose	nFuse	KRT18--MLX	2	4	AC107016.1,AC107016.2,KRT18,KRT8	MLX,PSMC3IP	["INTERCHROMOSOMAL[chr12--chr17]"]
sim_adipose	nFuse	SYT17--PCBP2	1	5	AC099518.3,CTD-2349B8.1,SYT17	AC023509.1,MAP3K12,PCBP2,PRR13,RP11-793H13.8	["INTERCHROMOSOMAL[chr16--chr12]"]
sim_adipose	nFuse	SETDB1--LAMTOR2	1	5	CERS2,LASS2,SETDB1	LAMTOR2	["INTRACHROMOSOMAL[chr1:5.09Mb]"]
sim_adipose	nFuse	SPAG11B--DHCR24	1	5	AC130360.1,AC130365.1,SPAG11A,SPAG11B	AC096536.2,AC096536.3,DHCR24,RP11-67L3.5	["INTERCHROMOSOMAL[chr8--chr1]"]
sim_adipose	nFuse	MYST1--ADAMTSL4	2	4	AC135050.5,KAT8,MYST1,RP11-196G11.4	ADAMTSL4,AL356356.1,MIR4257,RP11-54A4.2	[]
sim_adipose	nFuse	AVP--GOLGA7	1	5	AVP	GOLGA7	["INTERCHROMOSOMAL[chr20--chr8]"]
sim_adipose	nFuse	STIM2--TCF20	1	5	AC106047.1,AC106047.2,RP11-293A21.1,RP11-293A21.2,STIM2	CTA-989H11.1,OGFRP1,TCF20,Z83851.1,Z83851.2,Z83851.3,Z83851.4	["INTERCHROMOSOMAL[chr4--chr22]"]
sim_adipose	nFuse	SNX3--CLCN1	2	4	5S_rRNA.238,RN5S212,RNA5SP212,RP1-128O3.5,SNX3,Z98742.2	CLCN1	["INTERCHROMOSOMAL[chr6--chr7]"]
sim_adipose	nFuse	AC008888.7--SH3RF1	1	5	AC008888.7,CA11,NTN5,SEC1P	AC096741.1,AC096741.2,RP11-327O17.2,RPL6P12,SH3RF1	[]
sim_adipose	nFuse	ZFP36L1--RP1-225E12.2	1	4	ZFP36L1	HECA,RP1-225E12.2,RP1-225E12.3,TXLNB	["INTERCHROMOSOMAL[chr14--chr6]"]
sim_adipose	nFuse	LSM6--MPV17L	1	4	LSM6	AC140504.1,MPV17L,RP11-1021N1.1	["INTERCHROMOSOMAL[chr4--chr16]"]
sim_adipose	nFuse	TMEM49--AADAT	1	4	AC040904.1,PTRH2,RP11-619I22.1,VMP1	AADAT	[]
sim_adipose	STARSEQR	WFDC5--MLF1	2253	12017	WFDC5	MLF1	["INTERCHROMOSOMAL[chr20--chr3]"]
sim_adipose	STARSEQR	CWC22--AC104532.2	2262	11952	CWC22	AC104532.1,AC104532.2,AC104532.4,CAPS,VMAC	["INTERCHROMOSOMAL[chr2--chr19]"]
sim_adipose	STARSEQR	PROP1--FLRT1	2431	11213	PROP1	AP000721.2,AP006333.1,FLRT1,MACROD1,RP11-21A7A.2,RP11-21A7A.3	["INTERCHROMOSOMAL[chr5--chr11]"]
sim_adipose	STARSEQR	LRIT1--KIAA1377	2130	11504	LRIT1	ANGPTL5,CEP126,KIAA1377	["INTERCHROMOSOMAL[chr10--chr11]"]
sim_adipose	STARSEQR	TPM2--RAPH1	2353	10747	TPM2	ABI2,RAPH1	["INTERCHROMOSOMAL[chr9--chr2]"]
sim_adipose	STARSEQR	NLN--TSFM	2289	10716	AC008958.1,CTD-2353N24.1,NLN,SGTB	AC025165.1,AC025165.3,AC025165.5,AVIL,EEF1AKMT3,METTL21B,RNU6-1083P,RP11-571M6.15,RP11-571M6.17,TSFM,U6,U6.447	["INTERCHROMOSOMAL[chr5--chr12]"]
sim_adipose	STARSEQR	BCO2--NT5C1A	2083	10721	AP002884.2,AP002884.3,BCO2,KCTD9P4,MRPS36P4,RP11-356J5.5,RPS12P21,SDHD	NT5C1A	["INTERCHROMOSOMAL[chr11--chr1]"]
sim_adipose	STARSEQR	NTN5--SH3RF1	2206	9848	AC008888.7,NTN5,SEC1P	AC096741.1,AC096741.2,RP11-327O17.2,RPL6P12,SH3RF1	["INTERCHROMOSOMAL[chr19--chr4]"]
sim_adipose	STARSEQR	PPT1--PHF5A	2277	9635	CAP1,PPT1	PHF5A	["INTERCHROMOSOMAL[chr1--chr22]"]
sim_adipose	STARSEQR	RBL1--RPF1	2131	9702	AL136172.1,RBL1,RP4-621N11.2,RPS27AP3,RPS3AP3	GNG5,RPF1	["INTERCHROMOSOMAL[chr20--chr1]"]
sim_adipose	STARSEQR	ELOVL7--AKAP8L	1977	9650	ELOVL7	AC005785.1,AC005785.2,AKAP8L	["INTERCHROMOSOMAL[chr5--chr19]"]
sim_adipose	STARSEQR	ZNF248--BAZ2A	1926	9355	AL132657.1,AL132657.2,AL135791.1,RP11-162G10.1,RP11-162G10.4,RP11-162G10.5,RP11-258F22.1,RP11-258F22.2,TLK2P2,ZNF248,ZNF33BP1	BAZ2A	["INTERCHROMOSOMAL[chr10--chr12]"]
sim_adipose	STARSEQR	ATP6V0E1--ZSCAN1	1510	9694	AC008429.4,ATP6V0E1,CTC-308K20.4,SNORA74B	HNRNPDLP4,LETM1P2,ZSCAN1	["INTERCHROMOSOMAL[chr5--chr19]"]
sim_adipose	STARSEQR	CTSK--AP3M1	290	10721	CTSK,UBE2D3P3	AP3M1,RP11-178G16.4,RP11-178G16.5	["INTERCHROMOSOMAL[chr1--chr10]"]
sim_adipose	STARSEQR	PID1--DAP	1665	8942	7SK,7SK.289,AC007677.1,AC007677.2,PID1,RN7SKP283	AC012629.2,CTD-2154B17.4,DAP	["INTERCHROMOSOMAL[chr2--chr5]"]
sim_adipose	STARSEQR	SOX18--VAPA	953	9350	SOX18,ZNF512B	5S_rRNA.324,RN5S450,RNA5SP450,VAPA	["INTERCHROMOSOMAL[chr20--chr18]"]
sim_adipose	STARSEQR	HTR6--ARHGEF33	1771	8410	HTR6	AC019171.1,ARHGEF33,MORN2,Metazoa_SRP,RN7SL96P	["INTERCHROMOSOMAL[chr1--chr2]"]
sim_adipose	STARSEQR	MPZL2--EPPIN-WFDC6	1789	8385	MPZL2	AL031663.1,EPPIN,EPPIN-WFDC6,HSPD1P21,RP3-461P17.6,SPINLW1,SPINLW1-WFDC6,WFDC6	["INTERCHROMOSOMAL[chr11--chr20]"]
sim_adipose	STARSEQR	FGF6--KMT2E	1876	7580	FGF6	AC005070.3,CTB-152G17.6,KMT2E,KMT2E-AS1,MLL5,RP11-325F22.4,SRPK2	["INTERCHROMOSOMAL[chr12--chr7]"]
sim_adipose	STARSEQR	SFMBT1--TMEM174	1728	7102	AC096887.1,RP11-894J14.5,SFMBT1	TMEM174	["INTERCHROMOSOMAL[chr3--chr5]"]
sim_adipose	STARSEQR	WDR88--NR1D2	1648	7056	WDR88	NKIRAS1,NR1D2	["INTERCHROMOSOMAL[chr19--chr3]"]
sim_adipose	STARSEQR	CASD1--LRIG3	1306	7280	CASD1	LRIG3	["INTERCHROMOSOMAL[chr7--chr12]"]
sim_adipose	STARSEQR	OBP2A--REPS2	1673	6894	OBP2A	CBX1P2,REPS2,RF00190,SNORA16,SNORA16.1	["INTERCHROMOSOMAL[chr9--chrX]"]
sim_adipose	STARSEQR	EHD3--TLCD1	1413	7072	EHD3	AC010761.14,AC010761.6,NEK8,RPL23A,TLCD1	["INTERCHROMOSOMAL[chr2--chr17]"]
sim_adipose	STARSEQR	LARP1B--PNO1	1489	6925	AC099340.1,CTD-2034L19.1,FOSL1P1,LARP1B,RP11-214O14.1	AC017083.3,AC017083.4,PNO1,PPP3R1,RP11-474G23.1	["INTERCHROMOSOMAL[chr4--chr2]"]
sim_adipose	STARSEQR	ATP6V0E2--PAM	1430	6199	AC092681.1,AC092681.3,AC093458.1,ATP6V0E2,ATP6V0E2-AS1,RP11-445N20.3,RP11-728K20.1,RP11-728K20.3,RP4-751H13.6	PAM	["INTERCHROMOSOMAL[chr7--chr5]"]
sim_adipose	STARSEQR	KISS1--HP1BP3	900	6499	KISS1	HP1BP3,RP5-930J4.4	["INTRACHROMOSOMAL[chr1:183.05Mb]"]
sim_adipose	STARSEQR	S100A6--GNPAT	1219	5804	BX470102.1,BX470102.3,S100A6	C1ORF131,C1orf131,GNPAT	["INTRACHROMOSOMAL[chr1:77.87Mb]"]
sim_adipose	STARSEQR	TSGA13--HMGCL	1271	5657	COPG2,TSGA13	HMGCL	["INTERCHROMOSOMAL[chr7--chr1]"]
sim_adipose	STARSEQR	C4orf27--PPP1R3C	824	5689	C4ORF27,C4orf27,HPF1	PPP1R3C	["INTERCHROMOSOMAL[chr4--chr10]"]
sim_adipose	STARSEQR	GTF3C1--TMEM79	1165	5321	GTF3C1	C1ORF85,C1orf85,TMEM79	["INTERCHROMOSOMAL[chr16--chr1]"]
sim_adipose	STARSEQR	LRRIQ3--ZBTB16	1112	5361	LRRIQ3	AP000908.1,AP002518.2,RP11-64D24.2,ZBTB16	["INTERCHROMOSOMAL[chr1--chr11]"]
sim_adipose	STARSEQR	FAM160A2--GGT7	1160	5286	FAM160A2	ACSS2,GGT7	["INTERCHROMOSOMAL[chr11--chr20]"]
sim_adipose	STARSEQR	XRCC1--MORC2	1034	5233	L34079.1,L34079.2,L34079.3,L34079.4,PINLYP,XRCC1	C22orf27,MORC2,MORC2-AS1	["INTERCHROMOSOMAL[chr19--chr22]"]
sim_adipose	STARSEQR	ALPP--SGCG	1318	4724	AC068134.1,AC068134.8,ALPP	RNU6-58,RNU6-58P,SDAD1P4,SGCG,TATDN2P3,U6.1299	["INTERCHROMOSOMAL[chr2--chr13]"]
sim_adipose	STARSEQR	BMPR2--GAL3ST2	1066	4851	AC073410.1,AC073410.2,BMPR2,RP11-27M5.1	AC114730.5,AC131097.1,GAL3ST2	["INTRACHROMOSOMAL[chr2:39.28Mb]"]
sim_adipose	STARSEQR	OTC--MDFI	819	5011	AF241726.6,OTC,TDGF1P1	MDFI	["INTERCHROMOSOMAL[chrX--chr6]"]
sim_adipose	STARSEQR	DKK1--C1orf220	1043	4726	DKK1	AL513013.1,C1ORF220,C1ORF49,C1orf220,C1orf49,TEX35	["INTERCHROMOSOMAL[chr10--chr1]"]
sim_adipose	STARSEQR	MIPOL1--ZNF513	871	4833	MIPOL1,RNU6-886P,U6,U6.564	ZNF513	["INTERCHROMOSOMAL[chr14--chr2]"]
sim_adipose	STARSEQR	KRT1--CLDN2	1028	4655	KRT1	CLDN2,MORC4,RIPPLY1	["INTERCHROMOSOMAL[chr12--chrX]"]
sim_adipose	STARSEQR	TRGV3--POLA1	304	5215	TRGV3,TRGV5	AC004655.1,EEF1B2P3,EEF1B4,POLA1,SCARNA23	["INTERCHROMOSOMAL[chr7--chrX]"]
sim_adipose	STARSEQR	LYG1--GUCY1B3	907	4058	AC079447.1,C2ORF15,C2orf15,LYG1,RP11-111H13.1	GUCY1B1,GUCY1B3	["INTERCHROMOSOMAL[chr2--chr4]"]
sim_adipose	STARSEQR	AL356356.1--KAT8	825	4123	ADAMTSL4,AL356356.1,MIR4257,RP11-54A4.2	AC135050.5,KAT8,MYST1,RP11-196G11.4	["INTERCHROMOSOMAL[chr1--chr16]"]
sim_adipose	STARSEQR	ARID3C--GCH1	834	4114	ARID3C	FDPSP3,GCH1,MIR4308,RNU6ATAC9P,U6atac,U6atac.32	["INTERCHROMOSOMAL[chr9--chr14]"]
sim_adipose	STARSEQR	HSPA8--EHF	633	4258	HSPA8,SNORD14C,SNORD14D,SNORD14E	EHF	["INTRACHROMOSOMAL[chr11:88.25Mb]"]
sim_adipose	STARSEQR	FADS2--CHP1	778	4060	FADS1,FADS2,FEN1,MIR1908	CHP1	["INTERCHROMOSOMAL[chr11--chr15]"]
sim_adipose	STARSEQR	EPX--KANK4	526	4291	EPX	KANK4,RNU6-371P,U6,U6.235	["INTERCHROMOSOMAL[chr17--chr1]"]
sim_adipose	STARSEQR	LOXHD1--MSH6	663	4045	LOXHD1	AC006509.1,AC006509.2,AC006509.4,AC006509.7,FBXO11,MSH6,RF00026,RNU6-688P,RPL36AP15,U6,U6.1006	["INTERCHROMOSOMAL[chr18--chr2]"]
sim_adipose	STARSEQR	IL17RB--PCDHGA3	875	3734	AC012467.2,IL17RB,RP11-884K10.7	PCDHGA3	["INTERCHROMOSOMAL[chr3--chr5]"]
sim_adipose	STARSEQR	DNM1--RAB10	711	3790	CIZ1,DNM1,MIR199B,MIR3154	AC011742.3,RAB10,RNU6-942P,RP11-214J9.1,U6,U6.77	["INTERCHROMOSOMAL[chr9--chr2]"]
sim_adipose	STARSEQR	SLC6A12--BOC	775	3716	AC007406.1,RP11-283I3.1,RP11-283I3.2,SLC6A12	BOC,CFAP44,WDR52	["INTERCHROMOSOMAL[chr12--chr3]"]
sim_adipose	STARSEQR	IL9R--SGPP1	961	3515	AJ271736.10,IL9R,NCRNA00286B,WASH6P,WASIR1	SGPP1	["INTERCHROMOSOMAL[chrX--chr14]"]
sim_adipose	STARSEQR	NUTM1--ARIH1	540	3929	C15ORF55,C15orf55,NUTM1	AC100827.3,ARIH1,MIR630,RP11-1006G14.4,RP11-1007O24.3,TMEM202-AS1	["INTRACHROMOSOMAL[chr15:38.12Mb]"]
sim_adipose	STARSEQR	SCGB2A1--CCL17	812	3599	AP003306.1,RP11-703H8.9,SCGB2A1	CCL17	["INTERCHROMOSOMAL[chr11--chr16]"]
sim_adipose	STARSEQR	TCF20--STIM2	144	4189	CTA-989H11.1,OGFRP1,TCF20,Z83851.1,Z83851.2,Z83851.3,Z83851.4	AC106047.1,AC106047.2,RP11-293A21.1,RP11-293A21.2,STIM2	["INTERCHROMOSOMAL[chr22--chr4]"]
sim_adipose	STARSEQR	NDFIP2--HIST2H2BF	1880	2441	NDFIP2,NDFIP2-AS1,RP11-394M3.2	AC239798.4,AC243772.2,FCGR1A,HIST2H2BB,HIST2H2BF,RP11-196G18.21,RP11-196G18.3,RP5-998N21.10	["INTERCHROMOSOMAL[chr13--chr1]"]
sim_adipose	STARSEQR	ZW10--MPV17L2	794	3447	AP003170.4,AP003170.5,RP11-667M19.1,RP11-667M19.2,RP11-667M19.4,RPS29P19,ZW10	MPV17L2,RAB3A	["INTERCHROMOSOMAL[chr11--chr19]"]
sim_adipose	STARSEQR	UACA--FAM46C	633	3595	AC009269.2,AC009269.3,RP11-138H8.2,UACA	FAM46C,TENT5C	["INTERCHROMOSOMAL[chr15--chr1]"]
sim_adipose	STARSEQR	ZNF227--NMBR	656	3477	ZNF227,ZNF235	AL589674.1,AL589674.2,NMBR,NMBR-AS1,RP11-137J7.2,RP11-137J7.3	["INTERCHROMOSOMAL[chr19--chr6]"]
sim_adipose	STARSEQR	HEPACAM--THRAP3	706	3407	HEPACAM,HEPN1	RP11-238O13.1,THRAP3,UBE2V2P4	["INTERCHROMOSOMAL[chr11--chr1]"]
sim_adipose	STARSEQR	ACAP1--CRYBB3	728	3357	ACAP1	CRYBB3	["INTERCHROMOSOMAL[chr17--chr22]"]
sim_adipose	STARSEQR	HYOU1--TRAV34	665	3409	AP003392.3,HYOU1,RP11-110I1.6	TRAV34	["INTERCHROMOSOMAL[chr11--chr14]"]
sim_adipose	STARSEQR	ACTR6--NME9	874	3174	AC010203.1,ACTR6,DEPDC4,RP11-175P13.3	ARMC8,NME9,TXNDC6	["INTERCHROMOSOMAL[chr12--chr3]"]
sim_adipose	STARSEQR	SAE1--GNAT2	648	3269	SAE1,ZC3H4	AMPD2,GNAT2	["INTERCHROMOSOMAL[chr19--chr1]"]
sim_adipose	STARSEQR	SGOL2--SERPINA4	589	3278	KCTD18,SGO2,SGOL2	SERPINA4,SERPINA5	["INTERCHROMOSOMAL[chr2--chr14]"]
sim_adipose	STARSEQR	AP5M1--UGT1A1	665	3180	AP5M1,EXOC5,MUDENG	UGT1A1	["INTERCHROMOSOMAL[chr14--chr2]"]
sim_adipose	STARSEQR	B4GALNT4--CCNH	662	3170	B4GALNT4	AC018754.1,CCNH,CTC-428H11.2,RASA1	["INTERCHROMOSOMAL[chr11--chr5]"]
sim_adipose	STARSEQR	CABLES1--SPINK13	683	3048	AC011731.1,AC105247.1,CABLES1,RP11-17J14.2,TMEM241	AC091948.1,RP11-373N22.3,SPINK13	["INTERCHROMOSOMAL[chr18--chr5]"]
sim_adipose	STARSEQR	HDAC4--PLEKHA1	692	2992	AC017028.1,AC017028.10,AC017028.11,AC017028.2,AC017028.3,AC017028.4,AC017028.5,AC017028.6,AC017028.7,AC017028.8,AC017028.9,AC062017.1,HDAC4,HDAC4-AS1,MIR2467,MIR4269,MIR4440,MIR4441	MIR3941,PLEKHA1	["INTERCHROMOSOMAL[chr2--chr10]"]
sim_adipose	STARSEQR	KRT84--PLGRKT	311	3370	AC078865.1,KRT84,RP3-416H24.4	C9ORF46,C9orf46,PLGRKT,RNF152P1,RP11-12D24.7	["INTERCHROMOSOMAL[chr12--chr9]"]
sim_adipose	STARSEQR	SLC38A9--METAP2	482	3131	AC016632.1,DDX4,RP11-175M2.1,SLC38A9	METAP2	["INTERCHROMOSOMAL[chr5--chr12]"]
sim_adipose	STARSEQR	KDM5C--FAM45A	728	2876	KDM5C,KDM5C-IT1,RP11-258C19.6	FAM45A,FAM45B,FAM45BP,RP1-274L7.1	["INTERCHROMOSOMAL[chrX--chr10]"]
sim_adipose	STARSEQR	ATP8A1--ERI1	624	2878	AC084010.1,ATP8A1,CCNL2P1,RP11-473D24.1,RP11-49F1.1,RPS7P7	ERI1,MIR4660,RNU7-55P,U3,U3.71	["INTERCHROMOSOMAL[chr4--chr8]"]
sim_adipose	STARSEQR	ZNF708--GMFG	633	2680	AC010620.1,AC010620.2,AC022432.1,BNIP3P25,CTD-3030D20.1,CTD-3030D20.2,CTD-3233P19.2,CTD-3233P19.7,CTD-3233P19.8,RPL36AP51,VN1R83P,ZNF708	AC011445.2,CTC-246B18.10,GMFG	["INTRACHROMOSOMAL[chr19:18.31Mb]"]
sim_adipose	STARSEQR	KIF20B--FGD6	502	2808	KIF20B	AC126615.1,AC126615.2,FGD6,RP11-129B9.1,RP11-129B9.2	["INTERCHROMOSOMAL[chr10--chr12]"]
sim_adipose	STARSEQR	SERPINC1--SCO2	299	2987	SERPINC1	CTA-384D8.36,SCO2,TYMP,U62317.2,U62317.3	["INTERCHROMOSOMAL[chr1--chr22]"]
sim_adipose	STARSEQR	LIPM--CHL1	479	2669	LIPM	AC011609.3,AC066595.1,CHL1,CHL1-AS1,CHL1-AS2,RNU6-1194P,RP11-306H5.1,RPS8P6,U6,U6.1044	["INTERCHROMOSOMAL[chr10--chr3]"]
sim_adipose	STARSEQR	LRRC56--NFIA	582	2422	C11ORF35,C11orf35,LMNTD2,LRRC56	AC096534.1,AC096947.1,NFIA,NFIA-AS1,NFIA-AS2,RP4-668G5.1,RP4-802A10.1,RP5-833A20.1	["INTERCHROMOSOMAL[chr11--chr1]"]
sim_adipose	STARSEQR	AADAT--VMP1	475	2497	AADAT	AC040904.1,MIR21,PTRH2,RP11-619I22.1,VMP1	["INTERCHROMOSOMAL[chr4--chr17]"]
sim_adipose	STARSEQR	UBR2--TADA1	599	2361	RNU6-890P,U6,U6.488,UBR2	DUTP6,TADA1	["INTERCHROMOSOMAL[chr6--chr1]"]
sim_adipose	STARSEQR	MCM8--ZNF454	506	2427	AL035461.1,MCM8,RP5-967N21.7	ZNF454	["INTERCHROMOSOMAL[chr20--chr5]"]
sim_adipose	STARSEQR	HSD17B2--PLA2G5	417	2492	AC092142.1,HSD17B2,RP11-510J16.5	PLA2G5	["INTERCHROMOSOMAL[chr16--chr1]"]
sim_adipose	STARSEQR	SGCZ--NR1I3	370	2517	AC021760.1,AC022039.1,AC040926.1,AC084838.1,CTD-2023J5.1,EIF4EP5,MIR383,RNU6-397P,RNU7-153P,RP11-138H14.1,RP11-3G21.1,RP11-776K3.1,SGCZ,U6,U6.1052,U7,U7.84	NR1I3,TOMM40L	["INTERCHROMOSOMAL[chr8--chr1]"]
sim_adipose	STARSEQR	NSF--BAAT	168	2688	CTC-305D20.1,NSF,RPS7P11	AL359893.1,BAAT,FYTTD1P1,RP11-35N6.6	["INTERCHROMOSOMAL[chr17--chr9]"]
sim_adipose	STARSEQR	ERCC8--KATNAL2	303	2387	AC022445.1,AC104113.3,ERCC8,GNL3LP1	AC012254.1,ELOA3,KATNAL2,PIAS2,RP11-49K24.4,TCEB3B,TCEB3C,TCEB3CL,TCEB3CL2	["INTERCHROMOSOMAL[chr5--chr18]"]
sim_adipose	STARSEQR	SEMA6D--TRIM29	361	2282	7SK,7SK.116,AC009558.1,AC009558.2,AC012050.1,AC023905.1,AC044787.1,AC084882.1,CTD-2050N2.1,CTD-2270N23.1,RN7SKP139,RP11-142J21.1,RP11-142J21.2,RP11-408J6.1,RP11-552E10.1,SEMA6D	AP000679.1,AP000679.2,TRIM29	["INTERCHROMOSOMAL[chr15--chr11]"]
sim_adipose	STARSEQR	CD244--GPR155	418	2223	AL354714.3,CD244,PPIAP37,RP11-312J18.3	GPR155	["INTERCHROMOSOMAL[chr1--chr2]"]
sim_adipose	STARSEQR	TBC1D25--SSX3	347	2271	TBC1D25	SSX3	["INTRACHROMOSOMAL[chrX:0.18Mb]"]
sim_adipose	STARSEQR	QRICH2--SIX3	440	2172	QRICH2	AC012354.5,SIX3,SIX3-AS1	["INTERCHROMOSOMAL[chr17--chr2]"]
sim_adipose	STARSEQR	RP11-432B6.3--C10orf111	435	2167	AC079594.1,AC079594.2,AC112641.1,C3orf80,IFT80,MIR15B,MIR16-2,RP11-431I8.1,RP11-432B6.1,RP11-432B6.3,SMC4,TRIM59	C10ORF111,C10orf111,RPP38	["INTERCHROMOSOMAL[chr3--chr10]"]
sim_adipose	STARSEQR	LLGL2--GPR113	38	2553	LLGL2	ADGRF3,EPT1,GPR113,SELENOI	["INTERCHROMOSOMAL[chr17--chr2]"]
sim_adipose	STARSEQR	DNAJC25-GNG10--CLEC4G	402	2152	DNAJC25,DNAJC25-GNG10,GNG10	CLEC4G	["INTERCHROMOSOMAL[chr9--chr19]"]
sim_adipose	STARSEQR	OSBPL5--CALCR	454	2093	OSBPL5	CALCR,MIR489,MIR653	["INTERCHROMOSOMAL[chr11--chr7]"]
sim_adipose	STARSEQR	ARHGAP28--ESPL1	450	2043	AP005205.2,AP005210.1,ARHGAP28,RP11-146G7.2,RP11-91I8.3	ESPL1	["INTERCHROMOSOMAL[chr18--chr12]"]
sim_adipose	STARSEQR	NFU1--ANAPC16	330	2150	NFU1	ANAPC16,ASCC1	["INTERCHROMOSOMAL[chr2--chr10]"]
sim_adipose	STARSEQR	PAOX--ZNF585A	170	2275	AL360181.1,AL360181.3,MTG1,PAOX,RP11-108K14.8	AC012309.1,AC012309.2,CTC-454I21.3,CTC-454I21.4,ZNF420,ZNF585A,ZNF585B	["INTERCHROMOSOMAL[chr10--chr19]"]
sim_adipose	STARSEQR	WNT6--TMX2-CTNND1	317	2119	WNT6	AP000662.1,AP000662.9,AP001931.1,BTBD18,C11orf31,CTNND1,PPIAP42,RP11-691N7.6,RP11-691N7.7,TMX2,TMX2-CTNND1	["INTERCHROMOSOMAL[chr2--chr11]"]
sim_adipose	STARSEQR	PSMD3--FMO5	339	2078	PSMD3	AC242426.2,AC242426.3,AC242426.4,CCT8P1,CHD1L,FMO5,PDIA3P,PDIA3P1,RP11-337C18.10,RP11-337C18.5,RP11-337C18.7,RP11-337C18.8,RP11-337C18.9,RPL7AP15	["INTERCHROMOSOMAL[chr17--chr1]"]
sim_adipose	STARSEQR	PPIC--GJA4	375	2016	AC106786.2,PPIC,RP11-359P5.1,SNX24	C1ORF212,C1orf212,GJA4,SMIM12	["INTERCHROMOSOMAL[chr5--chr1]"]
sim_adipose	STARSEQR	CBLN1--PCDHA6	426	1930	CBLN1	AC005609.1,AC005609.12,AC005609.17,PCDHA10,PCDHA11,PCDHA12,PCDHA13,PCDHA14,PCDHA6,PCDHA7,PCDHA8,PCDHA9,PCDHAC1,PCDHAC2	["INTERCHROMOSOMAL[chr16--chr5]"]
sim_adipose	STARSEQR	CAPZB--DHX32	213	2062	CAPZB,Metazoa_SRP,RN7SL277P	AL360176.1,BCCIP,DHX32,RNU2-42P,U2,U2.24	["INTERCHROMOSOMAL[chr1--chr10]"]
sim_adipose	STARSEQR	CTSL--NIM1	232	2025	CTSL,CTSL1	AC106800.1,AC106800.2,AC106800.3,AC114947.1,NIM1,NIM1K,RP11-447H19.1,RP11-447H19.2,RP11-447H19.3	["INTERCHROMOSOMAL[chr9--chr5]"]
sim_adipose	STARSEQR	EMC10--CUX2	277	1969	AC020909.2,AC020909.3,CTD-2545M3.2,CTD-2545M3.8,EMC10,FAM71E1	5S_rRNA.508,AC002978.1,AC002979.1,CUX2,RN5S373,RNA5SP373	["INTERCHROMOSOMAL[chr19--chr12]"]
sim_adipose	STARSEQR	IZUMO3--C7orf63	286	1932	IZUMO3	AC002064.2,AC002064.4,C7ORF63,C7orf63,CFAP69	["INTERCHROMOSOMAL[chr9--chr7]"]
sim_adipose	STARSEQR	EIF2AK1--EFS	443	1749	AIMP2,ANKRD61,EIF2AK1,Metazoa_SRP,RN7SL851P,RNU6-218P,U6,U6.1290	AL049829.2,EFS,RP11-124D2.3	["INTERCHROMOSOMAL[chr7--chr14]"]
sim_adipose	STARSEQR	C2orf44--USP39	366	1781	C2ORF44,C2orf44,MFSD2B,RNU6-370P,U6,U6.906,WDCP	C2ORF68,C2orf68,TMEM150A,USP39	["INTRACHROMOSOMAL[chr2:61.56Mb]"]
sim_adipose	STARSEQR	ZSCAN32--BCL2A1	238	1896	NAA60,ZNF434,ZSCAN32	BCL2A1	["INTERCHROMOSOMAL[chr16--chr15]"]
sim_adipose	STARSEQR	GABRA3--GPM6A	327	1726	AC116666.1,DM004194,DM004195,GABRA3,MIR105-1,MIR105-2,MIR767,RNU6-764P,RP11-329E24.6,U6,U6.1098	AC097537.1,AC110794.1,GPM6A,RP11-598O12.1,RP11-806K15.1	["INTERCHROMOSOMAL[chrX--chr4]"]
sim_adipose	STARSEQR	TTYH2--OR11A1	384	1656	AC100786.1,CTD-2514K5.4,TTYH2	OR10C1,OR11A1,OR5V1	["INTERCHROMOSOMAL[chr17--chr6]"]
sim_adipose	STARSEQR	TRAPPC11--LILRA2	504	1501	C4ORF41,C4orf41,RNU6-1053P,RNU6-335P,TRAPPC11,U6,U6.265,U6.978	AC245036.5,CTB-83J4.2,LILRA1,LILRA2,LILRB1	["INTERCHROMOSOMAL[chr4--chr19]"]
sim_adipose	STARSEQR	FBXO22--ZNF84	263	1731	FBXO22,NRG4	ZNF84	["INTERCHROMOSOMAL[chr15--chr12]"]
sim_adipose	STARSEQR	DYNC2LI1--AL590708.2	333	1582	DYNC2LI1	AL590708.2,DNM1,MIR3154,PTGES2	["INTERCHROMOSOMAL[chr2--chr9]"]
sim_adipose	STARSEQR	MYF5--BTG3	367	1520	MYF5	BTG3	["INTERCHROMOSOMAL[chr12--chr21]"]
sim_adipose	STARSEQR	PXK--ACAA2	415	1462	PXK	AC090227.1,ACAA2,RP11-886H22.1	["INTERCHROMOSOMAL[chr3--chr18]"]
sim_adipose	STARSEQR	CTF1--MUC16	228	1572	CTF1	MUC16	["INTERCHROMOSOMAL[chr16--chr19]"]
sim_adipose	STARSEQR	DCUN1D2--CISD3	276	1475	DCUN1D2,DCUN1D2-AS,DCUN1D2-AS2,RNU1-16P,RP11-230F18.2,U1.64	5S_rRNA.61,CISD3,PCGF2,RN5S440,RNA5SP440	["INTERCHROMOSOMAL[chr13--chr17]"]
sim_adipose	STARSEQR	MYRFL--AC003002.4	272	1447	AC025263.2,AC025263.3,AC078922.1,C12ORF28,C12orf28,LINC01481,MYRFL,RP11-611E13.2,RP11-611E13.3	AC003002.1,AC003002.2,AC003002.3,AC003002.4,AC003002.6,AC004076.7,TRAPPC2B,TRAPPC2P1,ZNF17,ZNF547,ZNF548	["INTERCHROMOSOMAL[chr12--chr19]"]
sim_adipose	STARSEQR	RUNX2--SEPT12	303	1416	AL096865.1,AL161907.1,RNU6-515P,RP1-166H4.2,RP1-244F24.1,RUNX2,RUNX2-AS1,SUPT3H,U6,U6.1232	RP11-127I20.4,SEPT12,SMIM22	["INTERCHROMOSOMAL[chr6--chr16]"]
sim_adipose	STARSEQR	UCMA--CCDC181	195	1513	UCMA	BLZF1,C1ORF114,C1orf114,CCDC181,RP1-206D15.3	["INTERCHROMOSOMAL[chr10--chr1]"]
sim_adipose	STARSEQR	CGB5--PLD5	243	1399	CGB1,CGB5	5S_rRNA.254,7SK,7SK.247,AL360271.1,AL360271.2,AL591686.1,AL591686.2,PLD5,RN5S81,RN7SKP12,RNA5SP81,RP11-513D4.1,RP11-513D4.2,RP11-513D4.3,RP11-561I11.3,RP11-561I11.4,RPL10AP5	["INTERCHROMOSOMAL[chr19--chr1]"]
sim_adipose	STARSEQR	RRP8--ADM	177	1435	RRP8	ADM	["INTRACHROMOSOMAL[chr11:3.70Mb]"]
sim_adipose	STARSEQR	SLC39A12--PCBD2	78	1517	RP11-110H10.2,SLC39A12,SLC39A12-AS1	CATSPER3,CTB-36O1.3,CTB-36O1.4,CTB-36O1.5,CTB-36O1.6,CTB-36O1.7,MIR4461,MTCYBP18,MTND3P25,MTND4LP30,MTND4P12,MTND5P11,MTND6P4,PCBD2	["INTERCHROMOSOMAL[chr10--chr5]"]
sim_adipose	STARSEQR	P2RX5--TMC5	141	1410	AC132942.1,EMC6,P2RX5,P2RX5-TAX1BP3,RP11-48B14.1,RP11-48B14.2,TAX1BP3	AC130456.3,AC130456.4,CTA-363E6.5,CTA-363E6.6,RNU4-46P,TMC5,U4,U4.65	["INTERCHROMOSOMAL[chr17--chr16]"]
sim_adipose	STARSEQR	AMN--EDIL3	281	1233	AL117209.1,AMN,CDC42BPB,RP11-365N19.2	AC109496.1,AC113383.1,CTD-2269F5.1,EDIL3,RNU6-448P,U6,U6.1267	["INTERCHROMOSOMAL[chr14--chr5]"]
sim_adipose	STARSEQR	USP31--FABP9	266	1242	AC127459.1,RP11-20G6.3,USP31	AC018616.1,FABP9,RP11-157I4.4	["INTERCHROMOSOMAL[chr16--chr8]"]
sim_adipose	STARSEQR	MAK--NOXA1	158	1318	MAK,TMEM14B	ENTPD8,NOXA1	["INTERCHROMOSOMAL[chr6--chr9]"]
sim_adipose	STARSEQR	ASAH2--NR2E1	135	1332	ASAH2,DYNC1I2P1,FAM21A,RP11-56A21.4,SLC9A3P1	NR2E1	["INTERCHROMOSOMAL[chr10--chr6]"]
sim_adipose	STARSEQR	ARHGDIG--SLC5A8	255	1206	AC004754.1,AC004754.3,ARHGDIG,ITFG3,PDIA2,RGS11	RNU6-768P,SLC5A8,U6,U6.692	["INTERCHROMOSOMAL[chr16--chr12]"]
sim_adipose	STARSEQR	BNC2--FTCD	216	1208	AL449983.1,AL450003.1,AL450003.2,BNC2,BNC2-AS1,LSM1P1,RP11-183I6.2,RP11-335H2.2,RP11-62F24.1,RP11-62F24.2	AP001475.1,FTCD,FTCD-AS1	["INTERCHROMOSOMAL[chr9--chr21]"]
sim_adipose	STARSEQR	AVPR1A--ERMN	241	1070	AVPR1A	ERMN	["INTERCHROMOSOMAL[chr12--chr2]"]
sim_adipose	STARSEQR	METTL2B--RASAL1	472	835	AC010655.2,AC010655.3,AC010655.4,C7ORF68,C7orf68,HILPDA,METTL2B,RP11-155G14.5,RP11-155G14.6,RP11-212P7.3	RASAL1	["INTERCHROMOSOMAL[chr7--chr12]"]
sim_adipose	STARSEQR	RFX3--SUMO3	227	1061	AL354941.1,AL365202.1,RFX3,RP11-62E14.2	AL773604.8,LINC01424,SUMO3,UBE2G2	["INTERCHROMOSOMAL[chr9--chr21]"]
sim_adipose	STARSEQR	NDUFS4--IDH2	233	987	AC024569.1,NDUFS4	IDH2	["INTERCHROMOSOMAL[chr5--chr15]"]
sim_adipose	STARSEQR	LAMC3--CCDC146	237	950	LAMC3,RF00322,SNORA31,SNORA31.16	AC007000.3,AC073635.5,AC098851.1,CCDC146,FGL2,GSAP,RP11-467H10.2	["INTERCHROMOSOMAL[chr9--chr7]"]
sim_adipose	STARSEQR	HOXA2--RHOF	231	952	HOTAIRM1,HOXA2	AC084018.1,LINC01089,RHOF,RP11-347I19.8,TMEM120B	["INTERCHROMOSOMAL[chr7--chr12]"]
sim_adipose	STARSEQR	AC099552.4--SUPT3H	144	1030	AC099552.1,AC099552.4	AL138880.1,AL360272.1,MIR586,NUDT19P4,RP11-491H9.3,RUNX2,SUPT3H	["INTERCHROMOSOMAL[chr7--chr6]"]
sim_adipose	STARSEQR	SPATA19--KCNC3	153	1021	SPATA19	KCNC3,NR1H2	["INTERCHROMOSOMAL[chr11--chr19]"]
sim_adipose	STARSEQR	AKR1C1--C6orf222	187	866	AKR1C1,AKR1C2,AKR1C3,AL391427.1,RF00096,RP11-499O7.4,RP11-499O7.7,U8,U8.20,U8.22,U8.23,U8.24	C6ORF222,C6orf222	["INTERCHROMOSOMAL[chr10--chr6]"]
sim_adipose	STARSEQR	DOPEY1--CD86	161	857	AL139333.1,DOP1A,DOPEY1,PGM3	CD86	["INTERCHROMOSOMAL[chr6--chr3]"]
sim_adipose	STARSEQR	CPA2--RPS4Y2	125	854	CPA2	RPS4Y2	["INTERCHROMOSOMAL[chr7--chrY]"]
sim_adipose	STARSEQR	APCDD1L--ERGIC2	164	751	APCDD1L	ERGIC2,FAR2	["INTERCHROMOSOMAL[chr20--chr12]"]
sim_adipose	STARSEQR	CCDC103--SBNO2	183	731	AC015936.3,CCDC103,EFTUD2,FAM187A,GFAP	SBNO2	["INTERCHROMOSOMAL[chr17--chr19]"]
sim_adipose	STARSEQR	AP1B1--ERI3	160	716	AC000041.1,AC000041.8,AP1B1,SNORD125	AL390776.1,ERI3,ERI3-IT1,RP5-891H21.4	["INTERCHROMOSOMAL[chr22--chr1]"]
sim_adipose	STARSEQR	C17orf51--TIFA	90	758	C17orf51	ALPK1,TIFA	["INTERCHROMOSOMAL[chr17--chr4]"]
sim_adipose	STARSEQR	KRT33B--MAP3K7	109	739	KRT31,KRT33B,KRT34	MAP3K7	["INTERCHROMOSOMAL[chr17--chr6]"]
sim_adipose	STARSEQR	CST9L--CXCR3	124	723	CST9L	CXCR3	["INTERCHROMOSOMAL[chr20--chrX]"]
sim_adipose	STARSEQR	MTMR7--NAA25	160	682	MTMR7,VPS37A	AC073575.1,MIR3657,NAA25,RP1-267L14.3	["INTERCHROMOSOMAL[chr8--chr12]"]
sim_adipose	STARSEQR	GLRX5--VSTM2L	100	733	GLRX5,SCARNA13,SNHG10	VSTM2L	["INTERCHROMOSOMAL[chr14--chr20]"]
sim_adipose	STARSEQR	ANKRD2--CDC34	68	743	ANKRD2	CDC34	["INTERCHROMOSOMAL[chr10--chr19]"]
sim_adipose	STARSEQR	MAGED4B--HIBADH	106	618	MAGED4,MAGED4B,SNORA11D,SNORA11E	HIBADH	["INTERCHROMOSOMAL[chrX--chr7]"]
sim_adipose	STARSEQR	FAT2--CDCA4	83	637	AC011337.1,CTC-251D13.1,FAT2	C14ORF79,C14orf79,CDCA4,CLBA1	["INTERCHROMOSOMAL[chr5--chr14]"]
sim_adipose	STARSEQR	NDUFA5--GPC3	139	575	NDUFA5	AL009174.1,GPC3,RP3-417G15.1,RPSAP63	["INTERCHROMOSOMAL[chr7--chrX]"]
sim_adipose	STARSEQR	HNRNPA3--KIF13B	120	586	AC079305.3,AC079305.8,HNRNPA3,MIR4444-1,MIR4444-2	AC108449.1,AC108449.3,CTD-2647L4.1,CTD-2647L4.5,HMGB1P23,KIF13B,Metazoa_SRP,RN7SL781P	["INTERCHROMOSOMAL[chr2--chr8]"]
sim_adipose	STARSEQR	STYX--C1orf162	105	590	STYX	C1ORF162,C1orf162	["INTERCHROMOSOMAL[chr14--chr1]"]
sim_adipose	STARSEQR	MAP7D1--CACYBP	6	661	MAP7D1	CACYBP,MRPS14	["INTRACHROMOSOMAL[chr1:138.32Mb]"]
sim_adipose	STARSEQR	ZNF8--PLA2G3	75	591	AC010642.1,AC020915.1,AC020915.2,AC020915.4,CTD-3138B18.4,ERVK3-1,ZNF8	PLA2G3	["INTERCHROMOSOMAL[chr19--chr22]"]
sim_adipose	STARSEQR	MAGI1--WFDC10B	80	572	AC104438.1,AC106827.1,AC106827.2,AC121493.1,ILF2P1,MAGI1,MAGI1-AS1,MAGI1-IT1,RP11-175F9.1,RP11-175F9.2,RP11-175F9.3,RP11-320P11.1,RP11-714G12.1,RP11-88H12.2,RPL17P17	WFDC10B,WFDC13	["INTERCHROMOSOMAL[chr3--chr20]"]
sim_adipose	STARSEQR	ABCG1--GPSM3	111	519	5S_rRNA.331,ABCG1,AP001623.1,RN5S492,RNA5SP492	GPSM3,NOTCH4	["INTERCHROMOSOMAL[chr21--chr6]"]
sim_adipose	STARSEQR	TOR3A--IMPA1	101	516	TOR3A	IMPA1	["INTERCHROMOSOMAL[chr1--chr8]"]
sim_adipose	STARSEQR	NKAIN4--TRNAU1AP	113	494	NKAIN4	SNHG12,TRNAU1AP	["INTERCHROMOSOMAL[chr20--chr1]"]
sim_adipose	STARSEQR	SWT1--DAPK2	89	497	AL136133.1,AL356273.1,AL356273.2,CTA-253N17.1,RP4-635A23.3,RP4-635A23.4,RPL22P24,RPL5P5,SWT1	AC015914.1,DAPK2,RP11-111E14.1	["INTERCHROMOSOMAL[chr1--chr15]"]
sim_adipose	STARSEQR	PHF19--AMZ1	83	494	PHF19	AMZ1,GNA12	["INTERCHROMOSOMAL[chr9--chr7]"]
sim_adipose	STARSEQR	SPTBN2--CLSTN1	132	438	Metazoa_SRP,RN7SL12P,SPTBN2	CLSTN1,MZT1P1,PIK3CD,RP11-558F24.6	["INTERCHROMOSOMAL[chr11--chr1]"]
sim_adipose	STARSEQR	DNALI1--SLC2A4	109	452	DNALI1,GNL2	AC003688.2,RP1-4G17.2,SLC2A4,YBX2	["INTERCHROMOSOMAL[chr1--chr17]"]
sim_adipose	STARSEQR	CHST7--SCGB1D2	105	454	CHST7	AP003306.1,RP11-703H8.9,SCGB1D2	["INTERCHROMOSOMAL[chrX--chr11]"]
sim_adipose	STARSEQR	KCNV1--MT1M	99	430	AC027451.1,KCNV1,RP11-696P8.2	AC026461.1,MT1M	["INTERCHROMOSOMAL[chr8--chr16]"]
sim_adipose	STARSEQR	HESX1--TRAM1	49	466	HESX1	AC120194.1,TRAM1	["INTERCHROMOSOMAL[chr3--chr8]"]
sim_adipose	STARSEQR	TCHH--SNTN	75	434	AL589986.1,AL589986.2,HDHD1P2,TCHH	SNTN	["INTERCHROMOSOMAL[chr1--chr3]"]
sim_adipose	STARSEQR	CST9--ZNF771	69	438	CST9	DCTPP1,SNORA42,SNORA42.1,SNORA80C,ZNF771	["INTERCHROMOSOMAL[chr20--chr16]"]
sim_adipose	STARSEQR	PIWIL4--FAM187B	77	429	AP000943.3,FUT4,PIWIL4,RP11-867G2.8	FAM187B	["INTERCHROMOSOMAL[chr11--chr19]"]
sim_adipose	STARSEQR	ZCCHC8--RNF113B	92	388	RF00411,SNORA9,SNORA9.4,ZCCHC8	FARP1,RNF113B	["INTERCHROMOSOMAL[chr12--chr13]"]
sim_adipose	STARSEQR	AP003068.23--NEDD1	73	393	AP003068.2,AP003068.23,CAPN1	NEDD1	["INTERCHROMOSOMAL[chr11--chr12]"]
sim_adipose	STARSEQR	LUC7L2--ARHGAP20	78	385	AC083880.1,C7ORF55,C7orf55,C7orf55-LUC7L2,FMC1,LUC7L2,RP11-634H22.1	ARHGAP20	["INTERCHROMOSOMAL[chr7--chr11]"]
sim_adipose	STARSEQR	SLC35D3--DENND5A	84	375	SLC35D3	AP006259.1,DENND5A,RP11-5L12.1	["INTERCHROMOSOMAL[chr6--chr11]"]
sim_adipose	STARSEQR	MUC12--MZF1	19	434	AC105446.1,MUC12,RP11-395B7.4	AC016629.2,AC016629.8,CENPBD1P1,MZF1,MZF1-AS1,RPL23AP79	["INTERCHROMOSOMAL[chr7--chr19]"]
sim_adipose	STARSEQR	ZNRF3--HS6ST3	66	386	CTA-747E2.11,CTA-747E2.8,ZNRF3,ZNRF3-AS1,ZNRF3-IT1	AMMECR1LP1,HS6ST3,Metazoa_SRP,RN7SL164P,RP11-457L23.1	["INTERCHROMOSOMAL[chr22--chr13]"]
sim_adipose	STARSEQR	SCG5--EGR3	68	380	AC123768.1,RP11-1000B6.2,SCG5	AC055854.1,EGR3,RP11-459E5.1	["INTERCHROMOSOMAL[chr15--chr8]"]
sim_adipose	STARSEQR	EAF2--GHSR	79	367	EAF2	GHSR	["INTRACHROMOSOMAL[chr3:50.56Mb]"]
sim_adipose	STARSEQR	C9orf40--UNC79	74	362	C9ORF40,C9orf40	COX8C,KIAA1409,RNU6-1258P,U6,U6.1225,UNC79	["INTERCHROMOSOMAL[chr9--chr14]"]
sim_adipose	STARSEQR	RPL36A-HNRNPH2--GJB3	76	338	GLA,HNRNPH2,RP1-164F3.9,RPL36A,RPL36A-HNRNPH2	AL121988.1,C1ORF212,C1orf212,GJB3,RP1-34M23.5,SMIM12	["INTERCHROMOSOMAL[chrX--chr1]"]
sim_adipose	STARSEQR	NELFA--RGL4	79	330	MIR943,NELFA,WHSC2	AP000347.1,AP000347.2,GUSBP11,KB-1572G7.2,RGL4	["INTERCHROMOSOMAL[chr4--chr22]"]
sim_adipose	STARSEQR	FRY--KIAA0556	60	348	EEF1DP3,FRY,FRY-AS1,LINC01073,RP11-207N4.2,RP11-207N4.3,RP11-37E23.5	AC002551.1,AC016597.1,CTD-2049O4.1,KIAA0556	["INTERCHROMOSOMAL[chr13--chr16]"]
sim_adipose	STARSEQR	ACSL6--KCNA7	66	341	AC034228.1,AC034228.2,AC034228.3,AC034228.4,AC034228.7,ACSL6	KCNA7	["INTERCHROMOSOMAL[chr5--chr19]"]
sim_adipose	STARSEQR	LARP4--TOP2B	74	331	FAM186A,LARP4	MIR4442,RARB,TOP2B	["INTERCHROMOSOMAL[chr12--chr3]"]
sim_adipose	STARSEQR	KCNG4--NLRP7	48	341	KCNG4	CTC-550B14.8,NLRP2,NLRP7	["INTERCHROMOSOMAL[chr16--chr19]"]
sim_adipose	STARSEQR	RB1CC1--RAB33A	59	330	AC113139.1,CTD-3214K23.1,RB1CC1	RAB33A	["INTERCHROMOSOMAL[chr8--chrX]"]
sim_adipose	STARSEQR	DSP--SSR1	56	332	DSP	AL139095.1,AL139095.2,AL139095.3,AL139095.4,CAGE1,RP11-69L16.3,RP11-69L16.4,RP11-69L16.5,RP11-69L16.6,SSR1	["INTRACHROMOSOMAL[chr6:0.19Mb]"]
sim_adipose	STARSEQR	AMY1C--APOA5	181	188	AMY1B,AMY1C	APOA5	["INTERCHROMOSOMAL[chr1--chr11]"]
sim_adipose	STARSEQR	PVRL3--LPAR5	68	298	NECTIN3,NECTIN3-AS1,PVRL3,PVRL3-AS1,RP11-553A10.2	ACRBP,LPAR5	["INTERCHROMOSOMAL[chr3--chr12]"]
sim_adipose	STARSEQR	PCMTD2--PSORS1C2	81	285	CICP4,LINC00266-1,NCRNA00266,NCRNA00266-1,PCMTD2	PSORS1C1,PSORS1C2	["INTERCHROMOSOMAL[chr20--chr6]"]
sim_adipose	STARSEQR	EMC7--MED12	45	319	AC079203.1,C15ORF24,C15orf24,EMC7,RP11-1084A12.1	AL590764.1,MED12	["INTERCHROMOSOMAL[chr15--chrX]"]
sim_adipose	STARSEQR	HNRNPDL--YTHDF1	56	288	HNRNPDL,HNRPDL	YTHDF1	["INTERCHROMOSOMAL[chr4--chr20]"]
sim_adipose	STARSEQR	KRR1--TRAV23DV6	55	265	GLIPR1,KRR1	TRAV23DV6	["INTERCHROMOSOMAL[chr12--chr14]"]
sim_adipose	STARSEQR	PRSS45--IFNL2	3	310	AC109583.1,AC109583.3,PRSS44,PRSS45,PRSS50,RP11-427P5.2	IFNL2	["INTERCHROMOSOMAL[chr3--chr19]"]
sim_adipose	STARSEQR	TLCD2--EFTUD1	39	250	TLCD2	EFL1,EFTUD1,RNU1-77P,U1,U1.95	["INTERCHROMOSOMAL[chr17--chr15]"]
sim_adipose	STARSEQR	KLRF1--TTYH1	42	246	KLRF1	AC008746.3,AC245884.1,AC245884.9,CTD-2587H19.2,TTYH1	["INTERCHROMOSOMAL[chr12--chr19]"]
sim_adipose	STARSEQR	PHC1--PDILT	221	65	M6PR,PHC1	AC106796.1,PDILT,RP11-429K17.1	["INTERCHROMOSOMAL[chr12--chr16]"]
sim_adipose	STARSEQR	MOCOS--RAB3B	49	232	MOCOS	5S_rRNA.100,AL445685.2,RAB3B,RN5S48,RNA5SP48,RP11-91A18.1	["INTERCHROMOSOMAL[chr18--chr1]"]
sim_adipose	STARSEQR	SGOL1--PGRMC2	51	227	AC099057.8,SGO1,SGOL1,SGOL1-AS1	PGRMC2	["INTERCHROMOSOMAL[chr3--chr4]"]
sim_adipose	STARSEQR	IQGAP3--SYNJ2	55	218	IQGAP3	RP11-266C7.3,SYNJ2,SYNJ2-IT1	["INTERCHROMOSOMAL[chr1--chr6]"]
sim_adipose	STARSEQR	ZSCAN5D--FRMPD1	34	234	ZSCAN5A,ZSCAN5D	7SK,7SK.51,AL138752.2,FRMPD1,RN7SKP171,RP11-613M10.9	["INTERCHROMOSOMAL[chr19--chr9]"]
sim_adipose	STARSEQR	HIST2H4A--MTPN	5	246	HIST2H3C,HIST2H4A,HIST2H4B	AC015987.1,AC015987.2,LUZP6,MTPN,RNU6-223P,U6,U6.54	["INTERCHROMOSOMAL[chr1--chr7]"]
sim_adipose	STARSEQR	FBXO33--FBN2	50	192	FBXO33	FBN2,SLC27A6	["INTERCHROMOSOMAL[chr14--chr5]"]
sim_adipose	STARSEQR	HTN1--RAB39B	36	203	HTN1	RAB39B	["INTERCHROMOSOMAL[chr4--chrX]"]
sim_adipose	STARSEQR	NSMF--BSDC1	39	192	NELF,NSMF	BSDC1	["INTERCHROMOSOMAL[chr9--chr1]"]
sim_adipose	STARSEQR	TNK1--SF3B14	39	192	C17orf61-PLSCR3,PLSCR3,TMEM256-PLSCR3,TNK1	AC008073.5,SF3B14,SF3B6	["INTERCHROMOSOMAL[chr17--chr2]"]
sim_adipose	STARSEQR	ZNF396--OR13A1	45	175	ZNF396	OR13A1	["INTERCHROMOSOMAL[chr18--chr10]"]
sim_adipose	STARSEQR	VNN1--DEFA6	28	185	CCNG1P1,VNN1	DEFA6	["INTERCHROMOSOMAL[chr6--chr8]"]
sim_adipose	STARSEQR	RP11-505K9.4--SSX4B	58	153	AC009119.3,MLYCD,OSGIN1,RP11-483P21.6,RP11-505K9.4	SSX4B	["INTERCHROMOSOMAL[chr16--chrX]"]
sim_adipose	STARSEQR	GPR56--BCOR	22	185	AC018552.3,AC018552.4,GPR56,RP11-405F3.5	BCOR	["INTERCHROMOSOMAL[chr16--chrX]"]
sim_adipose	STARSEQR	RBMY1E--ARTN	12	193	AC007322.3,AC007322.4,RBMY1D,RBMY1E	ARTN	["INTERCHROMOSOMAL[chrY--chr1]"]
sim_adipose	STARSEQR	FOLR1--VSTM1	26	174	AP000812.1,FOLR1,RP11-807H22.7	VSTM1	["INTERCHROMOSOMAL[chr11--chr19]"]
sim_adipose	STARSEQR	KRT85--AGAP1	29	168	KRT85	AC012305.1,AC064874.1,AC064874.2,AGAP1,AGAP1-IT1,Metazoa_SRP,RN7SL204P,RNU7-127P,TMSB10P1,U7,U7.40	["INTERCHROMOSOMAL[chr12--chr2]"]
sim_adipose	STARSEQR	RBP5--IL6	31	163	RBP5	AC073072.1,AC073072.5,IL6	["INTERCHROMOSOMAL[chr12--chr7]"]
sim_adipose	STARSEQR	CSNK2B-LY6G5B-1181--MMP2	31	161	AL662899.2,AL662899.3,CSNK2B,CSNK2B-LY6G5B-1181,GPANK1,LY6G5B,XXbac-BPG32J3.22	MMP2,RP11-212I21.2	["INTERCHROMOSOMAL[chr6--chr16]"]
sim_adipose	STARSEQR	CYBB--ZBTB12	32	155	CYBB	C2,ZBTB12	["INTERCHROMOSOMAL[chrX--chr6]"]
sim_adipose	STARSEQR	CST11--DCAF4	32	155	CST11	AC007160.1,DCAF4,RP1-146I3.1	["INTERCHROMOSOMAL[chr20--chr14]"]
sim_adipose	STARSEQR	ITM2A--RNF112	21	163	ITM2A	AC004448.3,AC004448.5,CTB-187M2.2,RNF112	["INTERCHROMOSOMAL[chrX--chr17]"]
sim_adipose	STARSEQR	SERPINB3--FLNC	4	178	SERPINB11,SERPINB3,SERPINB4	AC025594.2,FLNC,FLNC-AS1,RP11-309L24.2	["INTERCHROMOSOMAL[chr18--chr7]"]
sim_adipose	STARSEQR	TMEM91--GLI4	39	139	AC011462.1,B9D2,BCKDHA,CTC-435M10.3,TGFB1,TMEM91	AC138696.1,GLI4,RP13-582O9.6,ZFP41	["INTERCHROMOSOMAL[chr19--chr8]"]
sim_adipose	STARSEQR	C22orf43--PPP1R35	31	142	AP000346.1,C22ORF43,C22orf43,DRICH1,KB-1572G7.3	AC092849.1,AC092849.2,C7ORF47,C7orf47,PPP1R35,RP11-758P17.2,RP11-758P17.3	["INTERCHROMOSOMAL[chr22--chr7]"]
sim_adipose	STARSEQR	SEMA7A--LAMA2	34	139	SEMA7A	AL356124.2,BMPR1AP1,BMPR1APS1,LAMA2,MESTP1,RNU6-861P,RP1-69D17.3,U6,U6.1186	["INTERCHROMOSOMAL[chr15--chr6]"]
sim_adipose	STARSEQR	WDFY3--PRAMEF4	141	25	Metazoa_SRP,NCRNA00247,RN7SL552P,RNU6-469P,RP11-147K21.1,U6,U6.1060,WDFY3,WDFY3-AS1,WDFY3-AS2	PRAMEF4	["INTERCHROMOSOMAL[chr4--chr1]"]
sim_adipose	STARSEQR	MRPS17--COL9A2	16	146	AC092647.5,GBAS,MRPS17,Metazoa_SRP,NIPSNAP2,RN7SL64P,RP11-15K19.2,ZNF713	COL9A2	["INTERCHROMOSOMAL[chr7--chr1]"]
sim_adipose	STARSEQR	INA--REEP3	29	118	INA	REEP3	["INTRACHROMOSOMAL[chr10:39.65Mb]"]
sim_adipose	STARSEQR	VCL--GDPD2	17	129	AL596247.1,RP11-178G16.4,RP11-178G16.5,RP11-417O11.5,VCL	GDPD2	["INTERCHROMOSOMAL[chr10--chrX]"]
sim_adipose	STARSEQR	SPI1--KIF14	17	128	SPI1	KIF14	["INTERCHROMOSOMAL[chr11--chr1]"]
sim_adipose	STARSEQR	CLEC1A--MGAT3	4	139	7SK,7SK.191,CLEC1A,RN7SKP161	MGAT3,MGAT3-AS1,RP5-1104E15.6	["INTERCHROMOSOMAL[chr12--chr22]"]
sim_adipose	STARSEQR	TXNIP--TYW1B	15	126	TXNIP	AC091738.2,AC211469.1,AC211469.2,MIR4650-1,MIR4650-2,Metazoa_SRP,RN7SL377P,RP11-1394O16.1,RP11-535E8.2,TYW1B	["INTERCHROMOSOMAL[chr1--chr7]"]
sim_adipose	STARSEQR	DTHD1--ZC3H12A	34	103	AC104078.2,DTHD1,RP11-431M7.2	ZC3H12A	["INTERCHROMOSOMAL[chr4--chr1]"]
sim_adipose	STARSEQR	KRT71--TNFRSF17	22	114	KRT71	NPIPB2,RP11-166B2.1,TNFRSF17	["INTERCHROMOSOMAL[chr12--chr16]"]
sim_adipose	STARSEQR	TDRD5--CDC42	42	86	TDRD5	AL031281.1,CDC42,CDC42-IT1,RP1-224A6.6,RP1-224A6.8	["INTRACHROMOSOMAL[chr1:157.14Mb]"]
sim_adipose	STARSEQR	KCNJ3--PKN2	15	107	KCNJ3	ELOCP19,PKN2,PKN2-AS1,RNU6-125P,RP11-76N22.2,TCEB1P19,U6,U6.630	["INTERCHROMOSOMAL[chr2--chr1]"]
sim_adipose	STARSEQR	AOC2--CHKA	20	101	AOC2	AP002807.1,CHKA,RP11-802E16.3	["INTERCHROMOSOMAL[chr17--chr11]"]
sim_adipose	STARSEQR	RP1-66C13.4--TSPAN14	22	99	AC005697.1,AC005697.2,LYRM9,NOS2,RP1-66C13.4,RP11-138P22.1	AC021028.1,RP11-137H2.4,TSPAN14	["INTERCHROMOSOMAL[chr17--chr10]"]
sim_adipose	STARSEQR	DLG4--B3GALTL	23	98	ACADVL,DLG4	ANKRD26P4,B3GALTL,B3GLCT,RP11-367C11.2	["INTERCHROMOSOMAL[chr17--chr13]"]
sim_adipose	STARSEQR	ZNF727--ZFP69	20	97	RP11-3N2.13,ZNF727	AL603839.3,RP11-656D10.3,ZFP69,ZNF642	["HGNC_GENEFAM","INTERCHROMOSOMAL[chr7--chr1]"]
sim_adipose	STARSEQR	ARHGEF28--B3GNT4	11	105	AC091868.1,AC091868.2,ARHGEF28,CTC-575I10.1,CTD-2372A4.1,RNU7-196P,RP11-428C6.1,U7,U7.43	AC048338.1,B3GNT4,DIABLO,RP11-512M8.5	["INTERCHROMOSOMAL[chr5--chr12]"]
sim_adipose	STARSEQR	C12orf55--TMEM198	12	101	C12ORF63,C12orf55,C12orf63,CFAP54	AC009955.3,CHPF,MIR3132,RP11-256I23.1,TMEM198	["INTERCHROMOSOMAL[chr12--chr2]"]
sim_adipose	STARSEQR	PCNX--IFFO2	20	90	AC005230.1,GTF3AP2,PCNX,PCNX1,PTTG4P,RP5-1163L11.2,RP5-1163L11.3	AL080251.1,IFFO2,RP13-279N23.2	["INTERCHROMOSOMAL[chr14--chr1]"]
sim_adipose	STARSEQR	ZNF3--GPC1	20	89	ZNF3,ZSCAN21	AC110619.1,AC110619.2,GPC1,MIR149,PP14571	["INTERCHROMOSOMAL[chr7--chr2]"]
sim_adipose	STARSEQR	KCNMB2--PRR5L	23	86	5S_rRNA.422,AC024220.1,AC109779.1,KCNMB2,KCNMB2-AS1,KCNMB2-IT1,LINC01014,PPIAP75,RN5S148,RNA5SP148,RP11-33A14.1,RP11-33A14.2,RP11-33A14.3,RP11-385J1.2	AC009656.1,AC087277.1,AC087277.2,PRR5L,RP11-219O3.2,RP11-514F3.4,RP11-514F3.5	["INTERCHROMOSOMAL[chr3--chr11]"]
sim_adipose	STARSEQR	PPM1D--ABI1	13	95	PPM1D,RNU6-623P,U6,U6.90	ABI1,PDSS1,RF00191,RNU6-946P,SNORA57,SNORA57.3,U6,U6.396	["INTERCHROMOSOMAL[chr17--chr10]"]
sim_adipose	STARSEQR	COTL1--SRCAP	21	84	AC092145.1,COTL1,RP11-61F12.1	AC106886.2,PHKG2,RNU6-1043P,RP11-146F11.1,RP11-2C24.4,SNORA30,SRCAP,U6,U6.849	["INTRACHROMOSOMAL[chr16:53.84Mb]"]
sim_adipose	STARSEQR	ANO5--BMP6	27	77	AC107882.1,AC107886.1,ANO5,CTD-2019O4.1,CTD-3064C13.1	BMP6,TXNDC5	["INTERCHROMOSOMAL[chr11--chr6]"]
sim_adipose	STARSEQR	PRSS42--FHOD3	12	91	PRSS42	FHOD3,SNORD112,SNORD112.13,TPGS2	["INTERCHROMOSOMAL[chr3--chr18]"]
sim_adipose	STARSEQR	SLC6A15--KLHL42	22	79	SLC6A15	AC009511.1,AC009511.2,KLHDC5,KLHL42,RP11-860B13.1,RP11-860B13.3	["INTRACHROMOSOMAL[chr12:57.30Mb]"]
sim_adipose	STARSEQR	RAPSN--BRF2	19	80	RAPSN,RNU6-1302P,U6,U6.1121	ADGRA2,BRF2,GPR124	["INTERCHROMOSOMAL[chr11--chr8]"]
sim_adipose	STARSEQR	TRDV2--CST2	8	88	AC244502.1,AE000661.37,TRDV2	CST2	["INTERCHROMOSOMAL[chr14--chr20]"]
sim_adipose	STARSEQR	FAM83G--PLCXD1	6	89	AC090286.3,FAM83G,RP11-28B23.1,SLC5A10	PLCXD1	["INTERCHROMOSOMAL[chr17--chrY]"]
sim_adipose	STARSEQR	SLC7A14--PIH1D3	16	79	CLDN11,KRT8P13,SLC7A14	CXORF41,CXorf41,PIH1D3	["INTERCHROMOSOMAL[chr3--chrX]"]
sim_adipose	STARSEQR	UBXN2B--ZKSCAN2	18	75	AC009927.1,RP11-114M5.1,UBXN2B	AC008741.1,CTD-2547G23.2,ZKSCAN2	["INTERCHROMOSOMAL[chr8--chr16]"]
sim_adipose	STARSEQR	BPIFA1--PMVK	3	89	BPIFA1,PLUNC	PMVK	["INTERCHROMOSOMAL[chr20--chr1]"]
sim_adipose	STARSEQR	EFNA1--OSER1	20	72	EFNA1	C20ORF111,C20orf111,OSER1	["INTERCHROMOSOMAL[chr1--chr20]"]
sim_adipose	STARSEQR	GABRA6--SCYL3	13	78	AC091944.1,GABRA6,GABRB2,RP11-348M17.2	C1ORF112,C1orf112,Metazoa_SRP,RN7SL333P,SCYL3	["INTERCHROMOSOMAL[chr5--chr1]"]
sim_adipose	STARSEQR	ADGB--ZNF230	16	74	ADGB,C6ORF103,C6orf103,KATNBL1P6,RNU6-734P,RNU6-906P,U6,U6.714	RNF141,ZNF230	["INTERCHROMOSOMAL[chr6--chr19]"]
sim_adipose	STARSEQR	TBC1D2--SIGLEC7	7	79	AL360081.1,RP11-270F18.2,TBC1D2	AC063977.1,AC063977.6,CTD-3187F8.14,SIGLEC19P,SIGLEC7	["INTERCHROMOSOMAL[chr9--chr19]"]
sim_adipose	STARSEQR	CWC27--RP1L1	11	73	CWC27	5S_rRNA.233,C8ORF74,C8orf74,MIR4286,RN5S252,RNA5SP252,RP1L1	["INTERCHROMOSOMAL[chr5--chr8]"]
sim_adipose	STARSEQR	AQP10--COBLL1	11	73	AQP10	AC019181.1,AC019181.2,AC019181.3,COBLL1,SNORA70F	["INTERCHROMOSOMAL[chr1--chr2]"]
sim_adipose	STARSEQR	OARD1--HEATR5A	6	74	APOBEC2,C6ORF130,C6orf130,NFYA,OARD1,TSPO2,UNC5CL	AL136418.1,AL139353.1,AL139353.2,C14ORF126,C14orf126,CTD-2213F21.2,DTD2,HEATR5A,RP11-176H8.1,RP11-596D21.1	["INTERCHROMOSOMAL[chr6--chr14]"]
sim_adipose	STARSEQR	KCND3--NUP153	15	65	KCND3,KCND3-AS1,KCND3-IT1,RP11-99M15.1,RP5-1086I18.1	AL138724.1,NUP153,RNU6-190P,RP11-500C11.3,U6,U6.502	["INTERCHROMOSOMAL[chr1--chr6]"]
sim_adipose	STARSEQR	PKN1--CHI3L1	16	64	AC008569.2,CTC-548K16.6,PKN1	CHI3L1	["INTERCHROMOSOMAL[chr19--chr1]"]
sim_adipose	STARSEQR	AMOT--CTRB1	1	75	AMOT,MIR4329	CTRB1,RP11-331F4.4	["INTERCHROMOSOMAL[chrX--chr16]"]
sim_adipose	STARSEQR	HBB--TNIK	7	68	HBB	MIR569,TNIK	["INTERCHROMOSOMAL[chr11--chr3]"]
sim_adipose	STARSEQR	THUMPD3--CDRT1	6	67	AC026191.1,RP11-380O24.1,RP11-58B17.1,SETD5-AS1,THUMPD3,THUMPD3-AS1	AC005324.3,AC005838.1,AC005838.2,CDRT1,RF00090,RP11-385D13.1,SNORA74,SNORA74.4	["INTERCHROMOSOMAL[chr3--chr17]"]
sim_adipose	STARSEQR	SAMD1--POLR1A	15	58	SAMD1	POLR1A	["INTERCHROMOSOMAL[chr19--chr2]"]
sim_adipose	STARSEQR	GP2--PDZD7	15	58	GP2	LZTS2,PDZD7,SFXN3	["INTERCHROMOSOMAL[chr16--chr10]"]
sim_adipose	STARSEQR	ONECUT3--FAM168B	10	58	ONECUT3	FAM168B	["INTERCHROMOSOMAL[chr19--chr2]"]
sim_adipose	STARSEQR	YIPF2--NDUFC2-KCTD14	10	58	CARM1,YIPF2	AP003032.1,KCTD14,NDUFC2,NDUFC2-KCTD14,RP11-7I15.4,RP11-7I15.5,THRSP	["INTERCHROMOSOMAL[chr19--chr11]"]
sim_adipose	STARSEQR	CTSO--FAM65A	5	58	CTSO	AC027682.2,AC027682.3,AC027682.5,CTD-2012K14.2,CTD-2012K14.3,CTD-2012K14.4,FAM65A,RIPOR1	["INTERCHROMOSOMAL[chr4--chr16]"]
sim_adipose	STARSEQR	RAX2--PDE1C	9	54	RAX2	AC006377.1,AC007033.2,PDE1C,SNX2P2	["INTERCHROMOSOMAL[chr19--chr7]"]
sim_adipose	STARSEQR	C9orf72--XCL1	11	52	C9ORF72,C9orf72	AL031736.2,RP4-738P11.4,XCL1	["INTERCHROMOSOMAL[chr9--chr1]"]
sim_adipose	STARSEQR	SESN2--VAMP8	4	57	SESN2	Metazoa_SRP,RN7SL126P,VAMP8	["INTERCHROMOSOMAL[chr1--chr2]"]
sim_adipose	STARSEQR	DMWD--IL4	4	57	AC011530.1,AC011530.4,DMWD	IL4	["INTERCHROMOSOMAL[chr19--chr5]"]
sim_adipose	STARSEQR	ZNF487--FOLR4	9	52	RNU7-193P,U7,U7.94,ZNF487,ZNF487P	FOLR4,IZUMO1R	["INTERCHROMOSOMAL[chr10--chr11]"]
sim_adipose	STARSEQR	MYLIP--RPE65	8	52	MIR4639,MYLIP	RPE65	["INTERCHROMOSOMAL[chr6--chr1]"]
sim_adipose	STARSEQR	RP11-474G23.1--PDAP1	10	49	AC017083.1,AC017083.2,AC017083.3,AC017083.4,PNO1,PPP3R1,RP11-474G23.1,RP11-474G23.2,RP11-474G23.3,WDR92	ARPC1B,BUD31,PDAP1	["INTERCHROMOSOMAL[chr2--chr7]"]
sim_adipose	STARSEQR	RNF216--MIOX	10	48	AC006483.7,RNF216,RNF216-IT1	MIOX	["INTERCHROMOSOMAL[chr7--chr22]"]
sim_adipose	STARSEQR	ANKHD1--DUS3L	10	47	ANKHD1	AC011499.1,CTB-54O9.9,DUS3L	["INTERCHROMOSOMAL[chr5--chr19]"]
sim_adipose	STARSEQR	ISOC1--CYHR1	7	49	ISOC1,MIR4633	AC084125.1,CTD-2517M22.16,CYHR1	["INTERCHROMOSOMAL[chr5--chr8]"]
sim_adipose	STARSEQR	CAMSAP1--USP14	9	47	CAMSAP1	THOC1,USP14	["INTERCHROMOSOMAL[chr9--chr18]"]
sim_adipose	STARSEQR	PDCD10--PRR22	9	47	HMGN1P8,PDCD10	AC011499.1,CTB-54O9.9,PRR22	["INTERCHROMOSOMAL[chr3--chr19]"]
sim_adipose	STARSEQR	PLIN1--RRP9	7	48	PEX11A,PLIN1	RRP9	["INTERCHROMOSOMAL[chr15--chr3]"]
sim_adipose	STARSEQR	UBE2I--LRRN4CL	12	41	AL031714.1,LA16c-358B7.3,UBE2I	LRRN4CL	["INTERCHROMOSOMAL[chr16--chr11]"]
sim_adipose	STARSEQR	UQCR10--NFATC2IP	3	48	UQCR10	AC109460.2,MIR4517,NFATC2IP,RP11-264B17.2	["INTERCHROMOSOMAL[chr22--chr16]"]
sim_adipose	STARSEQR	BCL2--MS4A2	10	39	AC022726.1,BCL2,RP11-28F1.2,RP11-299P2.1	MS4A2	["INTERCHROMOSOMAL[chr18--chr11]"]
sim_adipose	STARSEQR	ZNF592--SPATA31A1	3	45	AC012291.1,RP11-7M10.2,ZNF592	FAM75A1,SPATA31A1	["INTERCHROMOSOMAL[chr15--chr9]"]
sim_adipose	STARSEQR	CFB--FKTN	6	41	AL645922.1,C2,CFB,XXBAC-BPG116M5.17,XXbac-BPG116M5.17	FKTN	["INTERCHROMOSOMAL[chr6--chr9]"]
sim_adipose	STARSEQR	USP48--APRT	7	37	AL590103.1,RP11-132G19.3,USP48	APRT	["INTERCHROMOSOMAL[chr1--chr16]"]
sim_adipose	STARSEQR	TMEM65--TAF8	10	34	RP11-383J24.6,TMEM65	TAF8	["INTERCHROMOSOMAL[chr8--chr6]"]
sim_adipose	STARSEQR	EFCAB3--CHTF18	5	38	AC008026.1,AC008026.2,EFCAB3,RNU7-52P,RP11-51L5.2,RPS23P7	CHTF18,GNG13,RPUSD1	["INTERCHROMOSOMAL[chr17--chr16]"]
sim_adipose	STARSEQR	PRAMEF6--NAPG	4	38	PRAMEF6	NAPG	["INTERCHROMOSOMAL[chr1--chr18]"]
sim_adipose	STARSEQR	FABP7--ZNF33B	12	30	FABP7	AL022345.7,AL022345.8,AL022345.9,RNU6-1170P,RNU6-795P,U6,U6.1081,U6.989,ZNF33A,ZNF33B	["INTERCHROMOSOMAL[chr6--chr10]"]
sim_adipose	STARSEQR	GRPEL2--MSRA	5	36	GRPEL2,GRPEL2-AS1,RP11-394O4.4	AC023385.1,AC112673.1,MSRA,RP11-212F11.1	["INTERCHROMOSOMAL[chr5--chr8]"]
sim_adipose	STARSEQR	SOCS7--APOBEC4	8	33	SOCS7	APOBEC4,RGL1	["INTERCHROMOSOMAL[chr17--chr1]"]
sim_adipose	STARSEQR	WASF2--CPNE4	1	39	FO393419.2,RP4-752I6.1,WASF2	AC107027.2,AC117409.1,CPNE4,MIR5704,RP11-250B16.1,RP11-517B11.6,RP11-64K7.1,RPL7P16	["INTERCHROMOSOMAL[chr1--chr3]"]
sim_adipose	STARSEQR	SKIL--SYCP1	10	30	SKIL	SYCP1	["INTERCHROMOSOMAL[chr3--chr1]"]
sim_adipose	STARSEQR	CCSER1--ZPBP	8	29	7SK,7SK.248,AC004054.1,AC074124.1,AC093729.1,CCSER1,FAM190A,RN7SKP248,RP11-11N6.1,RP11-763F8.1,TMSB4XP8	AC096568.3,C7ORF72,C7orf72,GNL2P1,SPATA48,VWC2,ZPBP	["INTERCHROMOSOMAL[chr4--chr7]"]
sim_adipose	STARSEQR	FNDC3B--APOLD1	6	29	AC092964.1,AC092964.2,FNDC3B,Metazoa_SRP,RN7SL141P,RP11-423E7.1,RPS27AP8	APOLD1,DDX47,MIR613,RP11-59H1.3,RP11-59H1.4,STX8P1	["INTERCHROMOSOMAL[chr3--chr12]"]
sim_adipose	STARSEQR	EIF2AK3--RAP1GAP	6	29	AC062029.1,AC104134.1,AC104134.2,EIF2AK3,EIF2AK3-DT	RAP1GAP	["INTERCHROMOSOMAL[chr2--chr1]"]
sim_adipose	STARSEQR	ZC3HC1--FIGF	8	27	5S_rRNA.114,RN5S245,RNA5SP245,RP11-306G20.1,ZC3HC1	FIGF,VEGFD	["INTERCHROMOSOMAL[chr7--chrX]"]
sim_adipose	STARSEQR	WFDC8--ZIC3	6	28	5S_rRNA.166,CCNB1IP1P2,RN5S485,RNA5SP485,WFDC8	ZIC3	["INTERCHROMOSOMAL[chr20--chrX]"]
sim_adipose	STARSEQR	TRAPPC1--SOX9	3	30	AC104581.2,AC104581.3,CNTROB,RP11-1099M24.7,TRAPPC1	AC005152.2,SOX9,SOX9-AS1	["INTRACHROMOSOMAL[chr17:62.28Mb]"]
sim_adipose	STARSEQR	ATP13A4--CAMLG	6	27	AC048351.1,ATP13A4,ATP13A4-AS1,RP11-175P19.2,RP11-175P19.3	CAMLG	["INTERCHROMOSOMAL[chr3--chr5]"]
sim_adipose	STARSEQR	SEC16A--TAF10	10	23	C9ORF163,C9orf163,SEC16A	AC091564.3,ILK,RP11-732A19.2,TAF10	["INTERCHROMOSOMAL[chr9--chr11]"]
sim_adipose	STARSEQR	KLHL31--SPINK9	5	26	KLHL31	AC091948.1,RP11-373N22.3,SPINK9	["INTERCHROMOSOMAL[chr6--chr5]"]
sim_adipose	STARSEQR	CFC1B--VSNL1	8	23	AC013269.2,AC013269.3,CFC1,CFC1B	VSNL1	["INTRACHROMOSOMAL[chr2:113.44Mb]"]
sim_adipose	STARSEQR	MRPS10--VTCN1	11	20	MRPS10	VTCN1	["INTERCHROMOSOMAL[chr6--chr1]"]
sim_adipose	STARSEQR	EFNB3--ATP2A3	4	26	EFNB3	ATP2A3	["INTRACHROMOSOMAL[chr17:3.74Mb]"]
sim_adipose	STARSEQR	MFN1--FGFBP3	1	28	MFN1	AL359198.1,FGFBP3,RP11-402D21.2	["INTERCHROMOSOMAL[chr3--chr10]"]
sim_adipose	STARSEQR	GSTM1--AP1S2	1	28	AC000032.1,AC000032.2,GSTM1,GSTM2,GSTM5	AP1S2	["INTERCHROMOSOMAL[chr1--chrX]"]
sim_adipose	STARSEQR	TMCO5A--P2RX3	5	23	TMCO5A	AP000781.1,P2RX3	["INTERCHROMOSOMAL[chr15--chr11]"]
sim_adipose	STARSEQR	GALT--GAGE12I	13	15	AL162231.3,GALT,IL11RA,RP11-195F19.29	GAGE12B,GAGE12I,GAGE2B,GAGE2C	["INTERCHROMOSOMAL[chr9--chrX]"]
sim_adipose	STARSEQR	MRPS30--LTB4R	4	23	MRPS30	LTB4R,LTB4R2	["INTERCHROMOSOMAL[chr5--chr14]"]
sim_adipose	STARSEQR	ANK1--DSG2	5	22	AC027702.1,AC113133.1,ANK1,MIR486,MIR486-1,Metazoa_SRP,RN7SL149P,RP11-930P14.1,RP11-930P14.2	DSG2,DSG2-AS1,RP11-75N4.2	["INTERCHROMOSOMAL[chr8--chr18]"]
sim_adipose	STARSEQR	RPA2--NPC1L1	5	22	RPA2	NPC1L1	["INTERCHROMOSOMAL[chr1--chr7]"]
sim_adipose	STARSEQR	AC011515.2--LILRA2	2	24	AC011515.2,AC243962.1	AC245036.5,CTB-83J4.2,LILRA1,LILRA2,LILRB1	["INTRACHROMOSOMAL[chr19:0.08Mb]","LOCAL_REARRANGEMENT:+:[83655]"]
sim_adipose	STARSEQR	PRSS48--KPNB1	3	23	AC104819.2,PRSS48,RP11-731D1.3,SH3D19	AC015674.1,KPNB1,RP11-138C9.1	["INTERCHROMOSOMAL[chr4--chr17]"]
sim_adipose	STARSEQR	BARX2--LCE1D	5	21	BARX2	LCE1D	["INTERCHROMOSOMAL[chr11--chr1]"]
sim_adipose	STARSEQR	WASF3--AC002398.9	6	20	RPS3AP44,WASF3,WASF3-AS1	AC002398.11,AC002398.9,AD000671.1,AD000671.3,LIN37,PSENEN	["INTERCHROMOSOMAL[chr13--chr19]"]
sim_adipose	STARSEQR	TMPRSS6--GKN2	3	22	AL022314.1,RP5-1170K4.7,TMPRSS6	GKN2	["INTERCHROMOSOMAL[chr22--chr2]"]
sim_adipose	STARSEQR	RCHY1--FSD2	5	20	RCHY1,THAP6	AC105339.2,FSD2,RP11-752G15.6,SCARNA15,SNHG21	["INTERCHROMOSOMAL[chr4--chr15]"]
sim_adipose	STARSEQR	ZNF214--PRKCD	5	20	ZNF214	PRKCD	["INTERCHROMOSOMAL[chr11--chr3]"]
sim_adipose	STARSEQR	AKR1E2--DHX35	7	18	AKR1E2	DHX35,NPM1P19	["INTERCHROMOSOMAL[chr10--chr20]"]
sim_adipose	STARSEQR	KIAA1549L--SLC25A23	2	22	AL049629.1,AL133399.1,AL137161.1,C11ORF41,C11orf41,KIAA1549L,RP1-130L23.1,RP1-305G21.1,RP4-541C22.5	CRB3,SLC25A23	["INTERCHROMOSOMAL[chr11--chr19]"]
sim_adipose	STARSEQR	MSRB2--PIGA	3	21	MSRB2	PIGA	["INTERCHROMOSOMAL[chr10--chrX]"]
sim_adipose	STARSEQR	CLASP1--TOR4A	5	19	AC012447.1,CLASP1,RNU4ATAC,RP11-204L24.2	C9ORF167,C9orf167,TOR4A	["INTERCHROMOSOMAL[chr2--chr9]"]
sim_adipose	STARSEQR	ADAMTS3--GABRR3	2	21	AC095056.1,ADAMTS3,RP11-373J21.1	GABRR3	["INTERCHROMOSOMAL[chr4--chr3]"]
sim_adipose	STARSEQR	SEMA3D--SH3GL3	4	19	AC004957.5,HSPA8P16,SEMA3D	AC087738.1,SH3GL3	["INTERCHROMOSOMAL[chr7--chr15]"]
sim_adipose	STARSEQR	CCDC27--CHST11	4	19	CCDC27,KIAA0495,TP73-AS1	AC079316.1,CHST11,MIR3922,RP11-43D4.2	["INTERCHROMOSOMAL[chr1--chr12]"]
sim_adipose	STARSEQR	STXBP1--FAIM2	8	15	MIR3911,PTRH1,STXBP1	FAIM2	["INTERCHROMOSOMAL[chr9--chr12]"]
sim_adipose	STARSEQR	NAA38--POLR2J	7	15	CHD3,CYB5D1,LSM8,LSMD1,NAA38	LRWD1,POLR2J	["INTRACHROMOSOMAL[chr7:15.70Mb]"]
sim_adipose	STARSEQR	LHPP--TIMM10	1	20	AC068896.1,FAM53B,LHPP,RP11-12J10.3,RP13-238F13.4,RPS10P18	TIMM10	["INTERCHROMOSOMAL[chr10--chr11]"]
sim_adipose	STARSEQR	CDK7--CCR8	2	19	CDK7	CCR8	["INTERCHROMOSOMAL[chr5--chr3]"]
sim_adipose	STARSEQR	IL37--ATG14	2	19	IL1F7,IL37	AL356801.1,ATG14,RP11-454L9.2	["INTERCHROMOSOMAL[chr2--chr14]"]
sim_adipose	STARSEQR	MKRN3--BTBD8	3	18	AC126407.1,MKRN3,MKRN3-AS1,RP11-73C9.1	BTBD8,GAPDHP46,KIAA1107,PRKAR1AP,PRKAR1AP1,RP4-621B10.6	["INTERCHROMOSOMAL[chr15--chr1]"]
sim_adipose	STARSEQR	CCL18--HEPACAM2	5	16	CCL18	HEPACAM2	["INTERCHROMOSOMAL[chr17--chr7]"]
sim_adipose	STARSEQR	ASTN1--DCTN6	4	16	ASTN1,MIR488	AC026979.1,AC026979.2,DCTN6,LEPROTL1,RP11-51J9.4	["INTERCHROMOSOMAL[chr1--chr8]"]
sim_adipose	STARSEQR	ITGA2B--DNAH8	2	17	ITGA2B	AL034345.1,AL034345.2,AL035555.1,DNAH8,Metazoa_SRP,RF00393,RN7SL465P,RP1-207H1.2,RP1-207H1.3,RP1-217P22.2,SNORA8,SNORA8.4	["INTERCHROMOSOMAL[chr17--chr6]"]
sim_adipose	STARSEQR	CCL4L2--ZBTB18	4	15	CCL4L1,CCL4L2	ZBTB18,ZNF238	["INTERCHROMOSOMAL[chr17--chr1]"]
sim_adipose	STARSEQR	C11orf94--PDPN	4	15	C11ORF94,C11orf94	PDPN	["INTERCHROMOSOMAL[chr11--chr1]"]
sim_adipose	STARSEQR	ASB14--CEP57	2	16	APPL1,ASB14	AP001877.1,CEP57,FAM76B	["INTERCHROMOSOMAL[chr3--chr11]"]
sim_adipose	STARSEQR	DHX57--HRNR	3	15	AC018693.1,AC018693.6,ASS1P2,DHX57	FLG-AS1,HRNR	["INTERCHROMOSOMAL[chr2--chr1]"]
sim_adipose	STARSEQR	PCBP2--SYT17	3	15	AC023509.1,MAP3K12,PCBP2,PRR13,RP11-793H13.8	AC099518.3,CTD-2349B8.1,SYT17	["INTERCHROMOSOMAL[chr12--chr16]"]
sim_adipose	STARSEQR	NPVF--FAM8A1	4	14	NPVF	FAM8A1	["INTERCHROMOSOMAL[chr7--chr6]"]
sim_adipose	STARSEQR	CCDC169-SOHLH2--PSMG3	2	15	C13orf38,C13orf38-SOHLH2,CCDC169,CCDC169-SOHLH2,RNU6-71,RNU6-71P,SOHLH2,U6.622	AC093734.11,PSMG3,PSMG3-AS1	["INTERCHROMOSOMAL[chr13--chr7]"]
sim_adipose	STARSEQR	HIAT1--C19orf12	4	13	AC093019.2,HIAT1,MFSD14A,RP4-714D9.2	C19orf12	["INTERCHROMOSOMAL[chr1--chr19]"]
sim_adipose	STARSEQR	GAS7--B3GAT1	2	14	AC000003.1,AC000003.2,CTB-104H12.6,GAS7	B3GAT1	["INTERCHROMOSOMAL[chr17--chr11]"]
sim_adipose	STARSEQR	PCDH7--ZNF438	2	13	AC097716.1,MTCYBP43,PCDH7,RP11-619J20.1,RP11-93M12.1	AL359532.1,DDX10P1,RP11-330O11.2,RP11-330O11.3,ZNF438	["INTERCHROMOSOMAL[chr4--chr10]"]
sim_adipose	STARSEQR	CHDH--CDH18	1	13	CACNA1D,CHDH	AC093303.1,AC094103.1,AC118463.1,CDH18,CDH18-AS1,RP11-420O16.1,RP11-420O16.2,RP11-61K20.1	["INTERCHROMOSOMAL[chr3--chr5]"]
sim_adipose	STARSEQR	AVPR2--TST	1	12	AVPR2,L1CAM	MPST,TST	["INTERCHROMOSOMAL[chrX--chr22]"]
sim_adipose	STARSEQR	FRMPD3--SP8	1	12	FRMPD3,FRMPD3-AS1,RP1-3D11.2	SP8	["INTERCHROMOSOMAL[chrX--chr7]"]
sim_adipose	STARSEQR	GALP--BORA	1	12	GALP	BORA,DIS3	["INTERCHROMOSOMAL[chr19--chr13]"]
sim_adipose	STARSEQR	C16orf72--RGS1	1	12	AC087190.1,AC087190.2,C16orf72,RP11-473I1.10,RP11-473I1.5,RP11-473I1.9	RGS1	["INTERCHROMOSOMAL[chr16--chr1]"]
sim_adipose	STARSEQR	BUB3--PTOV1	1	12	BUB3	AC018766.1,AC018766.4,AC018766.5,AC018766.6,MIR4749,PTOV1,PTOV1-AS1,PTOV1-AS2	["INTERCHROMOSOMAL[chr10--chr19]"]
sim_adipose	STARSEQR	CTSW--C6orf136	2	11	CTSW	AL662800.2,C6ORF136,C6orf136,DHX16	["INTERCHROMOSOMAL[chr11--chr6]"]
sim_adipose	STARSEQR	B4GALT1--USF2	1	11	B4GALT1,B4GALT1-AS1,RP11-326F20.5	USF2	["INTERCHROMOSOMAL[chr9--chr19]"]
sim_adipose	STARSEQR	VWA5B1--SYCE1L	1	11	AL020998.1,RP4-745E8.2,VWA5B1	AC009139.2,MON1B,RP11-538I12.2,SYCE1L	["INTERCHROMOSOMAL[chr1--chr16]"]
sim_adipose	STARSEQR	CCDC169-SOHLH2--HSPA1L	1	11	C13orf38,C13orf38-SOHLH2,CCDC169,CCDC169-SOHLH2,RNU6-71,RNU6-71P,SOHLH2,U6.622	HSPA1A,HSPA1L	["INTERCHROMOSOMAL[chr13--chr6]"]
sim_adipose	STARSEQR	ATP6V1A--GPR123	3	9	AC108693.2,ATP6V1A,RP11-271C24.2	ADGRA1,AL445199.1,GPR123,GPR123-AS1,RP13-439H18.4	["INTERCHROMOSOMAL[chr3--chr10]"]
sim_adipose	STARSEQR	RBM15--MLNR	3	9	AL355488.1,RBM15,RBM15-AS1,RP5-1074L1.1	MLNR	["INTERCHROMOSOMAL[chr1--chr13]"]
sim_adipose	STARSEQR	NUDT5--ANKRD13B	3	9	CDC123,NUDT5,SEC61A2	ABHD15-AS1,AC104564.4,AC104564.5,ANKRD13B,CORO6,GIT1,RP11-68I3.2,RP11-68I3.7	["INTERCHROMOSOMAL[chr10--chr17]"]
sim_adipose	STARSEQR	FAM213A--AC008079.9	5	7	C10ORF58,C10orf58,FAM213A,RP11-137H2.6	AC008079.1,AC008079.9,FAM230D	["INTERCHROMOSOMAL[chr10--chr22]"]
sim_adipose	STARSEQR	LRRC49--PAK3	1	10	KRT8P9,LARP6,LRRC49,THAP10	FCF1P4,PAK3,RP5-944N9.2	["INTERCHROMOSOMAL[chr15--chrX]"]
sim_adipose	STARSEQR	SLC25A41--PNPLA8	1	9	SLC25A41	CTB-54D4.1,DNAJB9,PNPLA8,RPL7P32,THAP5	["INTERCHROMOSOMAL[chr19--chr7]"]
sim_adipose	STARSEQR	AKT1S1--VPREB3	1	9	AKT1S1,TBC1D17	VPREB3	["INTERCHROMOSOMAL[chr19--chr22]"]
sim_adipose	STARSEQR	TICRR--IGFL2	1	9	AC013391.1,AC013391.2,C15orf42,KIF7,RP11-429B14.1,RP11-429B14.3,TICRR	AC007193.6,AC007785.1,IGFL2	["INTERCHROMOSOMAL[chr15--chr19]"]
sim_adipose	STARSEQR	MRPL55--RFC3	2	8	MRPL55	AL161891.1,RFC3,RNU5A-4P,U5.23	["INTERCHROMOSOMAL[chr1--chr13]"]
sim_adipose	STARSEQR	C20orf62--CLDN4	1	8	C20ORF62,C20orf62,LINC01620	CLDN4	["INTERCHROMOSOMAL[chr20--chr7]"]
sim_adipose	STARSEQR	KLHL4--MCRS1	2	7	KLHL4	KCNH3,MCRS1	["INTERCHROMOSOMAL[chrX--chr12]"]
sim_adipose	STARSEQR	AGAP2--RNF150	2	7	AGAP2,AGAP2-AS1,RP11-571M6.6,RP11-571M6.8,TSPAN31	RNF150	["INTERCHROMOSOMAL[chr12--chr4]"]
sim_adipose	STARSEQR	FOXO6--UBE2S	3	6	AC093151.2,FOXO6,RP11-399E6.4	CTD-2105E13.13,RPL28,UBE2S	["INTERCHROMOSOMAL[chr1--chr19]"]
sim_adipose	STARSEQR	CCT3--C17orf112	1	7	AL589685.1,C1ORF182,C1orf182,CCT3,TSACC	AC102948.1,C17orf112	["INTERCHROMOSOMAL[chr1--chr17]"]
sim_adipose	STARSEQR	PRAMEF2--CD151	1	7	PRAMEF2	AP006621.1,AP006621.8,CD151,POLR2L	["INTERCHROMOSOMAL[chr1--chr11]"]
sim_adipose	STARSEQR	GRIA4--FAM32A	1	7	AC079233.1,AP000641.1,AP000673.1,GRIA2,GRIA4,RNU4-55P,RNU6-277P,U4,U4.62,U6,U6.1067	AC020911.1,CTD-2562J15.4,FAM32A	["INTERCHROMOSOMAL[chr11--chr19]"]
sim_adipose	STARSEQR	NEK1--DSG1	2	6	NEK1	DSG1,DSG1-AS1,RNU6-167P,RP11-534N16.1,U6,U6.553	["INTERCHROMOSOMAL[chr4--chr18]"]
sim_adipose	STARSEQR	MED26--RPL7A	2	6	AC008764.1,AC008764.2,AC008764.3,AC008764.4,AC008764.5,AC008764.7,C19orf44,CALR3,CHERP,CTC-429P9.2,CTC-429P9.4,CTD-3222D19.10,CTD-3222D19.11,CTD-3222D19.2,CTD-3222D19.5,CTD-3222D19.7,MED26,Metazoa_SRP,RN7SL146P,SLC35E1	RPL7A,SNORD24,SNORD36A,SNORD36B,SNORD36C	["INTERCHROMOSOMAL[chr19--chr9]"]
sim_adipose	STARSEQR	RBPMS2--DTNBP1	1	6	MIR1272,RBPMS2	DTNBP1	["INTERCHROMOSOMAL[chr15--chr6]"]
sim_adipose	STARSEQR	HOXC12--SCD	1	6	AC012531.23,HOXC12	AL139819.1,SCD	["INTERCHROMOSOMAL[chr12--chr10]"]
sim_adipose	STARSEQR	CPS1--TMEM134	2	5	CPS1	CTC-1337H24.2,TMEM134	["INTERCHROMOSOMAL[chr2--chr11]"]
sim_adipose	STARSEQR	GOLGA7--AVP	1	5	GOLGA7	AVP	["INTERCHROMOSOMAL[chr8--chr20]"]
sim_adipose	STARSEQR	TSNARE1--CHD4	1	5	CTD-3135A9.3,Metazoa_SRP,TSNARE1	AC006064.1,AC006064.2,CHD4,RP5-940J5.6,SCARNA11	["INTERCHROMOSOMAL[chr8--chr12]"]
sim_adipose	STARSEQR	COLEC10--RHAG	1	5	AC107953.2,COLEC10,RP11-278I4.2	RHAG	["INTERCHROMOSOMAL[chr8--chr6]"]
sim_adipose	STARSEQR	PPP1R15B--SAV1	1	5	AL606489.1,PPP1R15B,RP11-739N20.2	AL606834.1,AL606834.2,ATL1,Metazoa_SRP,RN7SL452P,RP11-248J18.2,SAV1	["INTERCHROMOSOMAL[chr1--chr14]"]
sim_adipose	STARSEQR	CLCN1--SNX3	1	4	CLCN1	5S_rRNA.238,RN5S212,RNA5SP212,RP1-128O3.5,SNX3,Z98742.2	["INTERCHROMOSOMAL[chr7--chr6]"]
sim_adipose	STARSEQR	MPV17L--LSM6	1	4	AC140504.1,MPV17L,RP11-1021N1.1	LSM6	["INTERCHROMOSOMAL[chr16--chr4]"]
sim_adipose	STARSEQR	LRRC52--MYOZ2	2	3	AL157714.2,LRRC52,LRRC52-AS1,RP11-280O1.2	MYOZ2	["INTERCHROMOSOMAL[chr1--chr4]"]
sim_adipose	STARSEQR	SH2B2--ARHGAP11A	1	3	MIR4285,SH2B2	AC123768.4,AC123768.6,ARHGAP11A	["INTERCHROMOSOMAL[chr7--chr15]"]
sim_adipose	STARSEQR	NLRP3--SECTM1	1	3	NLRP3	SECTM1	["INTERCHROMOSOMAL[chr1--chr17]"]
sim_adipose	STARSEQR	NAPEPLD--ZNF844	2	2	AC007683.1,ARMC10,NAPEPLD,RP11-401L13.4,RPL19P12	5S_rRNA.445,RN5S466,RNA5SP466,ZNF844	["INTERCHROMOSOMAL[chr7--chr19]"]
sim_adipose	STARSEQR	PCNXL4--ASAP2	2	2	C14ORF135,C14orf135,DHRS7,PCNX4,PCNXL4,RP11-248B10.2,SCOCP1	ASAP2,EIF1P7,ITGB1BP1,RP11-385J23.1	["INTERCHROMOSOMAL[chr14--chr2]"]
sim_adipose	STARSEQR	ACTN3--PBX3	2	2	ACTN3,AP002748.1,CTD-3074O7.2	AL358074.1,PBX3,RP11-423C15.3	["INTERCHROMOSOMAL[chr11--chr9]"]
sim_adipose	STARSEQR	KYNU--NPIPB9	3	1	AC013444.1,AC013444.2,KYNU,RP11-470B22.1	CTB-134H23.1,NPIPB9	["INTERCHROMOSOMAL[chr2--chr16]"]
sim_adipose	STARSEQR	GPR64--FCRL3	1	2	ADGRG2,GPR64	AL356276.1,FCRL3,RP11-367J7.3	["INTERCHROMOSOMAL[chrX--chr1]"]
sim_adipose	STARSEQR	URGCP-MRPS24--PRMT3	1	2	MRPS24,URGCP,URGCP-MRPS24	PRMT3	["INTERCHROMOSOMAL[chr7--chr11]"]
sim_adipose	STARSEQR	CNTNAP2--MAT2A	1	2	CNTNAP2,U3,U3.1	GGCX,MAT2A	["INTERCHROMOSOMAL[chr7--chr2]"]
sim_adipose	STARSEQR	SLC12A2--PRAMEF11	1	2	KDELC1P1,SLC12A2	PRAMEF11	["INTERCHROMOSOMAL[chr5--chr1]"]
sim_adipose	STARSEQR	SGK2--ZNF581	1	2	L3MBTL1,RP1-138B7.5,SGK2,Z98752.1	CCDC106,ZNF580,ZNF581	["INTERCHROMOSOMAL[chr20--chr19]"]
sim_adipose	STARSEQR	RAVER2--PPP1R1A	1	2	JAK1,RAVER2	PDE1B,PPP1R1A	["INTERCHROMOSOMAL[chr1--chr12]"]
sim_adipose	STARSEQR	DHCR24--SPAG11B	1	2	AC096536.2,AC096536.3,DHCR24,RP11-67L3.5	AC130360.1,AC130365.1,SPAG11A,SPAG11B	["INTERCHROMOSOMAL[chr1--chr8]"]
sim_adipose	STARSEQR	MROH7-TTC4--ENDOD1	1	2	HEATR8,MROH7,MROH7-TTC4,TTC4	ENDOD1	["INTERCHROMOSOMAL[chr1--chr11]"]
sim_adipose	STARSEQR	TAF13--FGFBP1	1	2	TAF13	FGFBP1	["INTERCHROMOSOMAL[chr1--chr4]"]
sim_adipose	STARSEQR	CNDP2--HSD3B7	1	2	CNDP2	AC135048.1,HSD3B7	["INTERCHROMOSOMAL[chr18--chr16]"]
sim_adipose	STARSEQR	GSDMB--PLSCR5	1	2	GSDMB,ORMDL3	PLSCR5,PLSCR5-AS1,RP11-21M4.2	["INTERCHROMOSOMAL[chr17--chr3]"]
sim_adipose	STARSEQR	DDHD1--PIGB	1	2	AL352979.2,AL356020.1,DDHD1,RP11-368P15.3	CCPG1,DNAAF4-CCPG1,DYX1C1-CCPG1,PIGB,PIGBOS1,RAB27A,RP11-139H15.1	["INTERCHROMOSOMAL[chr14--chr15]"]
sim_adipose	STARSEQR	WDYHV1--BTNL9	1	1	WDYHV1	BTNL9	["INTERCHROMOSOMAL[chr8--chr5]"]
sim_adipose	STARSEQR	TUBB1--SMURF1	1	1	ATP5E,ATP5F1E,TUBB1	AC004893.11,AC004893.2,SMURF1	["INTERCHROMOSOMAL[chr20--chr7]"]
sim_adipose	STARSEQR	ARV1--EGR4	1	1	AL844165.1,ARV1	EGR4	["INTERCHROMOSOMAL[chr1--chr2]"]
sim_adipose	SOAP-fuse	CWC22--CAPS	4260	15487	CWC22	AC104532.1,AC104532.2,AC104532.4,CAPS,RANBP3	["INTERCHROMOSOMAL[chr2--chr19]"]
sim_adipose	SOAP-fuse	WFDC5--MLF1	4300	15199	WFDC5	MLF1	["INTERCHROMOSOMAL[chr20--chr3]"]
sim_adipose	SOAP-fuse	LRIT1--KIAA1377	3815	14582	LRIT1	ANGPTL5,CEP126,KIAA1377	["INTERCHROMOSOMAL[chr10--chr11]"]
sim_adipose	SOAP-fuse	PROP1--FLRT1	3772	13886	PROP1	AP000721.2,AP006333.1,FLRT1,MACROD1,RP11-21A7A.2,RP11-21A7A.3	["INTERCHROMOSOMAL[chr5--chr11]"]
sim_adipose	SOAP-fuse	PPT1--PHF5A	3872	13250	CAP1,PPT1	PHF5A	["INTERCHROMOSOMAL[chr1--chr22]"]
sim_adipose	SOAP-fuse	PID1--DAP	3533	13501	7SK,7SK.289,AC007677.1,AC007677.2,PID1,RN7SKP283	AC012629.2,CTD-2154B17.4,DAP	["INTERCHROMOSOMAL[chr2--chr5]"]
sim_adipose	SOAP-fuse	TPM2--RAPH1	3764	13065	TPM2	ABI2,RAPH1	["INTERCHROMOSOMAL[chr9--chr2]"]
sim_adipose	SOAP-fuse	BCO2--NT5C1A	3585	13130	AP002884.2,AP002884.3,BCO2,KCTD9P4,MRPS36P4,RP11-356J5.5,RPS12P21,SDHD	NT5C1A	["INTERCHROMOSOMAL[chr11--chr1]"]
sim_adipose	SOAP-fuse	RBL1--RPF1	3831	12609	AL136172.1,RBL1,RP4-621N11.2,RPS27AP3,RPS3AP3	GNG5,RPF1	["INTERCHROMOSOMAL[chr20--chr1]"]
sim_adipose	SOAP-fuse	NLN--TSFM	3425	12954	AC008958.1,CTD-2353N24.1,NLN,SGTB	AC025165.1,AC025165.3,AC025165.5,AVIL,EEF1AKMT3,METTL21B,RNU6-1083P,RP11-571M6.15,RP11-571M6.17,TSFM,U6,U6.447	["INTERCHROMOSOMAL[chr5--chr12]"]
sim_adipose	SOAP-fuse	ELOVL7--AKAP8L	3775	12226	ELOVL7	AC005785.1,AC005785.2,AKAP8L	["INTERCHROMOSOMAL[chr5--chr19]"]
sim_adipose	SOAP-fuse	IL9R--SGPP1	3491	12009	AJ271736.10,IL9R,NCRNA00286B,WASH6P,WASIR1	SGPP1	["INTERCHROMOSOMAL[chrX--chr14]"]
sim_adipose	SOAP-fuse	IL9R--SGPP1	3491	12009	AJ271736.10,IL9R,NCRNA00286B,WASH6P,WASIR1	SGPP1	["INTERCHROMOSOMAL[chrX--chr14]"]
sim_adipose	SOAP-fuse	NTN5--SH3RF1	3675	11779	AC008888.7,NTN5,SEC1P	AC096741.1,AC096741.2,RP11-327O17.2,RPL6P12,SH3RF1	["INTERCHROMOSOMAL[chr19--chr4]"]
sim_adipose	SOAP-fuse	CTSK--AP3M1	2339	12983	CTSK,UBE2D3P3	AP3M1,RP11-178G16.4,RP11-178G16.5	["INTERCHROMOSOMAL[chr1--chr10]"]
sim_adipose	SOAP-fuse	SOX18--VAPA	2945	12256	SOX18,ZNF512B	5S_rRNA.324,RN5S450,RNA5SP450,VAPA	["INTERCHROMOSOMAL[chr20--chr18]"]
sim_adipose	SOAP-fuse	KDM5C--FAM45A	3424	10972	KDM5C,KDM5C-IT1,RP11-258C19.6	FAM45A,FAM45B,FAM45BP,RP1-274L7.1	["INTERCHROMOSOMAL[chrX--chr10]"]
sim_adipose	SOAP-fuse	ATP6V0E1--ZSCAN1	1649	12698	AC008429.4,ATP6V0E1,CTC-308K20.4,SNORA74B	HNRNPDLP4,LETM1P2,ZSCAN1	["INTERCHROMOSOMAL[chr5--chr19]"]
sim_adipose	SOAP-fuse	KDM5C--FAM45B	3341	10970	KDM5C,KDM5C-IT1,RP11-258C19.6	FAM45B,FAM45BP,RP1-274L7.1	["INTRACHROMOSOMAL[chrX:76.37Mb]"]
sim_adipose	SOAP-fuse	ZNF248--BAZ2A	2635	10807	AL132657.1,AL132657.2,AL135791.1,RP11-162G10.1,RP11-162G10.4,RP11-162G10.5,RP11-258F22.1,RP11-258F22.2,TLK2P2,ZNF248,ZNF33BP1	BAZ2A	["INTERCHROMOSOMAL[chr10--chr12]"]
sim_adipose	SOAP-fuse	NDFIP2--HIST2H2BF	3061	10263	NDFIP2,NDFIP2-AS1,RP11-394M3.2	AC239798.4,AC243772.2,FCGR1A,HIST2H2BB,HIST2H2BF,RP11-196G18.21,RP11-196G18.3,RP5-998N21.10	["INTERCHROMOSOMAL[chr13--chr1]"]
sim_adipose	SOAP-fuse	MPZL2--EPPIN-WFDC6	3133	9634	MPZL2	AL031663.1,EPPIN,EPPIN-WFDC6,HSPD1P21,RP3-461P17.6,SPINLW1,SPINLW1-WFDC6,WFDC6	["INTERCHROMOSOMAL[chr11--chr20]"]
sim_adipose	SOAP-fuse	MPZL2--EPPIN	3133	9634	MPZL2	AL031663.1,EPPIN,EPPIN-WFDC6,HSPD1P21,RP3-461P17.6,SPINLW1,SPINLW1-WFDC6,WFDC6	["INTERCHROMOSOMAL[chr11--chr20]"]
sim_adipose	SOAP-fuse	HTR6--ARHGEF33	3122	9529	HTR6	AC019171.1,ARHGEF33,MORN2,Metazoa_SRP,RN7SL96P	["INTERCHROMOSOMAL[chr1--chr2]"]
sim_adipose	SOAP-fuse	TRGV3--POLA1	2053	10191	TRGV3,TRGV5	AC004655.1,EEF1B2P3,EEF1B4,POLA1,SCARNA23	["INTERCHROMOSOMAL[chr7--chrX]"]
sim_adipose	SOAP-fuse	LARP1B--PNO1	3045	9109	AC099340.1,CTD-2034L19.1,FOSL1P1,LARP1B,RP11-214O14.1	AC017083.3,AC017083.4,PNO1,PPP3R1,RP11-474G23.1	["INTERCHROMOSOMAL[chr4--chr2]"]
sim_adipose	SOAP-fuse	FGF6--KMT2E	2872	8721	FGF6	AC005070.3,CTB-152G17.6,KMT2E,KMT2E-AS1,MLL5,RP11-325F22.4,SRPK2	["INTERCHROMOSOMAL[chr12--chr7]"]
sim_adipose	SOAP-fuse	WDR88--NR1D2	2806	8389	WDR88	NKIRAS1,NR1D2	["INTERCHROMOSOMAL[chr19--chr3]"]
sim_adipose	SOAP-fuse	SFMBT1--TMEM174	2717	8107	AC096887.1,RP11-894J14.5,SFMBT1	TMEM174	["INTERCHROMOSOMAL[chr3--chr5]"]
sim_adipose	SOAP-fuse	CASD1--LRIG3	2526	8156	CASD1	LRIG3	["INTERCHROMOSOMAL[chr7--chr12]"]
sim_adipose	SOAP-fuse	OBP2A--REPS2	2644	7837	OBP2A	CBX1P2,REPS2,RF00190,SNORA16,SNORA16.1	["INTERCHROMOSOMAL[chr9--chrX]"]
sim_adipose	SOAP-fuse	EHD3--TLCD1	2590	7832	EHD3	AC010761.14,AC010761.6,NEK8,RPL23A,TLCD1	["INTERCHROMOSOMAL[chr2--chr17]"]
sim_adipose	SOAP-fuse	HTR6--ARHGEF33	2	10290	HTR6	AC019171.1,ARHGEF33,MORN2,Metazoa_SRP,RN7SL96P	["INTERCHROMOSOMAL[chr1--chr2]"]
sim_adipose	SOAP-fuse	MPZL2--EPPIN-WFDC6	2	9933	MPZL2	AL031663.1,EPPIN,EPPIN-WFDC6,HSPD1P21,RP3-461P17.6,SPINLW1,SPINLW1-WFDC6,WFDC6	["INTERCHROMOSOMAL[chr11--chr20]"]
sim_adipose	SOAP-fuse	MPZL2--EPPIN	2	9933	MPZL2	AL031663.1,EPPIN,EPPIN-WFDC6,HSPD1P21,RP3-461P17.6,SPINLW1,SPINLW1-WFDC6,WFDC6	["INTERCHROMOSOMAL[chr11--chr20]"]
sim_adipose	SOAP-fuse	ATP6V0E2--PAM	2609	7159	AC092681.1,AC092681.3,AC093458.1,ATP6V0E2,ATP6V0E2-AS1,RP11-445N20.3,RP11-728K20.1,RP11-728K20.3,RP4-751H13.6	PAM	["INTERCHROMOSOMAL[chr7--chr5]"]
sim_adipose	SOAP-fuse	GNG10--CLEC4G	1753	7470	DNAJC25,DNAJC25-GNG10,GNG10	CLEC4G	["INTERCHROMOSOMAL[chr9--chr19]"]
sim_adipose	SOAP-fuse	KISS1--HP1BP3	1748	7244	KISS1	HP1BP3,RP5-930J4.4	["INTRACHROMOSOMAL[chr1:183.05Mb]"]
sim_adipose	SOAP-fuse	C4orf27--PPP1R3C	2247	6610	C4ORF27,C4orf27,HPF1	PPP1R3C	["INTERCHROMOSOMAL[chr4--chr10]"]
sim_adipose	SOAP-fuse	ALPP--SGCG	2224	6352	AC068134.1,AC068134.8,ALPP	RNU6-58,RNU6-58P,SDAD1P4,SGCG,TATDN2P3,U6.1299	["INTERCHROMOSOMAL[chr2--chr13]"]
sim_adipose	SOAP-fuse	TSGA13--HMGCL	2242	6333	COPG2,TSGA13	HMGCL	["INTERCHROMOSOMAL[chr7--chr1]"]
sim_adipose	SOAP-fuse	S100A6--GNPAT	2221	6090	BX470102.1,BX470102.3,S100A6	C1ORF131,C1orf131,GNPAT	["INTRACHROMOSOMAL[chr1:77.87Mb]"]
sim_adipose	SOAP-fuse	MPZL2--EPPIN-WFDC6	3	7796	MPZL2	AL031663.1,EPPIN,EPPIN-WFDC6,HSPD1P21,RP3-461P17.6,SPINLW1,SPINLW1-WFDC6,WFDC6	["INTERCHROMOSOMAL[chr11--chr20]"]
sim_adipose	SOAP-fuse	MPZL2--EPPIN	3	7796	MPZL2	AL031663.1,EPPIN,EPPIN-WFDC6,HSPD1P21,RP3-461P17.6,SPINLW1,SPINLW1-WFDC6,WFDC6	["INTERCHROMOSOMAL[chr11--chr20]"]
sim_adipose	SOAP-fuse	LRRIQ3--ZBTB16	2095	5677	LRRIQ3	AP000908.1,AP002518.2,RP11-64D24.2,ZBTB16	["INTERCHROMOSOMAL[chr1--chr11]"]
sim_adipose	SOAP-fuse	FAM160A2--GGT7	1817	5495	FAM160A2	ACSS2,GGT7	["INTERCHROMOSOMAL[chr11--chr20]"]
sim_adipose	SOAP-fuse	XRCC1--MORC2	1757	5460	L34079.1,L34079.2,L34079.3,L34079.4,PINLYP,XRCC1	C22orf27,MORC2,MORC2-AS1	["INTERCHROMOSOMAL[chr19--chr22]"]
sim_adipose	SOAP-fuse	GTF3C1--TMEM79	1699	5427	GTF3C1	C1ORF85,C1orf85,TMEM79	["INTERCHROMOSOMAL[chr16--chr1]"]
sim_adipose	SOAP-fuse	HSPA8--EHF	1823	5300	HSPA8,SNORD14C,SNORD14D,SNORD14E	EHF	["INTRACHROMOSOMAL[chr11:88.25Mb]"]
sim_adipose	SOAP-fuse	METTL2B--RASAL1	1725	5312	AC010655.2,AC010655.3,AC010655.4,C7ORF68,C7orf68,HILPDA,METTL2B,RP11-155G14.5,RP11-155G14.6,RP11-212P7.3	RASAL1	["INTERCHROMOSOMAL[chr7--chr12]"]
sim_adipose	SOAP-fuse	MIPOL1--ZNF513	1808	4934	MIPOL1,RNU6-886P,U6,U6.564	ZNF513	["INTERCHROMOSOMAL[chr14--chr2]"]
sim_adipose	SOAP-fuse	OTC--MDFI	1265	5450	AF241726.6,OTC,TDGF1P1	MDFI	["INTERCHROMOSOMAL[chrX--chr6]"]
sim_adipose	SOAP-fuse	DKK1--C1orf220	1724	4932	DKK1	AL513013.1,C1ORF220,C1ORF49,C1orf220,C1orf49,TEX35	["INTERCHROMOSOMAL[chr10--chr1]"]
sim_adipose	SOAP-fuse	DKK1--C1ORF220	1724	4932	DKK1	AL513013.1,C1ORF220,C1ORF49,C1orf220,C1orf49,TEX35	["INTERCHROMOSOMAL[chr10--chr1]"]
sim_adipose	SOAP-fuse	BMPR2--GAL3ST2	1665	4795	AC073410.1,AC073410.2,BMPR2,RP11-27M5.1	AC114730.5,AC131097.1,GAL3ST2	["INTRACHROMOSOMAL[chr2:39.28Mb]"]
sim_adipose	SOAP-fuse	KRT1--CLDN2	1674	4712	KRT1	CLDN2,MORC4,RIPPLY1	["INTERCHROMOSOMAL[chr12--chrX]"]
sim_adipose	SOAP-fuse	FADS2--CHP1	1564	4659	FADS1,FADS2,FEN1,MIR1908	CHP1	["INTERCHROMOSOMAL[chr11--chr15]"]
sim_adipose	SOAP-fuse	METTL2A--RASAL1	955	4957	METTL2A	RASAL1	["INTERCHROMOSOMAL[chr17--chr12]"]
sim_adipose	SOAP-fuse	LYG1--GUCY1B3	1620	4267	AC079447.1,C2ORF15,C2orf15,LYG1,RP11-111H13.1	GUCY1B1,GUCY1B3	["INTERCHROMOSOMAL[chr2--chr4]"]
sim_adipose	SOAP-fuse	METTL2B--RASAL1	3	5826	AC010655.2,AC010655.3,AC010655.4,C7ORF68,C7orf68,HILPDA,METTL2B,RP11-155G14.5,RP11-155G14.6,RP11-212P7.3	RASAL1	["INTERCHROMOSOMAL[chr7--chr12]"]
sim_adipose	SOAP-fuse	EPX--KANK4	965	4734	EPX	KANK4,RNU6-371P,U6,U6.235	["INTERCHROMOSOMAL[chr17--chr1]"]
sim_adipose	SOAP-fuse	ADAMTSL4--KAT8	1467	4175	ADAMTSL4,AL356356.1,MIR4257,RP11-54A4.2	AC135050.5,KAT8,MYST1,RP11-196G11.4	["INTERCHROMOSOMAL[chr1--chr16]"]
sim_adipose	SOAP-fuse	ARID3C--GCH1	1455	4026	ARID3C	FDPSP3,GCH1,MIR4308,RNU6ATAC9P,U6atac,U6atac.32	["INTERCHROMOSOMAL[chr9--chr14]"]
sim_adipose	SOAP-fuse	LOXHD1--MSH6	1398	4019	LOXHD1	AC006509.1,AC006509.2,AC006509.4,AC006509.7,FBXO11,MSH6,RF00026,RNU6-688P,RPL36AP15,U6,U6.1006	["INTERCHROMOSOMAL[chr18--chr2]"]
sim_adipose	SOAP-fuse	NUTM1--ARIH1	1294	4016	C15ORF55,C15orf55,NUTM1	AC100827.3,ARIH1,MIR630,RP11-1006G14.4,RP11-1007O24.3,TMEM202-AS1	["INTRACHROMOSOMAL[chr15:38.12Mb]"]
sim_adipose	SOAP-fuse	TCF20--STIM2	1040	4198	CTA-989H11.1,OGFRP1,TCF20,Z83851.1,Z83851.2,Z83851.3,Z83851.4	AC106047.1,AC106047.2,RP11-293A21.1,RP11-293A21.2,STIM2	["INTERCHROMOSOMAL[chr22--chr4]"]
sim_adipose	SOAP-fuse	ATP6V0E2--PAM	4	5122	AC092681.1,AC092681.3,AC093458.1,ATP6V0E2,ATP6V0E2-AS1,RP11-445N20.3,RP11-728K20.1,RP11-728K20.3,RP4-751H13.6	PAM	["INTERCHROMOSOMAL[chr7--chr5]"]
sim_adipose	SOAP-fuse	DNM1--RAB10	1320	3742	CIZ1,DNM1,MIR199B,MIR3154	AC011742.3,RAB10,RNU6-942P,RP11-214J9.1,U6,U6.77	["INTERCHROMOSOMAL[chr9--chr2]"]
sim_adipose	SOAP-fuse	METTL2A--RASAL1	3	5032	METTL2A	RASAL1	["INTERCHROMOSOMAL[chr17--chr12]"]
sim_adipose	SOAP-fuse	SLC6A12--BOC	1329	3652	AC007406.1,RP11-283I3.1,RP11-283I3.2,SLC6A12	BOC,CFAP44,WDR52	["INTERCHROMOSOMAL[chr12--chr3]"]
sim_adipose	SOAP-fuse	SCGB2A1--CCL17	1343	3608	AP003306.1,RP11-703H8.9,SCGB2A1	CCL17	["INTERCHROMOSOMAL[chr11--chr16]"]
sim_adipose	SOAP-fuse	HYOU1--TRAV34	1248	3669	AP003392.3,HYOU1,RP11-110I1.6	TRAV34	["INTERCHROMOSOMAL[chr11--chr14]"]
sim_adipose	SOAP-fuse	METTL2A--RASAL1	2	4855	METTL2A	RASAL1	["INTERCHROMOSOMAL[chr17--chr12]"]
sim_adipose	SOAP-fuse	ACTR6--NME9	1404	3398	AC010203.1,ACTR6,DEPDC4,RP11-175P13.3	ARMC8,NME9,TXNDC6	["INTERCHROMOSOMAL[chr12--chr3]"]
sim_adipose	SOAP-fuse	ZW10--MPV17L2	1292	3425	AP003170.4,AP003170.5,RP11-667M19.1,RP11-667M19.2,RP11-667M19.4,RPS29P19,ZW10	MPV17L2,RAB3A	["INTERCHROMOSOMAL[chr11--chr19]"]
sim_adipose	SOAP-fuse	UACA--FAM46C	1201	3473	AC009269.2,AC009269.3,RP11-138H8.2,UACA	FAM46C,TENT5C	["INTERCHROMOSOMAL[chr15--chr1]"]
sim_adipose	SOAP-fuse	HEPACAM--THRAP3	1238	3411	HEPACAM,HEPN1	RP11-238O13.1,THRAP3,UBE2V2P4	["INTERCHROMOSOMAL[chr11--chr1]"]
sim_adipose	SOAP-fuse	ZNF227--NMBR	1214	3418	ZNF227,ZNF235	AL589674.1,AL589674.2,NMBR,NMBR-AS1,RP11-137J7.2,RP11-137J7.3	["INTERCHROMOSOMAL[chr19--chr6]"]
sim_adipose	SOAP-fuse	KRT84--PLGRKT	1217	3353	AC078865.1,KRT84,RP3-416H24.4	C9ORF46,C9orf46,PLGRKT,RNF152P1,RP11-12D24.7	["INTERCHROMOSOMAL[chr12--chr9]"]
sim_adipose	SOAP-fuse	PHC1P1--PDILT	1253	3309	PHC1B,PHC1P1	AC106796.1,PDILT,RP11-429K17.1	["INTERCHROMOSOMAL[chr12--chr16]"]
sim_adipose	SOAP-fuse	ACAP1--CRYBB3	1208	3331	ACAP1	CRYBB3	["INTERCHROMOSOMAL[chr17--chr22]"]
sim_adipose	SOAP-fuse	PHC1--PDILT	1249	3254	M6PR,PHC1	AC106796.1,PDILT,RP11-429K17.1	["INTERCHROMOSOMAL[chr12--chr16]"]
sim_adipose	SOAP-fuse	SAE1--GNAT2	1202	3291	SAE1,ZC3H4	AMPD2,GNAT2	["INTERCHROMOSOMAL[chr19--chr1]"]
sim_adipose	SOAP-fuse	AP5M1--UGT1A6	1152	3286	AP5M1,EXOC5,MUDENG	AC114812.1,AC114812.10,AC114812.2,AC114812.3,AC114812.4,AC114812.5,AC114812.8,AC114812.9,DNAJB3,RPL17P11,UGT1A1,UGT1A10,UGT1A2P,UGT1A3,UGT1A4,UGT1A5,UGT1A6,UGT1A7,UGT1A8,UGT1A9	["INTERCHROMOSOMAL[chr14--chr2]"]
sim_adipose	SOAP-fuse	AP5M1--UGT1A4	1152	3286	AP5M1,EXOC5,MUDENG	AC114812.1,AC114812.10,AC114812.3,AC114812.4,AC114812.5,AC114812.9,DNAJB3,RPL17P11,UGT1A1,UGT1A10,UGT1A2P,UGT1A3,UGT1A4,UGT1A5,UGT1A6,UGT1A7,UGT1A8,UGT1A9	["INTERCHROMOSOMAL[chr14--chr2]"]
sim_adipose	SOAP-fuse	AP5M1--UGT1A10	1152	3286	AP5M1,EXOC5,MUDENG	UGT1A10	["INTERCHROMOSOMAL[chr14--chr2]"]
sim_adipose	SOAP-fuse	AP5M1--UGT1A1	1152	3286	AP5M1,EXOC5,MUDENG	UGT1A1	["INTERCHROMOSOMAL[chr14--chr2]"]
sim_adipose	SOAP-fuse	SGOL2--SERPINA4	1128	3230	KCTD18,SGO2,SGOL2	SERPINA4,SERPINA5	["INTERCHROMOSOMAL[chr2--chr14]"]
sim_adipose	SOAP-fuse	SLC38A9--METAP2	944	3283	AC016632.1,DDX4,RP11-175M2.1,SLC38A9	METAP2	["INTERCHROMOSOMAL[chr5--chr12]"]
sim_adipose	SOAP-fuse	CABLES1--SPINK13	1153	3068	AC011731.1,AC105247.1,CABLES1,RP11-17J14.2,TMEM241	AC091948.1,RP11-373N22.3,SPINK13	["INTERCHROMOSOMAL[chr18--chr5]"]
sim_adipose	SOAP-fuse	SLC6A12--BOC	48	4065	AC007406.1,RP11-283I3.1,RP11-283I3.2,SLC6A12	BOC,CFAP44,WDR52	["INTERCHROMOSOMAL[chr12--chr3]"]
sim_adipose	SOAP-fuse	B4GALNT4--CCNH	1031	3028	B4GALNT4	AC018754.1,CCNH,CTC-428H11.2,RASA1	["INTERCHROMOSOMAL[chr11--chr5]"]
sim_adipose	SOAP-fuse	ATP8A1--ERI1	1063	2927	AC084010.1,ATP8A1,CCNL2P1,RP11-473D24.1,RP11-49F1.1,RPS7P7	ERI1,MIR4660,RNU7-55P,U3,U3.71	["INTERCHROMOSOMAL[chr4--chr8]"]
sim_adipose	SOAP-fuse	ZNF708--GMFG	1022	2911	AC010620.1,AC010620.2,AC022432.1,BNIP3P25,CTD-3030D20.1,CTD-3030D20.2,CTD-3233P19.2,CTD-3233P19.7,CTD-3233P19.8,RPL36AP51,VN1R83P,ZNF708	AC011445.2,CTC-246B18.10,GMFG	["INTRACHROMOSOMAL[chr19:18.31Mb]"]
sim_adipose	SOAP-fuse	HDAC4--PLEKHA1	997	2929	AC017028.1,AC017028.10,AC017028.11,AC017028.2,AC017028.3,AC017028.4,AC017028.5,AC017028.6,AC017028.7,AC017028.8,AC017028.9,AC062017.1,HDAC4,HDAC4-AS1,MIR2467,MIR4269,MIR4440,MIR4441	MIR3941,PLEKHA1	["INTERCHROMOSOMAL[chr2--chr10]"]
sim_adipose	SOAP-fuse	AP5M1--UGT1A9	656	3231	AP5M1,EXOC5,MUDENG	AC114812.1,AC114812.10,AC114812.2,AC114812.3,AC114812.4,AC114812.5,AC114812.8,AC114812.9,DNAJB3,RPL17P11,UGT1A1,UGT1A10,UGT1A2P,UGT1A3,UGT1A4,UGT1A5,UGT1A6,UGT1A7,UGT1A8,UGT1A9	["INTERCHROMOSOMAL[chr14--chr2]"]
sim_adipose	SOAP-fuse	AP5M1--UGT1A8	656	3231	AP5M1,EXOC5,MUDENG	UGT1A8	["INTERCHROMOSOMAL[chr14--chr2]"]
sim_adipose	SOAP-fuse	AP5M1--UGT1A7	656	3231	AP5M1,EXOC5,MUDENG	AC114812.1,AC114812.10,AC114812.2,AC114812.3,AC114812.4,AC114812.5,AC114812.8,AC114812.9,DNAJB3,RPL17P11,UGT1A1,UGT1A10,UGT1A2P,UGT1A3,UGT1A4,UGT1A5,UGT1A6,UGT1A7,UGT1A8,UGT1A9	["INTERCHROMOSOMAL[chr14--chr2]"]
sim_adipose	SOAP-fuse	AP5M1--UGT1A5	656	3231	AP5M1,EXOC5,MUDENG	AC114812.1,AC114812.10,AC114812.3,AC114812.4,AC114812.5,AC114812.9,DNAJB3,RPL17P11,UGT1A1,UGT1A10,UGT1A2P,UGT1A3,UGT1A4,UGT1A5,UGT1A6,UGT1A7,UGT1A8,UGT1A9	["INTERCHROMOSOMAL[chr14--chr2]"]
sim_adipose	SOAP-fuse	AP5M1--UGT1A3	656	3231	AP5M1,EXOC5,MUDENG	AC114812.1,AC114812.10,AC114812.3,AC114812.4,AC114812.5,AC114812.9,DNAJB3,UGT1A1,UGT1A10,UGT1A2P,UGT1A3,UGT1A4,UGT1A5,UGT1A6,UGT1A7,UGT1A8,UGT1A9	["INTERCHROMOSOMAL[chr14--chr2]"]
sim_adipose	SOAP-fuse	SERPINC1--SCO2	990	2851	SERPINC1	CTA-384D8.36,SCO2,TYMP,U62317.2,U62317.3	["INTERCHROMOSOMAL[chr1--chr22]"]
sim_adipose	SOAP-fuse	TRGV5--POLA1	1619	2216	TRGV5,TRGV5P	AC004655.1,EEF1B2P3,EEF1B4,POLA1,SCARNA23	["INTERCHROMOSOMAL[chr7--chrX]"]
sim_adipose	SOAP-fuse	KIF20B--FGD6	919	2831	KIF20B	AC126615.1,AC126615.2,FGD6,RP11-129B9.1,RP11-129B9.2	["INTERCHROMOSOMAL[chr10--chr12]"]
sim_adipose	SOAP-fuse	TRGV4--POLA1	902	2818	TRGV4	AC004655.1,EEF1B2P3,EEF1B4,POLA1,SCARNA23	["INTERCHROMOSOMAL[chr7--chrX]"]
sim_adipose	SOAP-fuse	LLGL2--GPR113	55	3576	LLGL2	ADGRF3,EPT1,GPR113,SELENOI	["INTERCHROMOSOMAL[chr17--chr2]"]
sim_adipose	SOAP-fuse	NSF--BAAT	888	2653	CTC-305D20.1,NSF,RPS7P11	AL359893.1,BAAT,FYTTD1P1,RP11-35N6.6	["INTERCHROMOSOMAL[chr17--chr9]"]
sim_adipose	SOAP-fuse	AADAT--VMP1	890	2627	AADAT	AC040904.1,MIR21,PTRH2,RP11-619I22.1,VMP1	["INTERCHROMOSOMAL[chr4--chr17]"]
sim_adipose	SOAP-fuse	LIPM--CHL1	907	2580	LIPM	AC011609.3,AC066595.1,CHL1,CHL1-AS1,CHL1-AS2,RNU6-1194P,RP11-306H5.1,RPS8P6,U6,U6.1044	["INTERCHROMOSOMAL[chr10--chr3]"]
sim_adipose	SOAP-fuse	LRRC56--NFIA	957	2398	C11ORF35,C11orf35,LMNTD2,LRRC56	AC096534.1,AC096947.1,NFIA,NFIA-AS1,NFIA-AS2,RP4-668G5.1,RP4-802A10.1,RP5-833A20.1	["INTERCHROMOSOMAL[chr11--chr1]"]
sim_adipose	SOAP-fuse	SGCZ--NR1I3	700	2601	AC021760.1,AC022039.1,AC040926.1,AC084838.1,CTD-2023J5.1,EIF4EP5,MIR383,RNU6-397P,RNU7-153P,RP11-138H14.1,RP11-3G21.1,RP11-776K3.1,SGCZ,U6,U6.1052,U7,U7.84	NR1I3,TOMM40L	["INTERCHROMOSOMAL[chr8--chr1]"]
sim_adipose	SOAP-fuse	HSD17B2--PLA2G5	858	2403	AC092142.1,HSD17B2,RP11-510J16.5	PLA2G5	["INTERCHROMOSOMAL[chr16--chr1]"]
sim_adipose	SOAP-fuse	UBR2--TADA1	921	2322	RNU6-890P,U6,U6.488,UBR2	DUTP6,TADA1	["INTERCHROMOSOMAL[chr6--chr1]"]
sim_adipose	SOAP-fuse	TBC1D25--SSX3	661	2569	TBC1D25	SSX3	["INTRACHROMOSOMAL[chrX:0.18Mb]"]
sim_adipose	SOAP-fuse	MCM8--ZNF454	871	2299	AL035461.1,MCM8,RP5-967N21.7	ZNF454	["INTERCHROMOSOMAL[chr20--chr5]"]
sim_adipose	SOAP-fuse	CGB5--PLD5	812	2351	CGB1,CGB5	5S_rRNA.254,7SK,7SK.247,AL360271.1,AL360271.2,AL591686.1,AL591686.2,PLD5,RN5S81,RN7SKP12,RNA5SP81,RP11-513D4.1,RP11-513D4.2,RP11-513D4.3,RP11-561I11.3,RP11-561I11.4,RPL10AP5	["INTERCHROMOSOMAL[chr19--chr1]"]
sim_adipose	SOAP-fuse	ATP6V0E1--ZSCAN1	5	3042	AC008429.4,ATP6V0E1,CTC-308K20.4,SNORA74B	HNRNPDLP4,LETM1P2,ZSCAN1	["INTERCHROMOSOMAL[chr5--chr19]"]
sim_adipose	SOAP-fuse	TRGV1--POLA1	894	2118	TRGV1	AC004655.1,EEF1B2P3,EEF1B4,POLA1,SCARNA23	["INTERCHROMOSOMAL[chr7--chrX]"]
sim_adipose	SOAP-fuse	WNT6--TMX2	752	2259	WNT6	AP000662.1,AP000662.9,PPIAP42,RP11-691N7.7,TMX2,TMX2-CTNND1	["INTERCHROMOSOMAL[chr2--chr11]"]
sim_adipose	SOAP-fuse	ERCC8--KATNAL2	609	2398	AC022445.1,AC104113.3,ERCC8,GNL3LP1	AC012254.1,ELOA3,KATNAL2,PIAS2,RP11-49K24.4,TCEB3B,TCEB3C,TCEB3CL,TCEB3CL2	["INTERCHROMOSOMAL[chr5--chr18]"]
sim_adipose	SOAP-fuse	QRICH2--SIX3	811	2171	QRICH2	AC012354.5,SIX3,SIX3-AS1	["INTERCHROMOSOMAL[chr17--chr2]"]
sim_adipose	SOAP-fuse	CTSL--NIM1	807	2151	CTSL,CTSL1	AC106800.1,AC106800.2,AC106800.3,AC114947.1,NIM1,NIM1K,RP11-447H19.1,RP11-447H19.2,RP11-447H19.3	["INTERCHROMOSOMAL[chr9--chr5]"]
sim_adipose	SOAP-fuse	ZSCAN32--BCL2A1	694	2253	NAA60,ZNF434,ZSCAN32	BCL2A1	["INTERCHROMOSOMAL[chr16--chr15]"]
sim_adipose	SOAP-fuse	TRAPPC11--LILRA2	871	2068	C4ORF41,C4orf41,RNU6-1053P,RNU6-335P,TRAPPC11,U6,U6.265,U6.978	AC245036.5,CTB-83J4.2,LILRA1,LILRA2,LILRB1	["INTERCHROMOSOMAL[chr4--chr19]"]
sim_adipose	SOAP-fuse	SLC38A9--METAP2	83	2816	AC016632.1,DDX4,RP11-175M2.1,SLC38A9	METAP2	["INTERCHROMOSOMAL[chr5--chr12]"]
sim_adipose	SOAP-fuse	NFU1--ANAPC16	747	2128	NFU1	ANAPC16,ASCC1	["INTERCHROMOSOMAL[chr2--chr10]"]
sim_adipose	SOAP-fuse	CD244--GPR155	749	2095	AL354714.3,CD244,PPIAP37,RP11-312J18.3	GPR155	["INTERCHROMOSOMAL[chr1--chr2]"]
sim_adipose	SOAP-fuse	ARHGAP28--ESPL1	710	1997	AP005205.2,AP005210.1,ARHGAP28,RP11-146G7.2,RP11-91I8.3	ESPL1	["INTERCHROMOSOMAL[chr18--chr12]"]
sim_adipose	SOAP-fuse	TRIM59--C10orf111	680	2021	AC079594.2,B3GAT3P1,RNU7-136P,RP11-227J5.3,RP11-432B6.3,SMC4,TRIM59,U7,U7.11	C10ORF111,C10orf111,RPP38	["INTERCHROMOSOMAL[chr3--chr10]"]
sim_adipose	SOAP-fuse	SEMA6D--TRIM29	466	2209	7SK,7SK.116,AC009558.1,AC009558.2,AC012050.1,AC023905.1,AC044787.1,AC084882.1,CTD-2050N2.1,CTD-2270N23.1,RN7SKP139,RP11-142J21.1,RP11-142J21.2,RP11-408J6.1,RP11-552E10.1,SEMA6D	AP000679.1,AP000679.2,TRIM29	["INTERCHROMOSOMAL[chr15--chr11]"]
sim_adipose	SOAP-fuse	OSBPL5--CALCR	661	2009	OSBPL5	CALCR,MIR489,MIR653	["INTERCHROMOSOMAL[chr11--chr7]"]
sim_adipose	SOAP-fuse	EMC10--CUX2	588	2074	AC020909.2,AC020909.3,CTD-2545M3.2,CTD-2545M3.8,EMC10,FAM71E1	5S_rRNA.508,AC002978.1,AC002979.1,CUX2,RN5S373,RNA5SP373	["INTERCHROMOSOMAL[chr19--chr12]"]
sim_adipose	SOAP-fuse	PXK--ACAA2	834	1804	PXK	AC090227.1,ACAA2,RP11-886H22.1	["INTERCHROMOSOMAL[chr3--chr18]"]
sim_adipose	SOAP-fuse	CAPZB--DHX32	657	1906	CAPZB,Metazoa_SRP,RN7SL277P	AL360176.1,BCCIP,DHX32,RNU2-42P,U2,U2.24	["INTERCHROMOSOMAL[chr1--chr10]"]
sim_adipose	SOAP-fuse	PSMD3--FMO5	553	1985	PSMD3	AC242426.2,AC242426.3,AC242426.4,CCT8P1,CHD1L,FMO5,PDIA3P,PDIA3P1,RP11-337C18.10,RP11-337C18.5,RP11-337C18.7,RP11-337C18.8,RP11-337C18.9,RPL7AP15	["INTERCHROMOSOMAL[chr17--chr1]"]
sim_adipose	SOAP-fuse	IL9RP3--SGPP1	445	2070	IL9RP3,Z84723.1,Z84723.2,Z84812.4	SGPP1	["INTERCHROMOSOMAL[chr16--chr14]"]
sim_adipose	SOAP-fuse	PAOX--ZNF585A	370	2141	AL360181.1,AL360181.3,MTG1,PAOX,RP11-108K14.8	AC012309.1,AC012309.2,CTC-454I21.3,CTC-454I21.4,ZNF420,ZNF585A,ZNF585B	["INTERCHROMOSOMAL[chr10--chr19]"]
sim_adipose	SOAP-fuse	PPIC--GJA4	530	1966	AC106786.2,PPIC,RP11-359P5.1,SNX24	C1ORF212,C1orf212,GJA4,SMIM12	["INTERCHROMOSOMAL[chr5--chr1]"]
sim_adipose	SOAP-fuse	C2orf44--USP39	687	1687	C2ORF44,C2orf44,MFSD2B,RNU6-370P,U6,U6.906,WDCP	C2ORF68,C2orf68,TMEM150A,USP39	["INTRACHROMOSOMAL[chr2:61.56Mb]"]
sim_adipose	SOAP-fuse	EIF2AK1--EFS	657	1703	AIMP2,ANKRD61,EIF2AK1,Metazoa_SRP,RN7SL851P,RNU6-218P,U6,U6.1290	AL049829.2,EFS,RP11-124D2.3	["INTERCHROMOSOMAL[chr7--chr14]"]
sim_adipose	SOAP-fuse	IZUMO3--C7orf63	501	1841	IZUMO3	AC002064.2,AC002064.4,C7ORF63,C7orf63,CFAP69	["INTERCHROMOSOMAL[chr9--chr7]"]
sim_adipose	SOAP-fuse	DNAJC25-GNG10--CLEC4G	121	2174	DNAJC25,DNAJC25-GNG10,GNG10	CLEC4G	["INTERCHROMOSOMAL[chr9--chr19]"]
sim_adipose	SOAP-fuse	DNAJC25--CLEC4G	121	2174	DNAJC25,DNAJC25-GNG10,GNG10	CLEC4G	["INTERCHROMOSOMAL[chr9--chr19]"]
sim_adipose	SOAP-fuse	GABRA3--GPM6A	630	1615	AC116666.1,DM004194,DM004195,GABRA3,MIR105-1,MIR105-2,MIR767,RNU6-764P,RP11-329E24.6,U6,U6.1098	AC097537.1,AC110794.1,GPM6A,RP11-598O12.1,RP11-806K15.1	["INTERCHROMOSOMAL[chrX--chr4]"]
sim_adipose	SOAP-fuse	AKR1C1--C6orf222	598	1608	AKR1C1,AKR1C2,AKR1C3,AL391427.1,RF00096,RP11-499O7.4,RP11-499O7.7,U8,U8.20,U8.22,U8.23,U8.24	C6ORF222,C6orf222	["INTERCHROMOSOMAL[chr10--chr6]"]
sim_adipose	SOAP-fuse	MYF5--BTG3	597	1574	MYF5	BTG3	["INTERCHROMOSOMAL[chr12--chr21]"]
sim_adipose	SOAP-fuse	TTYH2--OR11A1	583	1536	AC100786.1,CTD-2514K5.4,TTYH2	OR10C1,OR11A1,OR5V1	["INTERCHROMOSOMAL[chr17--chr6]"]
sim_adipose	SOAP-fuse	SLC39A12--PCBD2	474	1630	RP11-110H10.2,SLC39A12,SLC39A12-AS1	CATSPER3,CTB-36O1.3,CTB-36O1.4,CTB-36O1.5,CTB-36O1.6,CTB-36O1.7,MIR4461,MTCYBP18,MTND3P25,MTND4LP30,MTND4P12,MTND5P11,MTND6P4,PCBD2	["INTERCHROMOSOMAL[chr10--chr5]"]
sim_adipose	SOAP-fuse	FBXO22--ZNF84	366	1683	FBXO22,NRG4	ZNF84	["INTERCHROMOSOMAL[chr15--chr12]"]
sim_adipose	SOAP-fuse	CTF1--MUC16	357	1667	CTF1	MUC16	["INTERCHROMOSOMAL[chr16--chr19]"]
sim_adipose	SOAP-fuse	MAGED4B--HIBADH	555	1449	MAGED4,MAGED4B,SNORA11D,SNORA11E	HIBADH	["INTERCHROMOSOMAL[chrX--chr7]"]
sim_adipose	SOAP-fuse	MAGED4--HIBADH	555	1449	MAGED4,SNORA11D,SNORA11E	HIBADH	["INTERCHROMOSOMAL[chrX--chr7]"]
sim_adipose	SOAP-fuse	UCMA--CCDC181	350	1556	UCMA	BLZF1,C1ORF114,C1orf114,CCDC181,RP1-206D15.3	["INTERCHROMOSOMAL[chr10--chr1]"]
sim_adipose	SOAP-fuse	MYRFL--ZNF547	525	1371	AC025263.2,AC025263.3,AC078922.1,C12ORF28,C12orf28,LINC01481,MYRFL,RP11-611E13.2,RP11-611E13.3	ZNF547	["INTERCHROMOSOMAL[chr12--chr19]"]
sim_adipose	SOAP-fuse	DCUN1D2--CISD3	491	1387	DCUN1D2,DCUN1D2-AS,DCUN1D2-AS2,RNU1-16P,RP11-230F18.2,U1.64	5S_rRNA.61,CISD3,PCGF2,RN5S440,RNA5SP440	["INTERCHROMOSOMAL[chr13--chr17]"]
sim_adipose	SOAP-fuse	HNRNPA3--KIF13B	556	1319	AC079305.3,AC079305.8,HNRNPA3,MIR4444-1,MIR4444-2	AC108449.1,AC108449.3,CTD-2647L4.1,CTD-2647L4.5,HMGB1P23,KIF13B,Metazoa_SRP,RN7SL781P	["INTERCHROMOSOMAL[chr2--chr8]"]
sim_adipose	SOAP-fuse	CGB--PLD5	659	1166	AC008687.1,AC008687.8,CGB,CGB3,CGB7,CTB-60B18.23,CTB-60B18.6,NTF4	5S_rRNA.254,7SK,7SK.247,AL360271.1,AL360271.2,AL591686.1,AL591686.2,PLD5,RN5S81,RN7SKP12,RNA5SP81,RP11-513D4.1,RP11-513D4.2,RP11-513D4.3,RP11-561I11.3,RP11-561I11.4,RPL10AP5	["INTERCHROMOSOMAL[chr19--chr1]"]
sim_adipose	SOAP-fuse	RUNX2--SEPT12	445	1343	AL096865.1,AL161907.1,RNU6-515P,RP1-166H4.2,RP1-244F24.1,RUNX2,RUNX2-AS1,SUPT3H,U6,U6.1232	RP11-127I20.4,SEPT12,SMIM22	["INTERCHROMOSOMAL[chr6--chr16]"]
sim_adipose	SOAP-fuse	TRGV5--POLA1	2	1737	TRGV5,TRGV5P	AC004655.1,EEF1B2P3,EEF1B4,POLA1,SCARNA23	["INTERCHROMOSOMAL[chr7--chrX]"]
sim_adipose	SOAP-fuse	RRP8--ADM	321	1412	RRP8	ADM	["INTRACHROMOSOMAL[chr11:3.70Mb]"]
sim_adipose	SOAP-fuse	ASAH2--NR2E1	441	1244	ASAH2,DYNC1I2P1,FAM21A,RP11-56A21.4,SLC9A3P1	NR2E1	["INTERCHROMOSOMAL[chr10--chr6]"]
sim_adipose	SOAP-fuse	MAK--NOXA1	397	1264	MAK,TMEM14B	ENTPD8,NOXA1	["INTERCHROMOSOMAL[chr6--chr9]"]
sim_adipose	SOAP-fuse	P2RX5--TMC5	297	1320	AC132942.1,EMC6,P2RX5,P2RX5-TAX1BP3,RP11-48B14.1,RP11-48B14.2,TAX1BP3	AC130456.3,AC130456.4,CTA-363E6.5,CTA-363E6.6,RNU4-46P,TMC5,U4,U4.65	["INTERCHROMOSOMAL[chr17--chr16]"]
sim_adipose	SOAP-fuse	ARHGDIG--SLC5A8	438	1166	AC004754.1,AC004754.3,ARHGDIG,ITFG3,PDIA2,RGS11	RNU6-768P,SLC5A8,U6,U6.692	["INTERCHROMOSOMAL[chr16--chr12]"]
sim_adipose	SOAP-fuse	AMN--EDIL3	426	1149	AL117209.1,AMN,CDC42BPB,RP11-365N19.2	AC109496.1,AC113383.1,CTD-2269F5.1,EDIL3,RNU6-448P,U6,U6.1267	["INTERCHROMOSOMAL[chr14--chr5]"]
sim_adipose	SOAP-fuse	PRAMEF6--NAPG	443	1108	PRAMEF6	NAPG	["INTERCHROMOSOMAL[chr1--chr18]"]
sim_adipose	SOAP-fuse	PRAMEF6--NAPG	443	1108	PRAMEF6	NAPG	["INTERCHROMOSOMAL[chr1--chr18]"]
sim_adipose	SOAP-fuse	PRAMEF5--NAPG	443	1108	PRAMEF22,PRAMEF23,PRAMEF5,PRAMEF6,RP11-450I1.4,WI2-3308P17.2	NAPG	["INTERCHROMOSOMAL[chr1--chr18]"]
sim_adipose	SOAP-fuse	PRAMEF23--NAPG	442	1108	PRAMEF23,PRAMEF6	NAPG	["INTERCHROMOSOMAL[chr1--chr18]"]
sim_adipose	SOAP-fuse	USP31--FABP9	368	1155	AC127459.1,RP11-20G6.3,USP31	AC018616.1,FABP9,RP11-157I4.4	["INTERCHROMOSOMAL[chr16--chr8]"]
sim_adipose	SOAP-fuse	AVPR1A--ERMN	409	1071	AVPR1A	ERMN	["INTERCHROMOSOMAL[chr12--chr2]"]
sim_adipose	SOAP-fuse	BNC2--FTCD	383	1092	AL449983.1,AL450003.1,AL450003.2,BNC2,BNC2-AS1,LSM1P1,RP11-183I6.2,RP11-335H2.2,RP11-62F24.1,RP11-62F24.2	AP001475.1,FTCD,FTCD-AS1	["INTERCHROMOSOMAL[chr9--chr21]"]
sim_adipose	SOAP-fuse	P2RX5-TAX1BP3--TMC5	260	1186	AC132942.1,EMC6,P2RX5,P2RX5-TAX1BP3,RP11-48B14.1,RP11-48B14.2,TAX1BP3	AC130456.3,AC130456.4,CTA-363E6.5,CTA-363E6.6,RNU4-46P,TMC5,U4,U4.65	["INTERCHROMOSOMAL[chr17--chr16]"]
sim_adipose	SOAP-fuse	RFX3--SUMO3	399	1039	AL354941.1,AL365202.1,RFX3,RP11-62E14.2	AL773604.8,LINC01424,SUMO3,UBE2G2	["INTERCHROMOSOMAL[chr9--chr21]"]
sim_adipose	SOAP-fuse	LAMC3--CCDC146	393	892	LAMC3,RF00322,SNORA31,SNORA31.16	AC007000.3,AC073635.5,AC098851.1,CCDC146,FGL2,GSAP,RP11-467H10.2	["INTERCHROMOSOMAL[chr9--chr7]"]
sim_adipose	SOAP-fuse	AKR1C2--C6orf222	471	806	AKR1C1,AKR1C2,AKR1C3,AKR1C5P,AL391427.1,RF00096,RP11-499O7.4,RP11-499O7.5,RP11-499O7.7,U8,U8.20,U8.22,U8.23,U8.24	C6ORF222,C6orf222	["INTERCHROMOSOMAL[chr10--chr6]"]
sim_adipose	SOAP-fuse	HSPA8P1--EHF	650	622	HSPA8P1	EHF	["INTERCHROMOSOMAL[chrX--chr11]"]
sim_adipose	SOAP-fuse	NDUFA5--GPC3	279	989	NDUFA5	AL009174.1,GPC3,RP3-417G15.1,RPSAP63	["INTERCHROMOSOMAL[chr7--chrX]"]
sim_adipose	SOAP-fuse	NDUFS4--IDH2	328	928	AC024569.1,NDUFS4	IDH2	["INTERCHROMOSOMAL[chr5--chr15]"]
sim_adipose	SOAP-fuse	HOXA2--RHOF	318	919	HOTAIRM1,HOXA2	AC084018.1,LINC01089,RHOF,RP11-347I19.8,TMEM120B	["INTERCHROMOSOMAL[chr7--chr12]"]
sim_adipose	SOAP-fuse	PRH2--PRRC2B	449	748	PRH2,PRR4	AL358781.1,AL358781.2,PRRC2B,RP11-334J6.4,SNORD62A,SNORD62B	["INTERCHROMOSOMAL[chr12--chr9]"]
sim_adipose	SOAP-fuse	SPATA19--KCNC3	190	965	SPATA19	KCNC3,NR1H2	["INTERCHROMOSOMAL[chr11--chr19]"]
sim_adipose	SOAP-fuse	CPA2--RPS4Y2	223	868	CPA2	RPS4Y2	["INTERCHROMOSOMAL[chr7--chrY]"]
sim_adipose	SOAP-fuse	DOPEY1--CD86	295	779	AL139333.1,DOP1A,DOPEY1,PGM3	CD86	["INTERCHROMOSOMAL[chr6--chr3]"]
sim_adipose	SOAP-fuse	KRT33B--MAP3K7	313	747	KRT31,KRT33B,KRT34	MAP3K7	["INTERCHROMOSOMAL[chr17--chr6]"]
sim_adipose	SOAP-fuse	MAP7D1--CACYBP	219	826	MAP7D1	CACYBP,MRPS14	["INTRACHROMOSOMAL[chr1:138.32Mb]"]
sim_adipose	SOAP-fuse	CST9L--CXCR3	301	734	CST9L	CXCR3	["INTERCHROMOSOMAL[chr20--chrX]"]
sim_adipose	SOAP-fuse	APCDD1L--ERGIC2	300	716	APCDD1L	ERGIC2,FAR2	["INTERCHROMOSOMAL[chr20--chr12]"]
sim_adipose	SOAP-fuse	RPL36A--GJB3	275	724	GLA,HNRNPH2,RP1-164F3.9,RPL36A,RPL36A-HNRNPH2	AL121988.1,C1ORF212,C1orf212,GJB3,RP1-34M23.5,SMIM12	["INTERCHROMOSOMAL[chrX--chr1]"]
sim_adipose	SOAP-fuse	C17orf51--TIFA	230	768	C17orf51	ALPK1,TIFA	["INTERCHROMOSOMAL[chr17--chr4]"]
sim_adipose	SOAP-fuse	AP1B1--ERI3	277	685	AC000041.1,AC000041.8,AP1B1,SNORD125	AL390776.1,ERI3,ERI3-IT1,RP5-891H21.4	["INTERCHROMOSOMAL[chr22--chr1]"]
sim_adipose	SOAP-fuse	MTMR7--NAA25	292	668	MTMR7,VPS37A	AC073575.1,MIR3657,NAA25,RP1-267L14.3	["INTERCHROMOSOMAL[chr8--chr12]"]
sim_adipose	SOAP-fuse	DHPS--RAB1B	196	742	DHPS,WDR83	AP001107.1,AP001107.2,RAB1B,RP11-867G23.3,RP11-867G23.4	["INTERCHROMOSOMAL[chr19--chr11]"]
sim_adipose	SOAP-fuse	CCDC103--SBNO2	266	661	AC015936.3,CCDC103,EFTUD2,FAM187A,GFAP	SBNO2	["INTERCHROMOSOMAL[chr17--chr19]"]
sim_adipose	SOAP-fuse	FAM187A--SBNO2	262	661	AC015936.3,CCDC103,FAM187A,GFAP	SBNO2	["INTERCHROMOSOMAL[chr17--chr19]"]
sim_adipose	SOAP-fuse	CGB8--PLD5	1	913	AC008687.1,AC008687.5,AC008687.6,AC008687.8,CGB,CGB1,CGB2,CGB3,CGB5,CGB7,CGB8,CTB-60B18.15,CTB-60B18.17,CTB-60B18.23,CTB-60B18.6,NTF4,NTF6A,NTF6B,NTF6G	5S_rRNA.254,7SK,7SK.247,AL360271.1,AL360271.2,AL591686.1,AL591686.2,PLD5,RN5S81,RN7SKP12,RNA5SP81,RP11-513D4.1,RP11-513D4.2,RP11-513D4.3,RP11-561I11.3,RP11-561I11.4,RPL10AP5	["INTERCHROMOSOMAL[chr19--chr1]"]
sim_adipose	SOAP-fuse	TRGV2--POLA1	875	22	TRGV2	AC004655.1,EEF1B2P3,EEF1B4,POLA1,SCARNA23	["INTERCHROMOSOMAL[chr7--chrX]"]
sim_adipose	SOAP-fuse	ANKRD2--CDC34	190	685	ANKRD2	CDC34	["INTERCHROMOSOMAL[chr10--chr19]"]
sim_adipose	SOAP-fuse	GLRX5--VSTM2L	205	662	GLRX5,SCARNA13,SNHG10	VSTM2L	["INTERCHROMOSOMAL[chr14--chr20]"]
sim_adipose	SOAP-fuse	RPL36A-HNRNPH2--GJB3	162	670	GLA,HNRNPH2,RP1-164F3.9,RPL36A,RPL36A-HNRNPH2	AL121988.1,C1ORF212,C1orf212,GJB3,RP1-34M23.5,SMIM12	["INTERCHROMOSOMAL[chrX--chr1]"]
sim_adipose	SOAP-fuse	FAT2--CDCA4	224	594	AC011337.1,CTC-251D13.1,FAT2	C14ORF79,C14orf79,CDCA4,CLBA1	["INTERCHROMOSOMAL[chr5--chr14]"]
sim_adipose	SOAP-fuse	MLYCD--SSX4B	232	569	MLYCD,RP11-505K9.4	SSX4B	["INTERCHROMOSOMAL[chr16--chrX]"]
sim_adipose	SOAP-fuse	MLYCD--SSX4	232	569	MLYCD,RP11-505K9.4	SSX4	["INTERCHROMOSOMAL[chr16--chrX]"]
sim_adipose	SOAP-fuse	AMOT--CTRB2	216	549	AMOT,MIR4329	CTRB2	["INTERCHROMOSOMAL[chrX--chr16]"]
sim_adipose	SOAP-fuse	MAGI1--WFDC10B	203	549	AC104438.1,AC106827.1,AC106827.2,AC121493.1,ILF2P1,MAGI1,MAGI1-AS1,MAGI1-IT1,RP11-175F9.1,RP11-175F9.2,RP11-175F9.3,RP11-320P11.1,RP11-714G12.1,RP11-88H12.2,RPL17P17	WFDC10B,WFDC13	["INTERCHROMOSOMAL[chr3--chr20]"]
sim_adipose	SOAP-fuse	AMOT--CTRB1	199	537	AMOT,MIR4329	CTRB1,RP11-331F4.4	["INTERCHROMOSOMAL[chrX--chr16]"]
sim_adipose	SOAP-fuse	STYX--C1orf162	198	537	STYX	C1ORF162,C1orf162	["INTERCHROMOSOMAL[chr14--chr1]"]
sim_adipose	SOAP-fuse	TOR3A--IMPA1	206	484	TOR3A	IMPA1	["INTERCHROMOSOMAL[chr1--chr8]"]
sim_adipose	SOAP-fuse	ZNF8--PLA2G3	119	557	AC010642.1,AC020915.1,AC020915.2,AC020915.4,CTD-3138B18.4,ERVK3-1,ZNF8	PLA2G3	["INTERCHROMOSOMAL[chr19--chr22]"]
sim_adipose	SOAP-fuse	ZNF8--PLA2G3	119	557	AC010642.1,AC020915.1,AC020915.2,AC020915.4,CTD-3138B18.4,ERVK3-1,ZNF8	PLA2G3	["INTERCHROMOSOMAL[chr19--chr22]"]
sim_adipose	SOAP-fuse	ABCG1--GPSM3	179	475	5S_rRNA.331,ABCG1,AP001623.1,RN5S492,RNA5SP492	GPSM3,NOTCH4	["INTERCHROMOSOMAL[chr21--chr6]"]
sim_adipose	SOAP-fuse	KCNV1--MT1M	187	459	AC027451.1,KCNV1,RP11-696P8.2	AC026461.1,MT1M	["INTERCHROMOSOMAL[chr8--chr16]"]
sim_adipose	SOAP-fuse	SWT1--DAPK2	178	467	AL136133.1,AL356273.1,AL356273.2,CTA-253N17.1,RP4-635A23.3,RP4-635A23.4,RPL22P24,RPL5P5,SWT1	AC015914.1,DAPK2,RP11-111E14.1	["INTERCHROMOSOMAL[chr1--chr15]"]
sim_adipose	SOAP-fuse	NKAIN4--TRNAU1AP	189	438	NKAIN4	SNHG12,TRNAU1AP	["INTERCHROMOSOMAL[chr20--chr1]"]
sim_adipose	SOAP-fuse	PHF19--AMZ1	142	465	PHF19	AMZ1,GNA12	["INTERCHROMOSOMAL[chr9--chr7]"]
sim_adipose	SOAP-fuse	KRT8P39--PLGRKT	569	35	KRT8P22,KRT8P39,NUP107	C9ORF46,C9orf46,PLGRKT,RNF152P1,RP11-12D24.7	["INTERCHROMOSOMAL[chr12--chr9]"]
sim_adipose	SOAP-fuse	KRT8P25--PLGRKT	568	36	KRT8P25	C9ORF46,C9orf46,PLGRKT,RNF152P1,RP11-12D24.7	["INTERCHROMOSOMAL[chr3--chr9]"]
sim_adipose	SOAP-fuse	SPTBN2--CLSTN1	186	406	Metazoa_SRP,RN7SL12P,SPTBN2	CLSTN1,MZT1P1,PIK3CD,RP11-558F24.6	["INTERCHROMOSOMAL[chr11--chr1]"]
sim_adipose	SOAP-fuse	DNALI1--SLC2A4	181	403	DNALI1,GNL2	AC003688.2,RP1-4G17.2,SLC2A4,YBX2	["INTERCHROMOSOMAL[chr1--chr17]"]
sim_adipose	SOAP-fuse	PRSS45--IFNL2	124	459	AC109583.1,AC109583.3,PRSS44,PRSS45,PRSS50,RP11-427P5.2	IFNL2	["INTERCHROMOSOMAL[chr3--chr19]"]
sim_adipose	SOAP-fuse	CST9--ZNF771	160	413	CST9	DCTPP1,SNORA42,SNORA42.1,SNORA80C,ZNF771	["INTERCHROMOSOMAL[chr20--chr16]"]
sim_adipose	SOAP-fuse	KRT3--PLGRKT	567	3	KRT3	C9ORF46,C9orf46,PLGRKT,RNF152P1,RP11-12D24.7	["INTERCHROMOSOMAL[chr12--chr9]"]
sim_adipose	SOAP-fuse	CHST7--SCGB1D2	140	428	CHST7	AP003306.1,RP11-703H8.9,SCGB1D2	["INTERCHROMOSOMAL[chrX--chr11]"]
sim_adipose	SOAP-fuse	TCHH--SNTN	144	420	AL589986.1,AL589986.2,HDHD1P2,TCHH	SNTN	["INTERCHROMOSOMAL[chr1--chr3]"]
sim_adipose	SOAP-fuse	HESX1--TRAM1	105	450	HESX1	AC120194.1,TRAM1	["INTERCHROMOSOMAL[chr3--chr8]"]
sim_adipose	SOAP-fuse	PIWIL4--FAM187B	141	403	AP000943.3,FUT4,PIWIL4,RP11-867G2.8	FAM187B	["INTERCHROMOSOMAL[chr11--chr19]"]
sim_adipose	SOAP-fuse	ZCCHC8--RNF113B	166	377	RF00411,SNORA9,SNORA9.4,ZCCHC8	FARP1,RNF113B	["INTERCHROMOSOMAL[chr12--chr13]"]
sim_adipose	SOAP-fuse	WNT6--TMX2-CTNND1	380	149	WNT6	AP000662.1,AP000662.9,AP001931.1,BTBD18,C11orf31,CTNND1,PPIAP42,RP11-691N7.6,RP11-691N7.7,TMX2,TMX2-CTNND1	["INTERCHROMOSOMAL[chr2--chr11]"]
sim_adipose	SOAP-fuse	MUC12--MZF1	120	405	AC105446.1,MUC12,RP11-395B7.4	AC016629.2,AC016629.8,CENPBD1P1,MZF1,MZF1-AS1,RPL23AP79	["INTERCHROMOSOMAL[chr7--chr19]"]
sim_adipose	SOAP-fuse	LUC7L2--ARHGAP20	156	361	AC083880.1,C7ORF55,C7orf55,C7orf55-LUC7L2,FMC1,LUC7L2,RP11-634H22.1	ARHGAP20	["INTERCHROMOSOMAL[chr7--chr11]"]
sim_adipose	SOAP-fuse	ZNRF3--HS6ST3	133	349	CTA-747E2.11,CTA-747E2.8,ZNRF3,ZNRF3-AS1,ZNRF3-IT1	AMMECR1LP1,HS6ST3,Metazoa_SRP,RN7SL164P,RP11-457L23.1	["INTERCHROMOSOMAL[chr22--chr13]"]
sim_adipose	SOAP-fuse	SCG5--EGR3	107	370	AC123768.1,RP11-1000B6.2,SCG5	AC055854.1,EGR3,RP11-459E5.1	["INTERCHROMOSOMAL[chr15--chr8]"]
sim_adipose	SOAP-fuse	SLC35D3--DENND5A	137	337	SLC35D3	AP006259.1,DENND5A,RP11-5L12.1	["INTERCHROMOSOMAL[chr6--chr11]"]
sim_adipose	SOAP-fuse	CSF2RA--KCNG3	135	339	5S_rRNA.332,BX649553.1,BX649553.2,BX649553.3,BX649553.4,CSF2RA,MIR3690,RN5S498,RNA5SP498	AC025750.2,AC025750.5,AC025750.6,KCNG3,VDAC1P13	["INTERCHROMOSOMAL[chrX--chr2]"]
sim_adipose	SOAP-fuse	CSF2RA--KCNG3	135	339	5S_rRNA.332,BX649553.1,BX649553.2,BX649553.3,BX649553.4,CSF2RA,MIR3690,RN5S498,RNA5SP498	AC025750.2,AC025750.5,AC025750.6,KCNG3,VDAC1P13	["INTERCHROMOSOMAL[chrX--chr2]"]
sim_adipose	SOAP-fuse	EAF2--GHSR	131	338	EAF2	GHSR	["INTRACHROMOSOMAL[chr3:50.56Mb]"]
sim_adipose	SOAP-fuse	C9orf40--UNC79	135	334	C9ORF40,C9orf40	COX8C,KIAA1409,RNU6-1258P,U6,U6.1225,UNC79	["INTERCHROMOSOMAL[chr9--chr14]"]
sim_adipose	SOAP-fuse	MAP7D1--CACYBPP2	216	251	MAP7D1	AC074182.1,CACYBPP2	["INTERCHROMOSOMAL[chr1--chr2]"]
sim_adipose	SOAP-fuse	TLCD2--EFTUD1	129	329	TLCD2	EFL1,EFTUD1,RNU1-77P,U1,U1.95	["INTERCHROMOSOMAL[chr17--chr15]"]
sim_adipose	SOAP-fuse	KCNG4--NLRP7	117	338	KCNG4	CTC-550B14.8,NLRP2,NLRP7	["INTERCHROMOSOMAL[chr16--chr19]"]
sim_adipose	SOAP-fuse	LARP4--TOP2B	130	312	FAM186A,LARP4	MIR4442,RARB,TOP2B	["INTERCHROMOSOMAL[chr12--chr3]"]
sim_adipose	SOAP-fuse	NELFA--RGL4	133	294	MIR943,NELFA,WHSC2	AP000347.1,AP000347.2,GUSBP11,KB-1572G7.2,RGL4	["INTERCHROMOSOMAL[chr4--chr22]"]
sim_adipose	SOAP-fuse	DSP--SSR1	107	311	DSP	AL139095.1,AL139095.2,AL139095.3,AL139095.4,CAGE1,RP11-69L16.3,RP11-69L16.4,RP11-69L16.5,RP11-69L16.6,SSR1	["INTRACHROMOSOMAL[chr6:0.19Mb]"]
sim_adipose	SOAP-fuse	FRY--KIAA0556	109	308	EEF1DP3,FRY,FRY-AS1,LINC01073,RP11-207N4.2,RP11-207N4.3,RP11-37E23.5	AC002551.1,AC016597.1,CTD-2049O4.1,KIAA0556	["INTERCHROMOSOMAL[chr13--chr16]"]
sim_adipose	SOAP-fuse	ACSL6--KCNA7	112	303	AC034228.1,AC034228.2,AC034228.3,AC034228.4,AC034228.7,ACSL6	KCNA7	["INTERCHROMOSOMAL[chr5--chr19]"]
sim_adipose	SOAP-fuse	PCMTD2--PSORS1C2	151	262	CICP4,LINC00266-1,NCRNA00266,NCRNA00266-1,PCMTD2	PSORS1C1,PSORS1C2	["INTERCHROMOSOMAL[chr20--chr6]"]
sim_adipose	SOAP-fuse	RB1CC1--RAB33A	112	291	AC113139.1,CTD-3214K23.1,RB1CC1	RAB33A	["INTERCHROMOSOMAL[chr8--chrX]"]
sim_adipose	SOAP-fuse	CTSLP6--NIM1	391	4	CTSL1P6,CTSLP6	AC106800.1,AC106800.2,AC106800.3,AC114947.1,NIM1,NIM1K,RP11-447H19.1,RP11-447H19.2,RP11-447H19.3	["INTERCHROMOSOMAL[chr10--chr5]"]
sim_adipose	SOAP-fuse	CTSLP1--NIM1	391	4	CTSL1P1,CTSLP1	AC106800.1,AC106800.2,AC106800.3,AC114947.1,NIM1,NIM1K,RP11-447H19.1,RP11-447H19.2,RP11-447H19.3	["INTERCHROMOSOMAL[chr10--chr5]"]
sim_adipose	SOAP-fuse	CTSLP5--NIM1	391	3	CTSL1P5,CTSLP5	AC106800.1,AC106800.2,AC106800.3,AC114947.1,NIM1,NIM1K,RP11-447H19.1,RP11-447H19.2,RP11-447H19.3	["INTERCHROMOSOMAL[chr10--chr5]"]
sim_adipose	SOAP-fuse	CTSLP4--NIM1	391	3	CTSL1P4,CTSLP4	AC106800.1,AC106800.2,AC106800.3,AC114947.1,NIM1,NIM1K,RP11-447H19.1,RP11-447H19.2,RP11-447H19.3	["INTERCHROMOSOMAL[chr10--chr5]"]
sim_adipose	SOAP-fuse	CTSLP3--NIM1	391	3	CTSL1P2,CTSL1P3,CTSLP2,CTSLP3,GLUD1P2	AC106800.1,AC106800.2,AC106800.3,AC114947.1,NIM1,NIM1K,RP11-447H19.1,RP11-447H19.2,RP11-447H19.3	["INTERCHROMOSOMAL[chr10--chr5]"]
sim_adipose	SOAP-fuse	C7orf55-LUC7L2--ARHGAP20	83	305	AC083880.1,C7ORF55,C7orf55,C7orf55-LUC7L2,FMC1,LUC7L2,RP11-634H22.1	ARHGAP20	["INTERCHROMOSOMAL[chr7--chr11]"]
sim_adipose	SOAP-fuse	PHF19--AMZ1	60	326	PHF19	AMZ1,GNA12	["INTERCHROMOSOMAL[chr9--chr7]"]
sim_adipose	SOAP-fuse	EMC7--MED12	78	308	AC079203.1,C15ORF24,C15orf24,EMC7,RP11-1084A12.1	AL590764.1,MED12	["INTERCHROMOSOMAL[chr15--chrX]"]
sim_adipose	SOAP-fuse	PVRL3--LPAR5	120	265	NECTIN3,NECTIN3-AS1,PVRL3,PVRL3-AS1,RP11-553A10.2	ACRBP,LPAR5	["INTERCHROMOSOMAL[chr3--chr12]"]
sim_adipose	SOAP-fuse	CGB7--PLD5	368	1	AC008687.1,AC008687.8,CGB7,CTB-60B18.23,NTF4	5S_rRNA.254,7SK,7SK.247,AL360271.1,AL360271.2,AL591686.1,AL591686.2,PLD5,RN5S81,RN7SKP12,RNA5SP81,RP11-513D4.1,RP11-513D4.2,RP11-513D4.3,RP11-561I11.3,RP11-561I11.4,RPL10AP5	["INTERCHROMOSOMAL[chr19--chr1]"]
sim_adipose	SOAP-fuse	KRR1--TRAV23DV6	106	254	GLIPR1,KRR1	TRAV23DV6	["INTERCHROMOSOMAL[chr12--chr14]"]
sim_adipose	SOAP-fuse	HNRNPDL--YTHDF1	87	261	HNRNPDL,HNRPDL	YTHDF1	["INTERCHROMOSOMAL[chr4--chr20]"]
sim_adipose	SOAP-fuse	FAM83G--PLCXD1	76	255	AC090286.3,FAM83G,RP11-28B23.1,SLC5A10	PLCXD1	["INTERCHROMOSOMAL[chr17--chrY]"]
sim_adipose	SOAP-fuse	FAM83G--PLCXD1	76	255	AC090286.3,FAM83G,RP11-28B23.1,SLC5A10	PLCXD1	["INTERCHROMOSOMAL[chr17--chrY]"]
sim_adipose	SOAP-fuse	OBP2B--REPS2	298	18	OBP2A,OBP2B	CBX1P2,REPS2,RF00190,SNORA16,SNORA16.1	["INTERCHROMOSOMAL[chr9--chrX]"]
sim_adipose	SOAP-fuse	ZNF592--SPATA31A1	96	208	AC012291.1,RP11-7M10.2,ZNF592	FAM75A1,SPATA31A1	["INTERCHROMOSOMAL[chr15--chr9]"]
sim_adipose	SOAP-fuse	SGOL1--PGRMC2	84	218	AC099057.8,SGO1,SGOL1,SGOL1-AS1	PGRMC2	["INTERCHROMOSOMAL[chr3--chr4]"]
sim_adipose	SOAP-fuse	TDRD5--CDC42	79	222	TDRD5	AL031281.1,CDC42,CDC42-IT1,RP1-224A6.6,RP1-224A6.8	["INTRACHROMOSOMAL[chr1:157.14Mb]"]
sim_adipose	SOAP-fuse	NLE1--C4orf26	76	223	FNDC8,NLE1	C4ORF26,C4orf26,ODAPH	["INTERCHROMOSOMAL[chr17--chr4]"]
sim_adipose	SOAP-fuse	KLRF1--TTYH1	73	223	KLRF1	AC008746.3,AC245884.1,AC245884.9,CTD-2587H19.2,TTYH1	["INTERCHROMOSOMAL[chr12--chr19]"]
sim_adipose	SOAP-fuse	MOCOS--RAB3B	77	208	MOCOS	5S_rRNA.100,AL445685.2,RAB3B,RN5S48,RNA5SP48,RP11-91A18.1	["INTERCHROMOSOMAL[chr18--chr1]"]
sim_adipose	SOAP-fuse	IQGAP3--SYNJ2	88	197	IQGAP3	RP11-266C7.3,SYNJ2,SYNJ2-IT1	["INTERCHROMOSOMAL[chr1--chr6]"]
sim_adipose	SOAP-fuse	GPR56--BCOR	72	205	AC018552.3,AC018552.4,GPR56,RP11-405F3.5	BCOR	["INTERCHROMOSOMAL[chr16--chrX]"]
sim_adipose	SOAP-fuse	ZSCAN5D--FRMPD1	65	211	ZSCAN5A,ZSCAN5D	7SK,7SK.51,AL138752.2,FRMPD1,RN7SKP171,RP11-613M10.9	["INTERCHROMOSOMAL[chr19--chr9]"]
sim_adipose	SOAP-fuse	SERPINB3--FLNC	76	188	SERPINB11,SERPINB3,SERPINB4	AC025594.2,FLNC,FLNC-AS1,RP11-309L24.2	["INTERCHROMOSOMAL[chr18--chr7]"]
sim_adipose	SOAP-fuse	FBXO33--FBN2	96	168	FBXO33	FBN2,SLC27A6	["INTERCHROMOSOMAL[chr14--chr5]"]
sim_adipose	SOAP-fuse	KRT85--AGAP1	65	198	KRT85	AC012305.1,AC064874.1,AC064874.2,AGAP1,AGAP1-IT1,Metazoa_SRP,RN7SL204P,RNU7-127P,TMSB10P1,U7,U7.40	["INTERCHROMOSOMAL[chr12--chr2]"]
sim_adipose	SOAP-fuse	PRSS45--IFNL3	120	137	AC109583.1,AC109583.3,PRSS44,PRSS45,PRSS50,RP11-427P5.2	IFNL3,IL28B	["INTERCHROMOSOMAL[chr3--chr19]"]
sim_adipose	SOAP-fuse	KRT33A--MAP3K7	162	93	KRT33A	MAP3K7	["INTERCHROMOSOMAL[chr17--chr6]"]
sim_adipose	SOAP-fuse	TXNIP--TYW1B	67	187	TXNIP	AC091738.2,AC211469.1,AC211469.2,MIR4650-1,MIR4650-2,Metazoa_SRP,RN7SL377P,RP11-1394O16.1,RP11-535E8.2,TYW1B	["INTERCHROMOSOMAL[chr1--chr7]"]
sim_adipose	SOAP-fuse	TNK1--SF3B14	68	182	C17orf61-PLSCR3,PLSCR3,TMEM256-PLSCR3,TNK1	AC008073.5,SF3B14,SF3B6	["INTERCHROMOSOMAL[chr17--chr2]"]
sim_adipose	SOAP-fuse	ZNF592--SPATA31A2	96	153	AC012291.1,RP11-7M10.2,ZNF592	FAM75A2,SPATA31A2	["INTERCHROMOSOMAL[chr15--chr9]"]
sim_adipose	SOAP-fuse	HTN1--RAB39B	56	191	HTN1	RAB39B	["INTERCHROMOSOMAL[chr4--chrX]"]
sim_adipose	SOAP-fuse	ZNF592--SPATA31A6	96	143	AC012291.1,RP11-7M10.2,ZNF592	AL353770.3,FAM75A3,FAM75A6,RP11-395E19.2,RP11-395E19.5,SPATA31A3,SPATA31A6	["INTERCHROMOSOMAL[chr15--chr9]"]
sim_adipose	SOAP-fuse	ZNF592--SPATA31A5	96	143	AC012291.1,RP11-7M10.2,ZNF592	AL590491.1,AL590491.3,FAM75A5,RP11-100J16.5,RP11-144A16.6,SPATA31A5	["INTERCHROMOSOMAL[chr15--chr9]"]
sim_adipose	SOAP-fuse	MRPS17--COL9A2	67	172	AC092647.5,GBAS,MRPS17,Metazoa_SRP,NIPSNAP2,RN7SL64P,RP11-15K19.2,ZNF713	COL9A2	["INTERCHROMOSOMAL[chr7--chr1]"]
sim_adipose	SOAP-fuse	NSMF--BSDC1	75	163	NELF,NSMF	BSDC1	["INTERCHROMOSOMAL[chr9--chr1]"]
sim_adipose	SOAP-fuse	ZNF396--OR13A1	77	158	ZNF396	OR13A1	["INTERCHROMOSOMAL[chr18--chr10]"]
sim_adipose	SOAP-fuse	ZNF592--SPATA31A7	96	137	AC012291.1,RP11-7M10.2,ZNF592	FAM75A7,SPATA31A7	["INTERCHROMOSOMAL[chr15--chr9]"]
sim_adipose	SOAP-fuse	ZNF592--SPATA31A4	96	137	AC012291.1,RP11-7M10.2,ZNF592	FAM75A4,RP11-95K23.3,SPATA31A4	["INTERCHROMOSOMAL[chr15--chr9]"]
sim_adipose	SOAP-fuse	CYBB--ZBTB12	57	169	CYBB	C2,ZBTB12	["INTERCHROMOSOMAL[chrX--chr6]"]
sim_adipose	SOAP-fuse	ICAM4--BOP1	68	152	AC011511.5,CTD-2369P2.8,ICAM4	AC110280.1,AC145291.1,BOP1,CTD-3232M19.2,FAM203B,KM-PA-2,SCXA,SCXB	["INTERCHROMOSOMAL[chr19--chr8]"]
sim_adipose	SOAP-fuse	VNN1--DEFA6	42	167	CCNG1P1,VNN1	DEFA6	["INTERCHROMOSOMAL[chr6--chr8]"]
sim_adipose	SOAP-fuse	ITM2A--RNF112	54	155	ITM2A	AC004448.3,AC004448.5,CTB-187M2.2,RNF112	["INTERCHROMOSOMAL[chrX--chr17]"]
sim_adipose	SOAP-fuse	FOLR1--VSTM1	43	160	AP000812.1,FOLR1,RP11-807H22.7	VSTM1	["INTERCHROMOSOMAL[chr11--chr19]"]
sim_adipose	SOAP-fuse	RBP5--IL6	47	154	RBP5	AC073072.1,AC073072.5,IL6	["INTERCHROMOSOMAL[chr12--chr7]"]
sim_adipose	SOAP-fuse	CSNK2B--MMP2	56	144	AL662899.2,AL662899.3,CSNK2B,CSNK2B-LY6G5B-1181,GPANK1,LY6G5B,XXbac-BPG32J3.22	MMP2,RP11-212I21.2	["INTERCHROMOSOMAL[chr6--chr16]"]
sim_adipose	SOAP-fuse	CSNK2B-LY6G5B-1181--MMP2	51	144	AL662899.2,AL662899.3,CSNK2B,CSNK2B-LY6G5B-1181,GPANK1,LY6G5B,XXbac-BPG32J3.22	MMP2,RP11-212I21.2	["INTERCHROMOSOMAL[chr6--chr16]"]
sim_adipose	SOAP-fuse	THUMPD3--CDRT1	52	141	AC026191.1,RP11-380O24.1,RP11-58B17.1,SETD5-AS1,THUMPD3,THUMPD3-AS1	AC005324.3,AC005838.1,AC005838.2,CDRT1,RF00090,RP11-385D13.1,SNORA74,SNORA74.4	["INTERCHROMOSOMAL[chr3--chr17]"]
sim_adipose	SOAP-fuse	CST11--DCAF4	50	143	CST11	AC007160.1,DCAF4,RP1-146I3.1	["INTERCHROMOSOMAL[chr20--chr14]"]
sim_adipose	SOAP-fuse	C22orf43--PPP1R35	59	134	AP000346.1,C22ORF43,C22orf43,DRICH1,KB-1572G7.3	AC092849.1,AC092849.2,C7ORF47,C7orf47,PPP1R35,RP11-758P17.2,RP11-758P17.3	["INTERCHROMOSOMAL[chr22--chr7]"]
sim_adipose	SOAP-fuse	TMEM91--GLI4	60	129	AC011462.1,B9D2,BCKDHA,CTC-435M10.3,TGFB1,TMEM91	AC138696.1,GLI4,RP13-582O9.6,ZFP41	["INTERCHROMOSOMAL[chr19--chr8]"]
sim_adipose	SOAP-fuse	PPT1--PHF5CP	5	178	CAP1,PPT1	PBX4,PHF5CP	["INTERCHROMOSOMAL[chr1--chr19]"]
sim_adipose	SOAP-fuse	SEMA7A--LAMA2	50	132	SEMA7A	AL356124.2,BMPR1AP1,BMPR1APS1,LAMA2,MESTP1,RNU6-861P,RP1-69D17.3,U6,U6.1186	["INTERCHROMOSOMAL[chr15--chr6]"]
sim_adipose	SOAP-fuse	ZNF592--SPATA31A3	95	78	AC012291.1,RP11-7M10.2,ZNF592	AL353770.3,FAM75A3,RP11-395E19.2,RP11-395E19.5,SPATA31A3	["INTERCHROMOSOMAL[chr15--chr9]"]
sim_adipose	SOAP-fuse	PRR4--PRRC2B	3	164	PRR4	AL358781.1,AL358781.2,PRRC2B,RP11-334J6.4,SNORD62A,SNORD62B	["INTERCHROMOSOMAL[chr12--chr9]"]
sim_adipose	SOAP-fuse	PRH1--PRRC2B	3	164	PRH1	AL358781.1,AL358781.2,PRRC2B,RP11-334J6.4,SNORD62A,SNORD62B	["INTERCHROMOSOMAL[chr12--chr9]"]
sim_adipose	SOAP-fuse	INA--REEP3	50	112	INA	REEP3	["INTRACHROMOSOMAL[chr10:39.65Mb]"]
sim_adipose	SOAP-fuse	CLEC1A--MGAT3	23	138	7SK,7SK.191,CLEC1A,RN7SKP161	MGAT3,MGAT3-AS1,RP5-1104E15.6	["INTERCHROMOSOMAL[chr12--chr22]"]
sim_adipose	SOAP-fuse	VCL--GDPD2	36	122	AL596247.1,RP11-178G16.4,RP11-178G16.5,RP11-417O11.5,VCL	GDPD2	["INTERCHROMOSOMAL[chr10--chrX]"]
sim_adipose	SOAP-fuse	SPI1--KIF14	29	121	SPI1	KIF14	["INTERCHROMOSOMAL[chr11--chr1]"]
sim_adipose	SOAP-fuse	GSTM1--AP1S2	44	106	AC000032.1,AC000032.2,GSTM1,GSTM2,GSTM5	AP1S2	["INTERCHROMOSOMAL[chr1--chrX]"]
sim_adipose	SOAP-fuse	KCNJ3--PKN2	44	105	KCNJ3	ELOCP19,PKN2,PKN2-AS1,RNU6-125P,RP11-76N22.2,TCEB1P19,U6,U6.630	["INTERCHROMOSOMAL[chr2--chr1]"]
sim_adipose	SOAP-fuse	TLCD2--EFTUD1P1	78	70	TLCD2	CTD-2071L7.1,EFL1P1,EFTUD1P1	["INTERCHROMOSOMAL[chr17--chr15]"]
sim_adipose	SOAP-fuse	DTHD1--ZC3H12A	53	92	AC104078.2,DTHD1,RP11-431M7.2	ZC3H12A	["INTERCHROMOSOMAL[chr4--chr1]"]
sim_adipose	SOAP-fuse	GALT--GAGE12H	42	101	AL162231.3,GALT,IL11RA,RP11-195F19.29	GAGE12G,GAGE12H	["INTERCHROMOSOMAL[chr9--chrX]"]
sim_adipose	SOAP-fuse	GALT--GAGE12H	42	101	AL162231.3,GALT,IL11RA,RP11-195F19.29	GAGE12G,GAGE12H	["INTERCHROMOSOMAL[chr9--chrX]"]
sim_adipose	SOAP-fuse	KRT71--TNFRSF17	38	101	KRT71	NPIPB2,RP11-166B2.1,TNFRSF17	["INTERCHROMOSOMAL[chr12--chr16]"]
sim_adipose	SOAP-fuse	C9orf72--XCL1	46	93	C9ORF72,C9orf72	AL031736.2,RP4-738P11.4,XCL1	["INTERCHROMOSOMAL[chr9--chr1]"]
sim_adipose	SOAP-fuse	SERPINB4--FLNC	73	63	SERPINB11,SERPINB3,SERPINB4	AC025594.2,FLNC,FLNC-AS1,RP11-309L24.2	["INTERCHROMOSOMAL[chr18--chr7]"]
sim_adipose	SOAP-fuse	MRPS17--COL9A2	38	95	AC092647.5,GBAS,MRPS17,Metazoa_SRP,NIPSNAP2,RN7SL64P,RP11-15K19.2,ZNF713	COL9A2	["INTERCHROMOSOMAL[chr7--chr1]"]
sim_adipose	SOAP-fuse	LYRM9--TSPAN14	37	94	AC005697.1,AC005697.2,LYRM9,RP1-66C13.4,RP11-138P22.1	AC021028.1,RP11-137H2.4,TSPAN14	["INTERCHROMOSOMAL[chr17--chr10]"]
sim_adipose	SOAP-fuse	AOC2--CHKA	38	92	AOC2	AP002807.1,CHKA,RP11-802E16.3	["INTERCHROMOSOMAL[chr17--chr11]"]
sim_adipose	SOAP-fuse	PPM1D--ABI1	35	94	PPM1D,RNU6-623P,U6,U6.90	ABI1,PDSS1,RF00191,RNU6-946P,SNORA57,SNORA57.3,U6,U6.396	["INTERCHROMOSOMAL[chr17--chr10]"]
sim_adipose	SOAP-fuse	C12orf55--TMEM198	31	98	C12ORF63,C12orf55,C12orf63,CFAP54	AC009955.3,CHPF,MIR3132,RP11-256I23.1,TMEM198	["INTERCHROMOSOMAL[chr12--chr2]"]
sim_adipose	SOAP-fuse	TRDV2--CST2	24	103	AC244502.1,AE000661.37,TRDV2	CST2	["INTERCHROMOSOMAL[chr14--chr20]"]
sim_adipose	SOAP-fuse	DLG4--B3GALTL	37	89	ACADVL,DLG4	ANKRD26P4,B3GALTL,B3GLCT,RP11-367C11.2	["INTERCHROMOSOMAL[chr17--chr13]"]
sim_adipose	SOAP-fuse	ARHGEF28--B3GNT4	22	104	AC091868.1,AC091868.2,ARHGEF28,CTC-575I10.1,CTD-2372A4.1,RNU7-196P,RP11-428C6.1,U7,U7.43	AC048338.1,B3GNT4,DIABLO,RP11-512M8.5	["INTERCHROMOSOMAL[chr5--chr12]"]
sim_adipose	SOAP-fuse	ZNF727--ZFP69	33	89	RP11-3N2.13,ZNF727	AL603839.3,RP11-656D10.3,ZFP69,ZNF642	["HGNC_GENEFAM","INTERCHROMOSOMAL[chr7--chr1]"]
sim_adipose	SOAP-fuse	WDR92--PDAP1	33	85	AC017083.1,AC017083.2,AC017083.3,AC017083.4,PPIAP64,PPP3R1,RP11-474G23.1,WDR92	ARPC1B,BUD31,PDAP1	["INTERCHROMOSOMAL[chr2--chr7]"]
sim_adipose	SOAP-fuse	ZNF3--GPC1	34	83	ZNF3,ZSCAN21	AC110619.1,AC110619.2,GPC1,MIR149,PP14571	["INTERCHROMOSOMAL[chr7--chr2]"]
sim_adipose	SOAP-fuse	PCNX--IFFO2	35	80	AC005230.1,GTF3AP2,PCNX,PCNX1,PTTG4P,RP5-1163L11.2,RP5-1163L11.3	AL080251.1,IFFO2,RP13-279N23.2	["INTERCHROMOSOMAL[chr14--chr1]"]
sim_adipose	SOAP-fuse	KCNMB2--PRR5L	35	79	5S_rRNA.422,AC024220.1,AC109779.1,KCNMB2,KCNMB2-AS1,KCNMB2-IT1,LINC01014,PPIAP75,RN5S148,RNA5SP148,RP11-33A14.1,RP11-33A14.2,RP11-33A14.3,RP11-385J1.2	AC009656.1,AC087277.1,AC087277.2,PRR5L,RP11-219O3.2,RP11-514F3.4,RP11-514F3.5	["INTERCHROMOSOMAL[chr3--chr11]"]
sim_adipose	SOAP-fuse	COTL1--SRCAP	38	75	AC092145.1,COTL1,RP11-61F12.1	AC106886.2,PHKG2,RNU6-1043P,RP11-146F11.1,RP11-2C24.4,SNORA30,SRCAP,U6,U6.849	["INTRACHROMOSOMAL[chr16:53.84Mb]"]
sim_adipose	SOAP-fuse	SLC6A15--KLHL42	34	75	SLC6A15	AC009511.1,AC009511.2,KLHDC5,KLHL42,RP11-860B13.1,RP11-860B13.3	["INTRACHROMOSOMAL[chr12:57.30Mb]"]
sim_adipose	SOAP-fuse	RAPSN--BRF2	34	73	RAPSN,RNU6-1302P,U6,U6.1121	ADGRA2,BRF2,GPR124	["INTERCHROMOSOMAL[chr11--chr8]"]
sim_adipose	SOAP-fuse	BPIFA1--PMVK	22	85	BPIFA1,PLUNC	PMVK	["INTERCHROMOSOMAL[chr20--chr1]"]
sim_adipose	SOAP-fuse	PRSS42--FHOD3	17	87	PRSS42	FHOD3,SNORD112,SNORD112.13,TPGS2	["INTERCHROMOSOMAL[chr3--chr18]"]
sim_adipose	SOAP-fuse	ANO5--BMP6	35	69	AC107882.1,AC107886.1,ANO5,CTD-2019O4.1,CTD-3064C13.1	BMP6,TXNDC5	["INTERCHROMOSOMAL[chr11--chr6]"]
sim_adipose	SOAP-fuse	TBC1D2--SIGLEC7	26	74	AL360081.1,RP11-270F18.2,TBC1D2	AC063977.1,AC063977.6,CTD-3187F8.14,SIGLEC19P,SIGLEC7	["INTERCHROMOSOMAL[chr9--chr19]"]
sim_adipose	SOAP-fuse	GABRA6--SCYL3	32	68	AC091944.1,GABRA6,GABRB2,RP11-348M17.2	C1ORF112,C1orf112,Metazoa_SRP,RN7SL333P,SCYL3	["INTERCHROMOSOMAL[chr5--chr1]"]
sim_adipose	SOAP-fuse	SLC7A14--PIH1D3	27	72	CLDN11,KRT8P13,SLC7A14	CXORF41,CXorf41,PIH1D3	["INTERCHROMOSOMAL[chr3--chrX]"]
sim_adipose	SOAP-fuse	UBXN2B--ZKSCAN2	28	70	AC009927.1,RP11-114M5.1,UBXN2B	AC008741.1,CTD-2547G23.2,ZKSCAN2	["INTERCHROMOSOMAL[chr8--chr16]"]
sim_adipose	SOAP-fuse	HBB--TNIK	25	73	HBB	MIR569,TNIK	["INTERCHROMOSOMAL[chr11--chr3]"]
sim_adipose	SOAP-fuse	CWC27--RP1L1	27	66	CWC27	5S_rRNA.233,C8ORF74,C8orf74,MIR4286,RN5S252,RNA5SP252,RP1L1	["INTERCHROMOSOMAL[chr5--chr8]"]
sim_adipose	SOAP-fuse	ADGB--ZNF230	26	67	ADGB,C6ORF103,C6orf103,KATNBL1P6,RNU6-734P,RNU6-906P,U6,U6.714	RNF141,ZNF230	["INTERCHROMOSOMAL[chr6--chr19]"]
sim_adipose	SOAP-fuse	GABRA6--SCYL3	25	67	AC091944.1,GABRA6,GABRB2,RP11-348M17.2	C1ORF112,C1orf112,Metazoa_SRP,RN7SL333P,SCYL3	["INTERCHROMOSOMAL[chr5--chr1]"]
sim_adipose	SOAP-fuse	AQP10--COBLL1	18	74	AQP10	AC019181.1,AC019181.2,AC019181.3,COBLL1,SNORA70F	["INTERCHROMOSOMAL[chr1--chr2]"]
sim_adipose	SOAP-fuse	GRPEL2--MSRA	14	77	GRPEL2,GRPEL2-AS1,RP11-394O4.4	AC023385.1,AC112673.1,MSRA,RP11-212F11.1	["INTERCHROMOSOMAL[chr5--chr8]"]
sim_adipose	SOAP-fuse	EFNA1--OSER1	23	67	EFNA1	C20ORF111,C20orf111,OSER1	["INTERCHROMOSOMAL[chr1--chr20]"]
sim_adipose	SOAP-fuse	OARD1--HEATR5A	15	74	APOBEC2,C6ORF130,C6orf130,NFYA,OARD1,TSPO2,UNC5CL	AL136418.1,AL139353.1,AL139353.2,C14ORF126,C14orf126,CTD-2213F21.2,DTD2,HEATR5A,RP11-176H8.1,RP11-596D21.1	["INTERCHROMOSOMAL[chr6--chr14]"]
sim_adipose	SOAP-fuse	PCDH11Y--TMEM31	26	62	AC012067.1,AC012667.1,EIF4A1P2,KRT18P10,PCDH11Y,RNU2-57P,U2,U2.61,VDAC1P6	GLRA4,TMEM31	["INTERCHROMOSOMAL[chrY--chrX]"]
sim_adipose	SOAP-fuse	KYNU--NPIPB15	22	65	AC013444.1,AC013444.2,KYNU,RP11-470B22.1	NPIPB15	["INTERCHROMOSOMAL[chr2--chr16]"]
sim_adipose	SOAP-fuse	PKN1--CHI3L1	24	59	AC008569.2,CTC-548K16.6,PKN1	CHI3L1	["INTERCHROMOSOMAL[chr19--chr1]"]
sim_adipose	SOAP-fuse	PKN1--CHI3L1	24	59	AC008569.2,CTC-548K16.6,PKN1	CHI3L1	["INTERCHROMOSOMAL[chr19--chr1]"]
sim_adipose	SOAP-fuse	GP2--PDZD7	26	56	GP2	LZTS2,PDZD7,SFXN3	["INTERCHROMOSOMAL[chr16--chr10]"]
sim_adipose	SOAP-fuse	WASF2--CPNE4	17	64	FO393419.2,RP4-752I6.1,WASF2	AC107027.2,AC117409.1,CPNE4,MIR5704,RP11-250B16.1,RP11-517B11.6,RP11-64K7.1,RPL7P16	["INTERCHROMOSOMAL[chr1--chr3]"]
sim_adipose	SOAP-fuse	KCND3--NUP153	23	57	KCND3,KCND3-AS1,KCND3-IT1,RP11-99M15.1,RP5-1086I18.1	AL138724.1,NUP153,RNU6-190P,RP11-500C11.3,U6,U6.502	["INTERCHROMOSOMAL[chr1--chr6]"]
sim_adipose	SOAP-fuse	TRAPPC11--LILRB2	1	73	C4ORF41,C4orf41,RNU6-1053P,RNU6-335P,TRAPPC11,U6,U6.265,U6.978	AC010492.4,AC010492.5,AC098789.1,AC245052.5,AC245052.6,CTD-2337J16.1,LILRA6,LILRB2,LILRB3,LILRB5,RNU6-1307P,RPS9,U6,U6.769	["INTERCHROMOSOMAL[chr4--chr19]"]
sim_adipose	SOAP-fuse	SAMD1--POLR1A	21	52	SAMD1	POLR1A	["INTERCHROMOSOMAL[chr19--chr2]"]
sim_adipose	SOAP-fuse	YIPF2--NDUFC2-KCTD14	18	54	CARM1,YIPF2	AP003032.1,KCTD14,NDUFC2,NDUFC2-KCTD14,RP11-7I15.4,RP11-7I15.5,THRSP	["INTERCHROMOSOMAL[chr19--chr11]"]
sim_adipose	SOAP-fuse	YIPF2--KCTD14	18	54	CARM1,YIPF2	AP003032.1,AP003032.2,KCTD14,NDUFC2,NDUFC2-KCTD14,RP11-7I15.3,RP11-7I15.4,RP11-7I15.5,THRSP	["INTERCHROMOSOMAL[chr19--chr11]"]
sim_adipose	SOAP-fuse	C9orf72--XCL2	29	42	C9ORF72,C9orf72	AL031736.1,RP4-738P11.3,XCL2	["INTERCHROMOSOMAL[chr9--chr1]"]
sim_adipose	SOAP-fuse	ONECUT3--FAM168B	14	53	ONECUT3	FAM168B	["INTERCHROMOSOMAL[chr19--chr2]"]
sim_adipose	SOAP-fuse	FAM213A--FAM230A	25	41	C10ORF58,C10orf58,FAM213A,RP11-137H2.6	FAM230A	["INTERCHROMOSOMAL[chr10--chr22]"]
sim_adipose	SOAP-fuse	DMWD--IL4	11	55	AC011530.1,AC011530.4,DMWD	IL4	["INTERCHROMOSOMAL[chr19--chr5]"]
sim_adipose	SOAP-fuse	SESN2--VAMP8	13	52	SESN2	Metazoa_SRP,RN7SL126P,VAMP8	["INTERCHROMOSOMAL[chr1--chr2]"]
sim_adipose	SOAP-fuse	RNF216--MIOX	18	47	AC006483.7,RNF216,RNF216-IT1	MIOX	["INTERCHROMOSOMAL[chr7--chr22]"]
sim_adipose	SOAP-fuse	CTSO--FAM65A	13	51	CTSO	AC027682.2,AC027682.3,AC027682.5,CTD-2012K14.2,CTD-2012K14.3,CTD-2012K14.4,FAM65A,RIPOR1	["INTERCHROMOSOMAL[chr4--chr16]"]
sim_adipose	SOAP-fuse	RAX2--PDE1C	13	49	RAX2	AC006377.1,AC007033.2,PDE1C,SNX2P2	["INTERCHROMOSOMAL[chr19--chr7]"]
sim_adipose	SOAP-fuse	ZNF487--FOLR4	14	47	RNU7-193P,U7,U7.94,ZNF487,ZNF487P	FOLR4,IZUMO1R	["INTERCHROMOSOMAL[chr10--chr11]"]
sim_adipose	SOAP-fuse	ISOC1--CYHR1	14	47	ISOC1,MIR4633	AC084125.1,CTD-2517M22.16,CYHR1	["INTERCHROMOSOMAL[chr5--chr8]"]
sim_adipose	SOAP-fuse	NAA38--POLR2J3	17	43	CHD3,CYB5D1,LSM8,LSMD1,NAA38	AC093668.1,AC093668.2,AC105052.1,POLR2J3,RASA4,RP11-514P8.6,RP11-514P8.7,RP11-514P8.8,SPDYE2,UPK3BL	["INTRACHROMOSOMAL[chr7:15.61Mb]"]
sim_adipose	SOAP-fuse	NAA38--POLR2J	17	43	CHD3,CYB5D1,LSM8,LSMD1,NAA38	LRWD1,POLR2J	["INTRACHROMOSOMAL[chr7:15.70Mb]"]
sim_adipose	SOAP-fuse	KYNU--NPIPB9	22	38	AC013444.1,AC013444.2,KYNU,RP11-470B22.1	CTB-134H23.1,NPIPB9	["INTERCHROMOSOMAL[chr2--chr16]"]
sim_adipose	SOAP-fuse	KYNU--NPIPB8	22	38	AC013444.1,AC013444.2,KYNU,RP11-470B22.1	NPIPB8,RP11-1348G14.2	["INTERCHROMOSOMAL[chr2--chr16]"]
sim_adipose	SOAP-fuse	KYNU--NPIPB7	22	38	AC013444.1,AC013444.2,KYNU,RP11-470B22.1	CLN3,NPIPB7,NPIPL1,RP11-435I10.4	["INTERCHROMOSOMAL[chr2--chr16]"]
sim_adipose	SOAP-fuse	KYNU--NPIPB6	22	38	AC013444.1,AC013444.2,KYNU,RP11-470B22.1	NPIPB6,RP11-57A19.3	["INTERCHROMOSOMAL[chr2--chr16]"]
sim_adipose	SOAP-fuse	EIF4EBP3--DUS3L	20	40	ANKHD1,ANKHD1-EIF4EBP3,CTB-25P15.2,EIF4EBP3,SRA1	AC011499.1,CTB-54O9.9,DUS3L	["INTERCHROMOSOMAL[chr5--chr19]"]
sim_adipose	SOAP-fuse	CAMSAP1--USP14	14	46	CAMSAP1	THOC1,USP14	["INTERCHROMOSOMAL[chr9--chr18]"]
sim_adipose	SOAP-fuse	EFCAB3--CHTF18	12	47	AC008026.1,AC008026.2,EFCAB3,RNU7-52P,RP11-51L5.2,RPS23P7	CHTF18,GNG13,RPUSD1	["INTERCHROMOSOMAL[chr17--chr16]"]
sim_adipose	SOAP-fuse	CFB--FKTN	21	38	AL645922.1,C2,CFB,XXBAC-BPG116M5.17,XXbac-BPG116M5.17	FKTN	["INTERCHROMOSOMAL[chr6--chr9]"]
sim_adipose	SOAP-fuse	CFB--FKTN	21	38	AL645922.1,C2,CFB,XXBAC-BPG116M5.17,XXbac-BPG116M5.17	FKTN	["INTERCHROMOSOMAL[chr6--chr9]"]
sim_adipose	SOAP-fuse	PLIN1--RRP9	11	46	PEX11A,PLIN1	RRP9	["INTERCHROMOSOMAL[chr15--chr3]"]
sim_adipose	SOAP-fuse	PDCD10--PRR22	14	42	HMGN1P8,PDCD10	AC011499.1,CTB-54O9.9,PRR22	["INTERCHROMOSOMAL[chr3--chr19]"]
sim_adipose	SOAP-fuse	UQCR10--NFATC2IP	9	46	UQCR10	AC109460.2,MIR4517,NFATC2IP,RP11-264B17.2	["INTERCHROMOSOMAL[chr22--chr16]"]
sim_adipose	SOAP-fuse	MYLIP--RPE65	11	44	MIR4639,MYLIP	RPE65	["INTERCHROMOSOMAL[chr6--chr1]"]
sim_adipose	SOAP-fuse	MRPS10--VTCN1	14	41	MRPS10	VTCN1	["INTERCHROMOSOMAL[chr6--chr1]"]
sim_adipose	SOAP-fuse	FABP7--ZNF33B	18	35	FABP7	AL022345.7,AL022345.8,AL022345.9,RNU6-1170P,RNU6-795P,U6,U6.1081,U6.989,ZNF33A,ZNF33B	["INTERCHROMOSOMAL[chr6--chr10]"]
sim_adipose	SOAP-fuse	TMEM65--TAF8	19	33	RP11-383J24.6,TMEM65	TAF8	["INTERCHROMOSOMAL[chr8--chr6]"]
sim_adipose	SOAP-fuse	BCL2--MS4A2	15	37	AC022726.1,BCL2,RP11-28F1.2,RP11-299P2.1	MS4A2	["INTERCHROMOSOMAL[chr18--chr11]"]
sim_adipose	SOAP-fuse	SOCS7--APOBEC4	20	29	SOCS7	APOBEC4,RGL1	["INTERCHROMOSOMAL[chr17--chr1]"]
sim_adipose	SOAP-fuse	ANKHD1-EIF4EBP3--DUS3L	11	36	ANKHD1,ANKHD1-EIF4EBP3,CTB-25P15.2,EIF4EBP3,RF00279,SNORD45,SNORD45.1,SRA1	AC011499.1,CTB-54O9.9,DUS3L	["INTERCHROMOSOMAL[chr5--chr19]"]
sim_adipose	SOAP-fuse	ANKHD1--DUS3L	11	36	ANKHD1	AC011499.1,CTB-54O9.9,DUS3L	["INTERCHROMOSOMAL[chr5--chr19]"]
sim_adipose	SOAP-fuse	NAA38--POLR2J4	17	28	CHD3,CYB5D1,LSM8,LSMD1,NAA38	AC004951.1,AC004951.2,AC004951.4,AC004951.5,AC004951.6,AC004985.12,POLR2J4,RP5-1165K10.2,SPDYE1,UBE2D4	["INTRACHROMOSOMAL[chr7:73.77Mb]"]
sim_adipose	SOAP-fuse	NAA38--POLR2J4	17	28	CHD3,CYB5D1,LSM8,LSMD1,NAA38	AC004951.1,AC004951.2,AC004951.4,AC004951.5,AC004951.6,AC004985.12,POLR2J4,RP5-1165K10.2,SPDYE1,UBE2D4	["INTRACHROMOSOMAL[chr7:73.77Mb]"]
sim_adipose	SOAP-fuse	USP48--APRT	15	29	AL590103.1,RP11-132G19.3,USP48	APRT	["INTERCHROMOSOMAL[chr1--chr16]"]
sim_adipose	SOAP-fuse	NAA38--POLR2J2	14	30	CHD3,CYB5D1,LSM8,LSMD1,NAA38	AC093668.1,AC093668.2,AC105052.1,AC105052.2,AC105052.3,POLR2J2,POLR2J3,RASA4,RP11-514P8.6,RP11-514P8.7,RP11-514P8.8,RP11-577H5.5,SPDYE2,SPDYE2B,SPDYE6,UPK3BL,UPK3BL1	["INTRACHROMOSOMAL[chr7:15.51Mb]"]
sim_adipose	SOAP-fuse	NAA38--POLR2J2	14	30	CHD3,CYB5D1,LSM8,LSMD1,NAA38	AC093668.1,AC093668.2,AC105052.1,AC105052.2,AC105052.3,POLR2J2,POLR2J3,RASA4,RP11-514P8.6,RP11-514P8.7,RP11-514P8.8,RP11-577H5.5,SPDYE2,SPDYE2B,SPDYE6,UPK3BL,UPK3BL1	["INTRACHROMOSOMAL[chr7:15.51Mb]"]
sim_adipose	SOAP-fuse	UBE2I--LRRN4CL	11	32	AL031714.1,LA16c-358B7.3,UBE2I	LRRN4CL	["INTERCHROMOSOMAL[chr16--chr11]"]
sim_adipose	SOAP-fuse	FABP7--ZNF33B	10	33	FABP7	AL022345.7,AL022345.8,AL022345.9,RNU6-1170P,RNU6-795P,U6,U6.1081,U6.989,ZNF33A,ZNF33B	["INTERCHROMOSOMAL[chr6--chr10]"]
sim_adipose	SOAP-fuse	CCL4L2--ZBTB18	9	34	CCL4L1,CCL4L2	ZBTB18,ZNF238	["INTERCHROMOSOMAL[chr17--chr1]"]
sim_adipose	SOAP-fuse	CCL4L1--ZBTB18	9	34	CCL4L1	ZBTB18,ZNF238	["INTERCHROMOSOMAL[chr17--chr1]"]
sim_adipose	SOAP-fuse	AKR1C4--C6orf222	38	3	AKR1C4,AKR1CL1,ARL4AP3,RP11-445P17.6,U8,U8.25	C6ORF222,C6orf222	["INTERCHROMOSOMAL[chr10--chr6]"]
sim_adipose	SOAP-fuse	ZC3HC1--FIGF	12	28	5S_rRNA.114,RN5S245,RNA5SP245,RP11-306G20.1,ZC3HC1	FIGF,VEGFD	["INTERCHROMOSOMAL[chr7--chrX]"]
sim_adipose	SOAP-fuse	SKIL--SYCP1	13	27	SKIL	SYCP1	["INTERCHROMOSOMAL[chr3--chr1]"]
sim_adipose	SOAP-fuse	EIF2AK3--RAP1GAP	12	28	AC062029.1,AC104134.1,AC104134.2,EIF2AK3,EIF2AK3-DT	RAP1GAP	["INTERCHROMOSOMAL[chr2--chr1]"]
sim_adipose	SOAP-fuse	CCSER1--ZPBP	14	25	7SK,7SK.248,AC004054.1,AC074124.1,AC093729.1,CCSER1,FAM190A,RN7SKP248,RP11-11N6.1,RP11-763F8.1,TMSB4XP8	AC096568.3,C7ORF72,C7orf72,GNL2P1,SPATA48,VWC2,ZPBP	["INTERCHROMOSOMAL[chr4--chr7]"]
sim_adipose	SOAP-fuse	KLHL31--SPINK9	11	27	KLHL31	AC091948.1,RP11-373N22.3,SPINK9	["INTERCHROMOSOMAL[chr6--chr5]"]
sim_adipose	SOAP-fuse	SLC12A2--PRAMEF25	7	30	KDELC1P1,SLC12A2	PRAMEF25	["INTERCHROMOSOMAL[chr5--chr1]"]
sim_adipose	SOAP-fuse	ATP13A4--CAMLG	11	26	AC048351.1,ATP13A4,ATP13A4-AS1,RP11-175P19.2,RP11-175P19.3	CAMLG	["INTERCHROMOSOMAL[chr3--chr5]"]
sim_adipose	SOAP-fuse	FNDC3B--APOLD1	11	25	AC092964.1,AC092964.2,FNDC3B,Metazoa_SRP,RN7SL141P,RP11-423E7.1,RPS27AP8	APOLD1,DDX47,MIR613,RP11-59H1.3,RP11-59H1.4,STX8P1	["INTERCHROMOSOMAL[chr3--chr12]"]
sim_adipose	SOAP-fuse	WFDC8--ZIC3	13	22	5S_rRNA.166,CCNB1IP1P2,RN5S485,RNA5SP485,WFDC8	ZIC3	["INTERCHROMOSOMAL[chr20--chrX]"]
sim_adipose	SOAP-fuse	SLC12A2--PRAMEF6	5	30	KDELC1P1,SLC12A2	PRAMEF6	["INTERCHROMOSOMAL[chr5--chr1]"]
sim_adipose	SOAP-fuse	SLC12A2--PRAMEF6	5	30	KDELC1P1,SLC12A2	PRAMEF6	["INTERCHROMOSOMAL[chr5--chr1]"]
sim_adipose	SOAP-fuse	SLC12A2--PRAMEF5	5	30	KDELC1P1,SLC12A2	PRAMEF22,PRAMEF23,PRAMEF5,PRAMEF6,RP11-450I1.4,WI2-3308P17.2	["INTERCHROMOSOMAL[chr5--chr1]"]
sim_adipose	SOAP-fuse	SLC12A2--PRAMEF26	5	30	KDELC1P1,SLC12A2	PRAMEF26	["INTERCHROMOSOMAL[chr5--chr1]"]
sim_adipose	SOAP-fuse	SLC12A2--PRAMEF23	5	30	KDELC1P1,SLC12A2	PRAMEF23,PRAMEF6	["INTERCHROMOSOMAL[chr5--chr1]"]
sim_adipose	SOAP-fuse	SEC16A--TAF10	12	22	C9ORF163,C9orf163,SEC16A	AC091564.3,ILK,RP11-732A19.2,TAF10	["INTERCHROMOSOMAL[chr9--chr11]"]
sim_adipose	SOAP-fuse	TRAPPC1--SOX9	7	26	AC104581.2,AC104581.3,CNTROB,RP11-1099M24.7,TRAPPC1	AC005152.2,SOX9,SOX9-AS1	["INTRACHROMOSOMAL[chr17:62.28Mb]"]
sim_adipose	SOAP-fuse	MFN1--FGFBP3	6	26	MFN1	AL359198.1,FGFBP3,RP11-402D21.2	["INTERCHROMOSOMAL[chr3--chr10]"]
sim_adipose	SOAP-fuse	SLC12A2--PRAMEF4	1	30	KDELC1P1,SLC12A2	PRAMEF4	["INTERCHROMOSOMAL[chr5--chr1]"]
sim_adipose	SOAP-fuse	GSTM5--AP1S2	16	15	AL158847.1,EPS8L3,GSTM3,GSTM5,RP4-735C1.4	AP1S2	["INTERCHROMOSOMAL[chr1--chrX]"]
sim_adipose	SOAP-fuse	EFNB3--ATP2A3	6	25	EFNB3	ATP2A3	["INTRACHROMOSOMAL[chr17:3.74Mb]"]
sim_adipose	SOAP-fuse	RPA2--NPC1L1	9	21	RPA2	NPC1L1	["INTERCHROMOSOMAL[chr1--chr7]"]
sim_adipose	SOAP-fuse	WASF3--PSENEN	8	21	RPS3AP44,WASF3,WASF3-AS1	AC002398.11,AC002398.9,AD000671.1,AD000671.2,AD000671.3,AD000671.6,PSENEN,U2AF1L4	["INTERCHROMOSOMAL[chr13--chr19]"]
sim_adipose	SOAP-fuse	STXBP1--FAIM2	15	14	MIR3911,PTRH1,STXBP1	FAIM2	["INTERCHROMOSOMAL[chr9--chr12]"]
sim_adipose	SOAP-fuse	RPL35A--AFF2	8	21	IQCG,RPL35A	7SK,7SK.114,AC002368.3,AFF2,AFF2-IT1,RN7SKP267	["INTERCHROMOSOMAL[chr3--chrX]"]
sim_adipose	SOAP-fuse	SSBP3--NUDT6	7	21	AL161644.1,C1ORF191,C1orf191,MRPL37,RP5-997D24.3,SSBP3,SSBP3-AS1	FGF2,NUDT6	["INTERCHROMOSOMAL[chr1--chr4]"]
sim_adipose	SOAP-fuse	MRPS30--LTB4R	7	21	MRPS30	LTB4R,LTB4R2	["INTERCHROMOSOMAL[chr5--chr14]"]
sim_adipose	SOAP-fuse	CCDC27--CHST11	8	20	CCDC27,KIAA0495,TP73-AS1	AC079316.1,CHST11,MIR3922,RP11-43D4.2	["INTERCHROMOSOMAL[chr1--chr12]"]
sim_adipose	SOAP-fuse	AKR1E2--DHX35	10	18	AKR1E2	DHX35,NPM1P19	["INTERCHROMOSOMAL[chr10--chr20]"]
sim_adipose	SOAP-fuse	TMCO5A--P2RX3	5	22	TMCO5A	AP000781.1,P2RX3	["INTERCHROMOSOMAL[chr15--chr11]"]
sim_adipose	SOAP-fuse	NAA38--POLR2J4	9	18	CHD3,CYB5D1,LSM8,LSMD1,NAA38	AC004951.1,AC004951.2,AC004951.4,AC004951.5,AC004951.6,AC004985.12,POLR2J4,RP5-1165K10.2,SPDYE1,UBE2D4	["INTRACHROMOSOMAL[chr7:73.77Mb]"]
sim_adipose	SOAP-fuse	ANK1--DSG2	11	16	AC027702.1,AC113133.1,ANK1,MIR486,MIR486-1,Metazoa_SRP,RN7SL149P,RP11-930P14.1,RP11-930P14.2	DSG2,DSG2-AS1,RP11-75N4.2	["INTERCHROMOSOMAL[chr8--chr18]"]
sim_adipose	SOAP-fuse	KIAA1549L--SLC25A23	6	20	AL049629.1,AL133399.1,AL137161.1,C11ORF41,C11orf41,KIAA1549L,RP1-130L23.1,RP1-305G21.1,RP4-541C22.5	CRB3,SLC25A23	["INTERCHROMOSOMAL[chr11--chr19]"]
sim_adipose	SOAP-fuse	BARX2--LCE1D	8	18	BARX2	LCE1D	["INTERCHROMOSOMAL[chr11--chr1]"]
sim_adipose	SOAP-fuse	TNFSF14--H3F3A	6	19	TNFSF14	AL512343.2,H3F3A,RP11-396C23.4	["INTERCHROMOSOMAL[chr19--chr1]"]
sim_adipose	SOAP-fuse	ZNF214--PRKCD	7	17	ZNF214	PRKCD	["INTERCHROMOSOMAL[chr11--chr3]"]
sim_adipose	SOAP-fuse	RCHY1--FSD2	6	18	RCHY1,THAP6	AC105339.2,FSD2,RP11-752G15.6,SCARNA15,SNHG21	["INTERCHROMOSOMAL[chr4--chr15]"]
sim_adipose	SOAP-fuse	NPVF--FAM8A1	10	14	NPVF	FAM8A1	["INTERCHROMOSOMAL[chr7--chr6]"]
sim_adipose	SOAP-fuse	MSRB2--PIGA	5	19	MSRB2	PIGA	["INTERCHROMOSOMAL[chr10--chrX]"]
sim_adipose	SOAP-fuse	MKRN3--BTBD8	6	18	AC126407.1,MKRN3,MKRN3-AS1,RP11-73C9.1	BTBD8,GAPDHP46,KIAA1107,PRKAR1AP,PRKAR1AP1,RP4-621B10.6	["INTERCHROMOSOMAL[chr15--chr1]"]
sim_adipose	SOAP-fuse	KPNA7--SYNGR2	6	18	KPNA7	SYNGR2	["INTERCHROMOSOMAL[chr7--chr17]"]
sim_adipose	SOAP-fuse	COPS4--DEFB113	4	20	COPS4	DEFB113	["INTERCHROMOSOMAL[chr4--chr6]"]
sim_adipose	SOAP-fuse	ADAMTS3--GABRR3	4	20	AC095056.1,ADAMTS3,RP11-373J21.1	GABRR3	["INTERCHROMOSOMAL[chr4--chr3]"]
sim_adipose	SOAP-fuse	TMPRSS6--GKN2	5	18	AL022314.1,RP5-1170K4.7,TMPRSS6	GKN2	["INTERCHROMOSOMAL[chr22--chr2]"]
sim_adipose	SOAP-fuse	SLC12A2--PRAMEF11	5	18	KDELC1P1,SLC12A2	PRAMEF11	["INTERCHROMOSOMAL[chr5--chr1]"]
sim_adipose	SOAP-fuse	PRSS48--KPNB1	3	20	AC104819.2,PRSS48,RP11-731D1.3,SH3D19	AC015674.1,KPNB1,RP11-138C9.1	["INTERCHROMOSOMAL[chr4--chr17]"]
sim_adipose	SOAP-fuse	PCBP2--SYT17	9	14	AC023509.1,MAP3K12,PCBP2,PRR13,RP11-793H13.8	AC099518.3,CTD-2349B8.1,SYT17	["INTERCHROMOSOMAL[chr12--chr16]"]
sim_adipose	SOAP-fuse	DHX57--HRNR	7	16	AC018693.1,AC018693.6,ASS1P2,DHX57	FLG-AS1,HRNR	["INTERCHROMOSOMAL[chr2--chr1]"]
sim_adipose	SOAP-fuse	CLASP1--TOR4A	6	17	AC012447.1,CLASP1,RNU4ATAC,RP11-204L24.2	C9ORF167,C9orf167,TOR4A	["INTERCHROMOSOMAL[chr2--chr9]"]
sim_adipose	SOAP-fuse	ASTN1--DCTN6	9	14	ASTN1,MIR488	AC026979.1,AC026979.2,DCTN6,LEPROTL1,RP11-51J9.4	["INTERCHROMOSOMAL[chr1--chr8]"]
sim_adipose	SOAP-fuse	SEMA3D--SH3GL3	5	17	AC004957.5,HSPA8P16,SEMA3D	AC087738.1,SH3GL3	["INTERCHROMOSOMAL[chr7--chr15]"]
sim_adipose	SOAP-fuse	CCL18--HEPACAM2	7	15	CCL18	HEPACAM2	["INTERCHROMOSOMAL[chr17--chr7]"]
sim_adipose	SOAP-fuse	BUB3--PTOV1	6	16	BUB3	AC018766.1,AC018766.4,AC018766.5,AC018766.6,MIR4749,PTOV1,PTOV1-AS1,PTOV1-AS2	["INTERCHROMOSOMAL[chr10--chr19]"]
sim_adipose	SOAP-fuse	ITGA2B--DNAH8	5	16	ITGA2B	AL034345.1,AL034345.2,AL035555.1,DNAH8,Metazoa_SRP,RF00393,RN7SL465P,RP1-207H1.2,RP1-207H1.3,RP1-217P22.2,SNORA8,SNORA8.4	["INTERCHROMOSOMAL[chr17--chr6]"]
sim_adipose	SOAP-fuse	IL37--ATG14	4	17	IL1F7,IL37	AL356801.1,ATG14,RP11-454L9.2	["INTERCHROMOSOMAL[chr2--chr14]"]
sim_adipose	SOAP-fuse	CCDC169--PSMG3	7	14	C13orf38,C13orf38-SOHLH2,CCDC169,CCDC169-SOHLH2,RNU6-71,RNU6-71P,SOHLH2,U6.622	AC093734.11,PSMG3,PSMG3-AS1	["INTERCHROMOSOMAL[chr13--chr7]"]
sim_adipose	SOAP-fuse	TRAPPC4--SSTR5	5	15	MIR3656,RPS25,SLC37A4,TRAPPC4	SSTR5,SSTR5-AS1	["INTERCHROMOSOMAL[chr11--chr16]"]
sim_adipose	SOAP-fuse	SLC12A2--PRAMEF9	1	19	KDELC1P1,SLC12A2	PRAMEF9	["INTERCHROMOSOMAL[chr5--chr1]"]
sim_adipose	SOAP-fuse	SLC12A2--PRAMEF15	1	19	KDELC1P1,SLC12A2	PRAMEF15,PRAMEF33P,RP11-219C24.6,XX-FW84067D5.2	["INTERCHROMOSOMAL[chr5--chr1]"]
sim_adipose	SOAP-fuse	LHPP--TIMM10	2	18	AC068896.1,FAM53B,LHPP,RP11-12J10.3,RP13-238F13.4,RPS10P18	TIMM10	["INTERCHROMOSOMAL[chr10--chr11]"]
sim_adipose	SOAP-fuse	C11orf94--PDPN	5	15	C11ORF94,C11orf94	PDPN	["INTERCHROMOSOMAL[chr11--chr1]"]
sim_adipose	SOAP-fuse	GAS7--B3GAT1	4	15	AC000003.1,AC000003.2,CTB-104H12.6,GAS7	B3GAT1	["INTERCHROMOSOMAL[chr17--chr11]"]
sim_adipose	SOAP-fuse	CDK7--CCR8	4	14	CDK7	CCR8	["INTERCHROMOSOMAL[chr5--chr3]"]
sim_adipose	SOAP-fuse	WDSUB1--CSE1L	3	14	WDSUB1	CSE1L	["INTERCHROMOSOMAL[chr2--chr20]"]
sim_adipose	SOAP-fuse	DTD1--CARS2	7	10	AL121900.1,DTD1,DUXAP7,LINC00493,Metazoa_SRP,RN7SL638P,RNU6ATAC34P,RP11-379J5.2,RP11-379J5.5,U6atac,U6atac.26	AL139385.1,AL139385.2,CARKD,CARS2,ING1	["INTERCHROMOSOMAL[chr20--chr13]"]
sim_adipose	SOAP-fuse	B4GALT1--USF2	5	12	B4GALT1,B4GALT1-AS1,RP11-326F20.5	USF2	["INTERCHROMOSOMAL[chr9--chr19]"]
sim_adipose	SOAP-fuse	ASB14--CEP57	4	13	APPL1,ASB14	AP001877.1,CEP57,FAM76B	["INTERCHROMOSOMAL[chr3--chr11]"]
sim_adipose	SOAP-fuse	SOHLH2--PSMG3	7	9	C13orf38,C13orf38-SOHLH2,CCDC169,CCDC169-SOHLH2,RNU6-71,RNU6-71P,SOHLH2,U6.622	AC093734.11,PSMG3,PSMG3-AS1	["INTERCHROMOSOMAL[chr13--chr7]"]
sim_adipose	SOAP-fuse	PSMB10--UBE3C	3	13	AC040162.1,CTC-479C5.12,CTRL,PSMB10	AC004898.1,AC004975.1,RP4-814D15.1,RP4-814D15.2,RP5-1142J19.2,RPS27AP12,UBE3C	["INTERCHROMOSOMAL[chr16--chr7]"]
sim_adipose	SOAP-fuse	MED26--RPL7A	7	9	AC008764.1,AC008764.2,AC008764.3,AC008764.4,AC008764.5,AC008764.7,C19orf44,CALR3,CHERP,CTC-429P9.2,CTC-429P9.4,CTD-3222D19.10,CTD-3222D19.11,CTD-3222D19.2,CTD-3222D19.5,CTD-3222D19.7,MED26,Metazoa_SRP,RN7SL146P,SLC35E1	RPL7A,SNORD24,SNORD36A,SNORD36B,SNORD36C	["INTERCHROMOSOMAL[chr19--chr9]"]
sim_adipose	SOAP-fuse	LRFN5--SNX6	3	13	FKBP1BP1,LRFN5,RP11-1053O12.1	AL445363.2,RP11-671J11.4,RPS19P3,SNX6	["INTRACHROMOSOMAL[chr14:6.98Mb]"]
sim_adipose	SOAP-fuse	HIAT1--C19orf12	5	11	AC093019.2,HIAT1,MFSD14A,RP4-714D9.2	C19orf12	["INTERCHROMOSOMAL[chr1--chr19]"]
sim_adipose	SOAP-fuse	CTSW--C6orf136	6	10	CTSW	AL662800.2,C6ORF136,C6orf136,DHX16	["INTERCHROMOSOMAL[chr11--chr6]"]
sim_adipose	SOAP-fuse	CCDC169-SOHLH2--PSMG3	7	9	C13orf38,C13orf38-SOHLH2,CCDC169,CCDC169-SOHLH2,RNU6-71,RNU6-71P,SOHLH2,U6.622	AC093734.11,PSMG3,PSMG3-AS1	["INTERCHROMOSOMAL[chr13--chr7]"]
sim_adipose	SOAP-fuse	C16orf72--RGS1	7	9	AC087190.1,AC087190.2,C16orf72,RP11-473I1.10,RP11-473I1.5,RP11-473I1.9	RGS1	["INTERCHROMOSOMAL[chr16--chr1]"]
sim_adipose	SOAP-fuse	PCDH7--ZNF438	3	12	AC097716.1,MTCYBP43,PCDH7,RP11-619J20.1,RP11-93M12.1	AL359532.1,DDX10P1,RP11-330O11.2,RP11-330O11.3,ZNF438	["INTERCHROMOSOMAL[chr4--chr10]"]
sim_adipose	SOAP-fuse	SLC25A41--PNPLA8	6	8	SLC25A41	CTB-54D4.1,DNAJB9,PNPLA8,RPL7P32,THAP5	["INTERCHROMOSOMAL[chr19--chr7]"]
sim_adipose	SOAP-fuse	GALP--BORA	2	12	GALP	BORA,DIS3	["INTERCHROMOSOMAL[chr19--chr13]"]
sim_adipose	SOAP-fuse	CHDH--CDH18	4	10	CACNA1D,CHDH	AC093303.1,AC094103.1,AC118463.1,CDH18,CDH18-AS1,RP11-420O16.1,RP11-420O16.2,RP11-61K20.1	["INTERCHROMOSOMAL[chr3--chr5]"]
sim_adipose	SOAP-fuse	VWA5B1--SYCE1L	2	11	AL020998.1,RP4-745E8.2,VWA5B1	AC009139.2,MON1B,RP11-538I12.2,SYCE1L	["INTERCHROMOSOMAL[chr1--chr16]"]
sim_adipose	SOAP-fuse	SOHLH2--HSPA1L	3	10	C13orf38,C13orf38-SOHLH2,CCDC169,CCDC169-SOHLH2,RNU6-71,RNU6-71P,SOHLH2,U6.622	HSPA1A,HSPA1L	["INTERCHROMOSOMAL[chr13--chr6]"]
sim_adipose	SOAP-fuse	CCDC169-SOHLH2--HSPA1L	3	10	C13orf38,C13orf38-SOHLH2,CCDC169,CCDC169-SOHLH2,RNU6-71,RNU6-71P,SOHLH2,U6.622	HSPA1A,HSPA1L	["INTERCHROMOSOMAL[chr13--chr6]"]
sim_adipose	SOAP-fuse	UBASH3A--ZFP14	1	11	RNU6-1149P,U6,U6.1202,UBASH3A	AC092296.1,CTD-3162L10.3,ZFP14	["INTERCHROMOSOMAL[chr21--chr19]"]
sim_adipose	SOAP-fuse	TICRR--IGFL2	3	9	AC013391.1,AC013391.2,C15orf42,KIF7,RP11-429B14.1,RP11-429B14.3,TICRR	AC007193.6,AC007785.1,IGFL2	["INTERCHROMOSOMAL[chr15--chr19]"]
sim_adipose	SOAP-fuse	RBM15--MLNR	4	8	AL355488.1,RBM15,RBM15-AS1,RP5-1074L1.1	MLNR	["INTERCHROMOSOMAL[chr1--chr13]"]
sim_adipose	SOAP-fuse	PRAMEF2--CD151	4	8	PRAMEF2	AP006621.1,AP006621.8,CD151,POLR2L	["INTERCHROMOSOMAL[chr1--chr11]"]
sim_adipose	SOAP-fuse	FRMPD3--SP8	3	9	FRMPD3,FRMPD3-AS1,RP1-3D11.2	SP8	["INTERCHROMOSOMAL[chrX--chr7]"]
sim_adipose	SOAP-fuse	AVPR2--TST	1	11	AVPR2,L1CAM	MPST,TST	["INTERCHROMOSOMAL[chrX--chr22]"]
sim_adipose	SOAP-fuse	NUDT5--ANKRD13B	2	9	CDC123,NUDT5,SEC61A2	ABHD15-AS1,AC104564.4,AC104564.5,ANKRD13B,CORO6,GIT1,RP11-68I3.2,RP11-68I3.7	["INTERCHROMOSOMAL[chr10--chr17]"]
sim_adipose	SOAP-fuse	HIATL2--ASPA	6	5	AL158827.1,AL158827.2,HIATL2,NUTM2G,PTMAP11,RP11-330M2.3,RP11-330M2.4,YRDCP2	ASPA,SPATA22	["INTERCHROMOSOMAL[chr9--chr17]"]
sim_adipose	SOAP-fuse	ATP6V1A--GPR123	4	7	AC108693.2,ATP6V1A,RP11-271C24.2	ADGRA1,AL445199.1,GPR123,GPR123-AS1,RP13-439H18.4	["INTERCHROMOSOMAL[chr3--chr10]"]
sim_adipose	SOAP-fuse	AKT1S1--VPREB3	2	9	AKT1S1,TBC1D17	VPREB3	["INTERCHROMOSOMAL[chr19--chr22]"]
sim_adipose	SOAP-fuse	LRRC49--PAK3	1	9	KRT8P9,LARP6,LRRC49,THAP10	FCF1P4,PAK3,RP5-944N9.2	["INTERCHROMOSOMAL[chr15--chrX]"]
sim_adipose	SOAP-fuse	KHSRP--LDLR	3	7	KHSRP,MIR3940	LDLR,SPC24	["INTRACHROMOSOMAL[chr19:4.78Mb]"]
sim_adipose	SOAP-fuse	AGAP2--RNF150	3	7	AGAP2,AGAP2-AS1,RP11-571M6.6,RP11-571M6.8,TSPAN31	RNF150	["INTERCHROMOSOMAL[chr12--chr4]"]
sim_adipose	SOAP-fuse	RBPMS2--DTNBP1	3	6	MIR1272,RBPMS2	DTNBP1	["INTERCHROMOSOMAL[chr15--chr6]"]
sim_adipose	SOAP-fuse	HOXC12--SCD	2	7	AC012531.23,HOXC12	AL139819.1,SCD	["INTERCHROMOSOMAL[chr12--chr10]"]
sim_adipose	SOAP-fuse	NEK1--DSG1	2	6	NEK1	DSG1,DSG1-AS1,RNU6-167P,RP11-534N16.1,U6,U6.553	["INTERCHROMOSOMAL[chr4--chr18]"]
sim_adipose	SOAP-fuse	KLHL4--MCRS1	2	6	KLHL4	KCNH3,MCRS1	["INTERCHROMOSOMAL[chrX--chr12]"]
sim_adipose	SOAP-fuse	HIATL1--ASPA	3	5	HIATL1,MFSD14B	ASPA,SPATA22	["INTERCHROMOSOMAL[chr9--chr17]"]
sim_adipose	SOAP-fuse	CCT3--C17orf112	1	7	AL589685.1,C1ORF182,C1orf182,CCT3,TSACC	AC102948.1,C17orf112	["INTERCHROMOSOMAL[chr1--chr17]"]
sim_adipose	SOAP-fuse	POLR2J3--FBXO18	2	5	AC093668.1,AC093668.2,AC105052.1,POLR2J3,RASA4,RP11-514P8.6,RP11-514P8.7,RP11-514P8.8,SPDYE2,UPK3BL	AL137186.2,ANKRD16,FBXO18,RP11-536K7.3	["INTERCHROMOSOMAL[chr7--chr10]"]
sim_adipose	SOAP-fuse	DCUN1D3--RIMS1	2	5	DCUN1D3,ERI2,LYRM1	AL035633.1,AL445256.1,RIMS1,RP5-1046G13.2	["INTERCHROMOSOMAL[chr16--chr6]"]
sim_adipose	SOAP-fuse	CPS1--TMEM134	2	5	CPS1	CTC-1337H24.2,TMEM134	["INTERCHROMOSOMAL[chr2--chr11]"]
sim_adipose	SOAP-fuse	COLEC10--RHAG	2	5	AC107953.2,COLEC10,RP11-278I4.2	RHAG	["INTERCHROMOSOMAL[chr8--chr6]"]
sim_adipose	SOAP-fuse	ACSL1--CAMSAP2	2	5	ACSL1,RP11-701P16.1,RP11-701P16.2,SLED1,UNQ9368	CAMSAP1L1,CAMSAP2	["INTERCHROMOSOMAL[chr4--chr1]"]
sim_adipose	SOAP-fuse	TSNARE1--CHD4	1	5	CTD-3135A9.3,Metazoa_SRP,TSNARE1	AC006064.1,AC006064.2,CHD4,RP5-940J5.6,SCARNA11	["INTERCHROMOSOMAL[chr8--chr12]"]
sim_adipose	SOAP-fuse	NLRP3--SECTM1	3	3	NLRP3	SECTM1	["INTERCHROMOSOMAL[chr1--chr17]"]
sim_adipose	SOAP-fuse	DCN--RTEL1-TNFRSF6B	1	5	DCN	AL353715.1,ARFRP1,RTEL1,RTEL1-TNFRSF6B,TNFRSF6B	["INTERCHROMOSOMAL[chr12--chr20]"]
sim_adipose	SOAP-fuse	DCN--RTEL1	1	5	DCN	AL353715.1,ARFRP1,RTEL1,RTEL1-TNFRSF6B,TNFRSF6B	["INTERCHROMOSOMAL[chr12--chr20]"]
sim_adipose	SOAP-fuse	C17orf98--MCM10	2	4	C17orf98	MCM10	["INTERCHROMOSOMAL[chr17--chr10]"]
sim_adipose	SOAP-fuse	ZNF624--COLCA2	2	3	ZNF624	C11ORF92,C11ORF93,C11orf92,C11orf93,COLCA1,COLCA2	["INTERCHROMOSOMAL[chr17--chr11]"]
sim_adipose	SOAP-fuse	TIMM10B--SYS1	2	3	AC084337.1,AC084337.2,CTD-2010I16.1,CTD-2010I16.2,DNHD1,FXC1,TIMM10B	RP3-453C12.13,SYS1,SYS1-DBNDD2,TP53TG5	["INTERCHROMOSOMAL[chr11--chr20]"]
sim_adipose	SOAP-fuse	SH2B2--ARHGAP11A	2	3	MIR4285,SH2B2	AC123768.4,AC123768.6,ARHGAP11A	["INTERCHROMOSOMAL[chr7--chr15]"]
sim_adipose	SOAP-fuse	PCNXL4--ASAP2	3	2	C14ORF135,C14orf135,DHRS7,PCNX4,PCNXL4,RP11-248B10.2,SCOCP1	ASAP2,EIF1P7,ITGB1BP1,RP11-385J23.1	["INTERCHROMOSOMAL[chr14--chr2]"]
sim_adipose	SOAP-fuse	MROH7-TTC4--ENDOD1	3	2	HEATR8,MROH7,MROH7-TTC4,TTC4	ENDOD1	["INTERCHROMOSOMAL[chr1--chr11]"]
sim_adipose	SOAP-fuse	MROH7--ENDOD1	3	2	HEATR8,MROH7,MROH7-TTC4	ENDOD1	["INTERCHROMOSOMAL[chr1--chr11]"]
sim_adipose	SOAP-fuse	LRRC52--MYOZ2	3	2	AL157714.2,LRRC52,LRRC52-AS1,RP11-280O1.2	MYOZ2	["INTERCHROMOSOMAL[chr1--chr4]"]
sim_adipose	SOAP-fuse	IGFBP6--ZNF302	2	3	IGFBP6	ZNF302	["INTERCHROMOSOMAL[chr12--chr19]"]
sim_adipose	SOAP-fuse	DHCR24--SPAG11B	1	4	AC096536.2,AC096536.3,DHCR24,RP11-67L3.5	AC130360.1,AC130365.1,SPAG11A,SPAG11B	["INTERCHROMOSOMAL[chr1--chr8]"]
sim_adipose	SOAP-fuse	CLCN1--SNX3	2	3	CLCN1	5S_rRNA.238,RN5S212,RNA5SP212,RP1-128O3.5,SNX3,Z98742.2	["INTERCHROMOSOMAL[chr7--chr6]"]
sim_adipose	SOAP-fuse	ACTN3--PBX3	3	2	ACTN3,AP002748.1,CTD-3074O7.2	AL358074.1,PBX3,RP11-423C15.3	["INTERCHROMOSOMAL[chr11--chr9]"]
sim_adipose	SOAP-fuse	TMEM91--ZFP41	2	2	AC011462.1,B9D2,BCKDHA,CTC-435M10.3,TGFB1,TMEM91	AC138696.1,GLI4,RP13-582O9.6,ZFP41	["INTERCHROMOSOMAL[chr19--chr8]"]
sim_adipose	SOAP-fuse	TEF--BTNL3	3	1	RNU6-495P,TEF,U6,U6.76	BTNL3	["INTERCHROMOSOMAL[chr22--chr5]"]
sim_adipose	SOAP-fuse	SNX21--DUT	2	2	ACOT8,SNX21	AC023355.1,DUT,RP11-154J22.1	["INTERCHROMOSOMAL[chr20--chr15]"]
sim_adipose	SOAP-fuse	URGCP--PRMT3	1	2	TUBG1P,URGCP,URGCP-MRPS24	PRMT3	["INTERCHROMOSOMAL[chr7--chr11]"]
sim_adipose	SOAP-fuse	SGK2--ZNF581	1	2	L3MBTL1,RP1-138B7.5,SGK2,Z98752.1	CCDC106,ZNF580,ZNF581	["INTERCHROMOSOMAL[chr20--chr19]"]
sim_adipose	SOAP-fuse	RAVER2--PPP1R1A	1	2	JAK1,RAVER2	PDE1B,PPP1R1A	["INTERCHROMOSOMAL[chr1--chr12]"]
sim_adipose	SOAP-fuse	NAPEPLD--ZNF844	2	1	AC007683.1,ARMC10,NAPEPLD,RP11-401L13.4,RPL19P12	5S_rRNA.445,RN5S466,RNA5SP466,ZNF844	["INTERCHROMOSOMAL[chr7--chr19]"]
sim_adipose	SOAP-fuse	GSDMB--PLSCR5	1	2	GSDMB,ORMDL3	PLSCR5,PLSCR5-AS1,RP11-21M4.2	["INTERCHROMOSOMAL[chr17--chr3]"]
sim_adipose	SOAP-fuse	GPR64--FCRL3	1	2	ADGRG2,GPR64	AL356276.1,FCRL3,RP11-367J7.3	["INTERCHROMOSOMAL[chrX--chr1]"]
sim_adipose	SOAP-fuse	CNTNAP2--MAT2A	1	2	CNTNAP2,U3,U3.1	GGCX,MAT2A	["INTERCHROMOSOMAL[chr7--chr2]"]
sim_adipose	SOAP-fuse	CNDP2--HSD3B7	1	2	CNDP2	AC135048.1,HSD3B7	["INTERCHROMOSOMAL[chr18--chr16]"]
sim_adipose	SOAP-fuse	URGCP-MRPS24--PRMT3	1	1	MRPS24,URGCP,URGCP-MRPS24	PRMT3	["INTERCHROMOSOMAL[chr7--chr11]"]
sim_adipose	SOAP-fuse	TAF13--FGFBP1	1	1	TAF13	FGFBP1	["INTERCHROMOSOMAL[chr1--chr4]"]
sim_adipose	TrinityFusion-UC	CWC22--CAPS	3106	9681	CWC22	AC104532.1,AC104532.2,AC104532.4,CAPS,RANBP3	["INTERCHROMOSOMAL[chr2--chr19]"]
sim_adipose	TrinityFusion-UC	CWC22--AC104532.2	3106	9681	CWC22	AC104532.1,AC104532.2,AC104532.4,CAPS,VMAC	["INTERCHROMOSOMAL[chr2--chr19]"]
sim_adipose	TrinityFusion-UC	WFDC5--MLF1	3041	9583	WFDC5	MLF1	["INTERCHROMOSOMAL[chr20--chr3]"]
sim_adipose	TrinityFusion-UC	LRIT1--KIAA1377	2883	9367	LRIT1	ANGPTL5,CEP126,KIAA1377	["INTERCHROMOSOMAL[chr10--chr11]"]
sim_adipose	TrinityFusion-UC	PID1--DAP	2831	8798	7SK,7SK.289,AC007677.1,AC007677.2,PID1,RN7SKP283	AC012629.2,CTD-2154B17.4,DAP	["INTERCHROMOSOMAL[chr2--chr5]"]
sim_adipose	TrinityFusion-UC	TPM2--RAPH1	2671	8499	TPM2	ABI2,RAPH1	["INTERCHROMOSOMAL[chr9--chr2]"]
sim_adipose	TrinityFusion-UC	NLN--TSFM	2710	8403	AC008958.1,CTD-2353N24.1,NLN,SGTB	AC025165.1,AC025165.3,AC025165.5,AVIL,EEF1AKMT3,METTL21B,RNU6-1083P,RP11-571M6.15,RP11-571M6.17,TSFM,U6,U6.447	["INTERCHROMOSOMAL[chr5--chr12]"]
sim_adipose	TrinityFusion-UC	NLN--RP11-571M6.15	2710	8403	AC008958.1,CTD-2353N24.1,NLN,SGTB	AC025165.1,AC025165.3,EEF1AKMT3,METTL21B,RP11-571M6.15,TSFM	["INTERCHROMOSOMAL[chr5--chr12]"]
sim_adipose	TrinityFusion-UC	PPT1--PHF5A	2681	8387	CAP1,PPT1	PHF5A	["INTERCHROMOSOMAL[chr1--chr22]"]
sim_adipose	TrinityFusion-UC	CTSK--AP3M1	2724	8336	CTSK,UBE2D3P3	AP3M1,RP11-178G16.4,RP11-178G16.5	["INTERCHROMOSOMAL[chr1--chr10]"]
sim_adipose	TrinityFusion-UC	BCO2--NT5C1A	2562	8406	AP002884.2,AP002884.3,BCO2,KCTD9P4,MRPS36P4,RP11-356J5.5,RPS12P21,SDHD	NT5C1A	["INTERCHROMOSOMAL[chr11--chr1]"]
sim_adipose	TrinityFusion-UC	ELOVL7--AKAP8L	2474	7884	ELOVL7	AC005785.1,AC005785.2,AKAP8L	["INTERCHROMOSOMAL[chr5--chr19]"]
sim_adipose	TrinityFusion-UC	IL9R--SGPP1	2464	7882	AJ271736.10,IL9R,NCRNA00286B,WASH6P,WASIR1	SGPP1	["INTERCHROMOSOMAL[chrX--chr14]"]
sim_adipose	TrinityFusion-UC	PROP1--FLRT1	2846	7278	PROP1	AP000721.2,AP006333.1,FLRT1,MACROD1,RP11-21A7A.2,RP11-21A7A.3	["INTERCHROMOSOMAL[chr5--chr11]"]
sim_adipose	TrinityFusion-UC	NTN5--SH3RF1	2466	7070	AC008888.7,NTN5,SEC1P	AC096741.1,AC096741.2,RP11-327O17.2,RPL6P12,SH3RF1	["INTERCHROMOSOMAL[chr19--chr4]"]
sim_adipose	TrinityFusion-UC	ZNF248--BAZ2A	2225	7030	AL132657.1,AL132657.2,AL135791.1,RP11-162G10.1,RP11-162G10.4,RP11-162G10.5,RP11-258F22.1,RP11-258F22.2,TLK2P2,ZNF248,ZNF33BP1	BAZ2A	["INTERCHROMOSOMAL[chr10--chr12]"]
sim_adipose	TrinityFusion-UC	KDM5C--FAM45A	2187	7004	KDM5C,KDM5C-IT1,RP11-258C19.6	FAM45A,FAM45B,FAM45BP,RP1-274L7.1	["INTERCHROMOSOMAL[chrX--chr10]"]
sim_adipose	TrinityFusion-UC	NDFIP2--HIST2H2BF	2040	6572	NDFIP2,NDFIP2-AS1,RP11-394M3.2	AC239798.4,AC243772.2,FCGR1A,HIST2H2BB,HIST2H2BF,RP11-196G18.21,RP11-196G18.3,RP5-998N21.10	["INTERCHROMOSOMAL[chr13--chr1]"]
sim_adipose	TrinityFusion-UC	ATP6V0E1--ZSCAN1	1525	6775	AC008429.4,ATP6V0E1,CTC-308K20.4,SNORA74B	HNRNPDLP4,LETM1P2,ZSCAN1	["INTERCHROMOSOMAL[chr5--chr19]"]
sim_adipose	TrinityFusion-UC	MPZL2--EPPIN-WFDC6	1955	6102	MPZL2	AL031663.1,EPPIN,EPPIN-WFDC6,HSPD1P21,RP3-461P17.6,SPINLW1,SPINLW1-WFDC6,WFDC6	["INTERCHROMOSOMAL[chr11--chr20]"]
sim_adipose	TrinityFusion-UC	MPZL2--EPPIN	1955	6102	MPZL2	AL031663.1,EPPIN,EPPIN-WFDC6,HSPD1P21,RP3-461P17.6,SPINLW1,SPINLW1-WFDC6,WFDC6	["INTERCHROMOSOMAL[chr11--chr20]"]
sim_adipose	TrinityFusion-UC	HTR6--ARHGEF33	1963	5781	HTR6	AC019171.1,ARHGEF33,MORN2,Metazoa_SRP,RN7SL96P	["INTERCHROMOSOMAL[chr1--chr2]"]
sim_adipose	TrinityFusion-UC	TRGV3--POLA1	1292	6441	TRGV3,TRGV5	AC004655.1,EEF1B2P3,EEF1B4,POLA1,SCARNA23	["INTERCHROMOSOMAL[chr7--chrX]"]
sim_adipose	TrinityFusion-UC	SOX18--VAPA	2539	5074	SOX18,ZNF512B	5S_rRNA.324,RN5S450,RNA5SP450,VAPA	["INTERCHROMOSOMAL[chr20--chr18]"]
sim_adipose	TrinityFusion-UC	FGF6--KMT2E	1862	5587	FGF6	AC005070.3,CTB-152G17.6,KMT2E,KMT2E-AS1,MLL5,RP11-325F22.4,SRPK2	["INTERCHROMOSOMAL[chr12--chr7]"]
sim_adipose	TrinityFusion-UC	WDR88--NR1D2	1669	5187	WDR88	NKIRAS1,NR1D2	["INTERCHROMOSOMAL[chr19--chr3]"]
sim_adipose	TrinityFusion-UC	OBP2A--REPS2	1662	5084	OBP2A	CBX1P2,REPS2,RF00190,SNORA16,SNORA16.1	["INTERCHROMOSOMAL[chr9--chrX]"]
sim_adipose	TrinityFusion-UC	EHD3--TLCD1	1550	4921	EHD3	AC010761.14,AC010761.6,NEK8,RPL23A,TLCD1	["INTERCHROMOSOMAL[chr2--chr17]"]
sim_adipose	TrinityFusion-UC	KISS1--HP1BP3	1286	4722	KISS1	HP1BP3,RP5-930J4.4	["INTRACHROMOSOMAL[chr1:183.05Mb]"]
sim_adipose	TrinityFusion-UC	GNG10--CLEC4G	1157	4842	DNAJC25,DNAJC25-GNG10,GNG10	CLEC4G	["INTERCHROMOSOMAL[chr9--chr19]"]
sim_adipose	TrinityFusion-UC	DNAJC25-GNG10--CLEC4G	1157	4842	DNAJC25,DNAJC25-GNG10,GNG10	CLEC4G	["INTERCHROMOSOMAL[chr9--chr19]"]
sim_adipose	TrinityFusion-UC	DNAJC25--CLEC4G	1157	4842	DNAJC25,DNAJC25-GNG10,GNG10	CLEC4G	["INTERCHROMOSOMAL[chr9--chr19]"]
sim_adipose	TrinityFusion-UC	CASD1--LRIG3	1684	4309	CASD1	LRIG3	["INTERCHROMOSOMAL[chr7--chr12]"]
sim_adipose	TrinityFusion-UC	ATP6V0E2--PAM	1435	4480	AC092681.1,AC092681.3,AC093458.1,ATP6V0E2,ATP6V0E2-AS1,RP11-445N20.3,RP11-728K20.1,RP11-728K20.3,RP4-751H13.6	PAM	["INTERCHROMOSOMAL[chr7--chr5]"]
sim_adipose	TrinityFusion-UC	SFMBT1--TMEM174	1667	4130	AC096887.1,RP11-894J14.5,SFMBT1	TMEM174	["INTERCHROMOSOMAL[chr3--chr5]"]
sim_adipose	TrinityFusion-UC	C4orf27--PPP1R3C	1283	4118	C4ORF27,C4orf27,HPF1	PPP1R3C	["INTERCHROMOSOMAL[chr4--chr10]"]
sim_adipose	TrinityFusion-UC	ALPP--SGCG	1305	4045	AC068134.1,AC068134.8,ALPP	RNU6-58,RNU6-58P,SDAD1P4,SGCG,TATDN2P3,U6.1299	["INTERCHROMOSOMAL[chr2--chr13]"]
sim_adipose	TrinityFusion-UC	TSGA13--HMGCL	1264	3992	COPG2,TSGA13	HMGCL	["INTERCHROMOSOMAL[chr7--chr1]"]
sim_adipose	TrinityFusion-UC	S100A6--GNPAT	1273	3879	BX470102.1,BX470102.3,S100A6	C1ORF131,C1orf131,GNPAT	["INTRACHROMOSOMAL[chr1:77.87Mb]"]
sim_adipose	TrinityFusion-UC	FAM160A2--GGT7	1135	3466	FAM160A2	ACSS2,GGT7	["INTERCHROMOSOMAL[chr11--chr20]"]
sim_adipose	TrinityFusion-UC	XRCC1--MORC2	1068	3478	L34079.1,L34079.2,L34079.3,L34079.4,PINLYP,XRCC1	C22orf27,MORC2,MORC2-AS1	["INTERCHROMOSOMAL[chr19--chr22]"]
sim_adipose	TrinityFusion-UC	GTF3C1--TMEM79	1061	3481	GTF3C1	C1ORF85,C1orf85,TMEM79	["INTERCHROMOSOMAL[chr16--chr1]"]
sim_adipose	TrinityFusion-UC	HSPA8--EHF	1095	3390	HSPA8,SNORD14C,SNORD14D,SNORD14E	EHF	["INTRACHROMOSOMAL[chr11:88.25Mb]"]
sim_adipose	TrinityFusion-UC	RP11-212P7.3--RASAL1	1092	3251	AC010655.2,AC010655.3,AC010655.4,C7ORF68,C7orf68,HILPDA,METTL2B,RP11-155G14.5,RP11-155G14.6,RP11-212P7.3	RASAL1	["INTERCHROMOSOMAL[chr7--chr12]"]
sim_adipose	TrinityFusion-UC	LRRIQ3--ZBTB16	1143	3101	LRRIQ3	AP000908.1,AP002518.2,RP11-64D24.2,ZBTB16	["INTERCHROMOSOMAL[chr1--chr11]"]
sim_adipose	TrinityFusion-UC	KRT1--CLDN2	984	3056	KRT1	CLDN2,MORC4,RIPPLY1	["INTERCHROMOSOMAL[chr12--chrX]"]
sim_adipose	TrinityFusion-UC	BMPR2--GAL3ST2	1027	2744	AC073410.1,AC073410.2,BMPR2,RP11-27M5.1	AC114730.5,AC131097.1,GAL3ST2	["INTRACHROMOSOMAL[chr2:39.28Mb]"]
sim_adipose	TrinityFusion-UC	EPX--KANK4	602	3158	EPX	KANK4,RNU6-371P,U6,U6.235	["INTERCHROMOSOMAL[chr17--chr1]"]
sim_adipose	TrinityFusion-UC	OTC--MDFI	722	2976	AF241726.6,OTC,TDGF1P1	MDFI	["INTERCHROMOSOMAL[chrX--chr6]"]
sim_adipose	TrinityFusion-UC	LYG1--GUCY1B3	897	2727	AC079447.1,C2ORF15,C2orf15,LYG1,RP11-111H13.1	GUCY1B1,GUCY1B3	["INTERCHROMOSOMAL[chr2--chr4]"]
sim_adipose	TrinityFusion-UC	TCF20--STIM2	847	2730	CTA-989H11.1,OGFRP1,TCF20,Z83851.1,Z83851.2,Z83851.3,Z83851.4	AC106047.1,AC106047.2,RP11-293A21.1,RP11-293A21.2,STIM2	["INTERCHROMOSOMAL[chr22--chr4]"]
sim_adipose	TrinityFusion-UC	NUTM1--ARIH1	804	2548	C15ORF55,C15orf55,NUTM1	AC100827.3,ARIH1,MIR630,RP11-1006G14.4,RP11-1007O24.3,TMEM202-AS1	["INTRACHROMOSOMAL[chr15:38.12Mb]"]
sim_adipose	TrinityFusion-UC	LOXHD1--MSH6	779	2559	LOXHD1	AC006509.1,AC006509.2,AC006509.4,AC006509.7,FBXO11,MSH6,RF00026,RNU6-688P,RPL36AP15,U6,U6.1006	["INTERCHROMOSOMAL[chr18--chr2]"]
sim_adipose	TrinityFusion-UC	AL356356.1--KAT8	793	2537	ADAMTSL4,AL356356.1,MIR4257,RP11-54A4.2	AC135050.5,KAT8,MYST1,RP11-196G11.4	["INTERCHROMOSOMAL[chr1--chr16]"]
sim_adipose	TrinityFusion-UC	ADAMTSL4--KAT8	793	2537	ADAMTSL4,AL356356.1,MIR4257,RP11-54A4.2	AC135050.5,KAT8,MYST1,RP11-196G11.4	["INTERCHROMOSOMAL[chr1--chr16]"]
sim_adipose	TrinityFusion-UC	HYOU1--TRAV34	774	2380	AP003392.3,HYOU1,RP11-110I1.6	TRAV34	["INTERCHROMOSOMAL[chr11--chr14]"]
sim_adipose	TrinityFusion-UC	DNM1--RAB10	766	2387	CIZ1,DNM1,MIR199B,MIR3154	AC011742.3,RAB10,RNU6-942P,RP11-214J9.1,U6,U6.77	["INTERCHROMOSOMAL[chr9--chr2]"]
sim_adipose	TrinityFusion-UC	AMY1C--APOA5	770	2361	AMY1B,AMY1C	APOA5	["INTERCHROMOSOMAL[chr1--chr11]"]
sim_adipose	TrinityFusion-UC	SCGB2A1--CCL17	711	2337	AP003306.1,RP11-703H8.9,SCGB2A1	CCL17	["INTERCHROMOSOMAL[chr11--chr16]"]
sim_adipose	TrinityFusion-UC	ACTR6--NME9	904	2129	AC010203.1,ACTR6,DEPDC4,RP11-175P13.3	ARMC8,NME9,TXNDC6	["INTERCHROMOSOMAL[chr12--chr3]"]
sim_adipose	TrinityFusion-UC	SLC6A12--BOC	693	2334	AC007406.1,RP11-283I3.1,RP11-283I3.2,SLC6A12	BOC,CFAP44,WDR52	["INTERCHROMOSOMAL[chr12--chr3]"]
sim_adipose	TrinityFusion-UC	UACA--FAM46C	677	2237	AC009269.2,AC009269.3,RP11-138H8.2,UACA	FAM46C,TENT5C	["INTERCHROMOSOMAL[chr15--chr1]"]
sim_adipose	TrinityFusion-UC	ZW10--MPV17L2	708	2197	AP003170.4,AP003170.5,RP11-667M19.1,RP11-667M19.2,RP11-667M19.4,RPS29P19,ZW10	MPV17L2,RAB3A	["INTERCHROMOSOMAL[chr11--chr19]"]
sim_adipose	TrinityFusion-UC	AP5M1--UGT1A9	681	2119	AP5M1,EXOC5,MUDENG	AC114812.1,AC114812.10,AC114812.2,AC114812.3,AC114812.4,AC114812.5,AC114812.8,AC114812.9,DNAJB3,RPL17P11,UGT1A1,UGT1A10,UGT1A2P,UGT1A3,UGT1A4,UGT1A5,UGT1A6,UGT1A7,UGT1A8,UGT1A9	["INTERCHROMOSOMAL[chr14--chr2]"]
sim_adipose	TrinityFusion-UC	AP5M1--UGT1A8	681	2119	AP5M1,EXOC5,MUDENG	UGT1A8	["INTERCHROMOSOMAL[chr14--chr2]"]
sim_adipose	TrinityFusion-UC	AP5M1--UGT1A7	681	2119	AP5M1,EXOC5,MUDENG	AC114812.1,AC114812.10,AC114812.2,AC114812.3,AC114812.4,AC114812.5,AC114812.8,AC114812.9,DNAJB3,RPL17P11,UGT1A1,UGT1A10,UGT1A2P,UGT1A3,UGT1A4,UGT1A5,UGT1A6,UGT1A7,UGT1A8,UGT1A9	["INTERCHROMOSOMAL[chr14--chr2]"]
sim_adipose	TrinityFusion-UC	AP5M1--UGT1A6	681	2119	AP5M1,EXOC5,MUDENG	AC114812.1,AC114812.10,AC114812.2,AC114812.3,AC114812.4,AC114812.5,AC114812.8,AC114812.9,DNAJB3,RPL17P11,UGT1A1,UGT1A10,UGT1A2P,UGT1A3,UGT1A4,UGT1A5,UGT1A6,UGT1A7,UGT1A8,UGT1A9	["INTERCHROMOSOMAL[chr14--chr2]"]
sim_adipose	TrinityFusion-UC	AP5M1--UGT1A5	681	2119	AP5M1,EXOC5,MUDENG	AC114812.1,AC114812.10,AC114812.3,AC114812.4,AC114812.5,AC114812.9,DNAJB3,RPL17P11,UGT1A1,UGT1A10,UGT1A2P,UGT1A3,UGT1A4,UGT1A5,UGT1A6,UGT1A7,UGT1A8,UGT1A9	["INTERCHROMOSOMAL[chr14--chr2]"]
sim_adipose	TrinityFusion-UC	AP5M1--UGT1A4	681	2119	AP5M1,EXOC5,MUDENG	AC114812.1,AC114812.10,AC114812.3,AC114812.4,AC114812.5,AC114812.9,DNAJB3,RPL17P11,UGT1A1,UGT1A10,UGT1A2P,UGT1A3,UGT1A4,UGT1A5,UGT1A6,UGT1A7,UGT1A8,UGT1A9	["INTERCHROMOSOMAL[chr14--chr2]"]
sim_adipose	TrinityFusion-UC	AP5M1--UGT1A3	681	2119	AP5M1,EXOC5,MUDENG	AC114812.1,AC114812.10,AC114812.3,AC114812.4,AC114812.5,AC114812.9,DNAJB3,UGT1A1,UGT1A10,UGT1A2P,UGT1A3,UGT1A4,UGT1A5,UGT1A6,UGT1A7,UGT1A8,UGT1A9	["INTERCHROMOSOMAL[chr14--chr2]"]
sim_adipose	TrinityFusion-UC	AP5M1--UGT1A10	681	2119	AP5M1,EXOC5,MUDENG	UGT1A10	["INTERCHROMOSOMAL[chr14--chr2]"]
sim_adipose	TrinityFusion-UC	AP5M1--UGT1A1	681	2119	AP5M1,EXOC5,MUDENG	UGT1A1	["INTERCHROMOSOMAL[chr14--chr2]"]
sim_adipose	TrinityFusion-UC	ZNF227--NMBR	686	2106	ZNF227,ZNF235	AL589674.1,AL589674.2,NMBR,NMBR-AS1,RP11-137J7.2,RP11-137J7.3	["INTERCHROMOSOMAL[chr19--chr6]"]
sim_adipose	TrinityFusion-UC	ARID3C--GCH1	811	1940	ARID3C	FDPSP3,GCH1,MIR4308,RNU6ATAC9P,U6atac,U6atac.32	["INTERCHROMOSOMAL[chr9--chr14]"]
sim_adipose	TrinityFusion-UC	ACAP1--CRYBB3	638	2107	ACAP1	CRYBB3	["INTERCHROMOSOMAL[chr17--chr22]"]
sim_adipose	TrinityFusion-UC	HEPACAM--THRAP3	739	1947	HEPACAM,HEPN1	RP11-238O13.1,THRAP3,UBE2V2P4	["INTERCHROMOSOMAL[chr11--chr1]"]
sim_adipose	TrinityFusion-UC	SGOL2--SERPINA4	642	2006	KCTD18,SGO2,SGOL2	SERPINA4,SERPINA5	["INTERCHROMOSOMAL[chr2--chr14]"]
sim_adipose	TrinityFusion-UC	B4GALNT4--CCNH	589	1958	B4GALNT4	AC018754.1,CCNH,CTC-428H11.2,RASA1	["INTERCHROMOSOMAL[chr11--chr5]"]
sim_adipose	TrinityFusion-UC	CABLES1--SPINK13	638	1866	AC011731.1,AC105247.1,CABLES1,RP11-17J14.2,TMEM241	AC091948.1,RP11-373N22.3,SPINK13	["INTERCHROMOSOMAL[chr18--chr5]"]
sim_adipose	TrinityFusion-UC	ZNF708--GMFG	590	1873	AC010620.1,AC010620.2,AC022432.1,BNIP3P25,CTD-3030D20.1,CTD-3030D20.2,CTD-3233P19.2,CTD-3233P19.7,CTD-3233P19.8,RPL36AP51,VN1R83P,ZNF708	AC011445.2,CTC-246B18.10,GMFG	["INTRACHROMOSOMAL[chr19:18.31Mb]"]
sim_adipose	TrinityFusion-UC	HDAC4--PLEKHA1	574	1852	AC017028.1,AC017028.10,AC017028.11,AC017028.2,AC017028.3,AC017028.4,AC017028.5,AC017028.6,AC017028.7,AC017028.8,AC017028.9,AC062017.1,HDAC4,HDAC4-AS1,MIR2467,MIR4269,MIR4440,MIR4441	MIR3941,PLEKHA1	["INTERCHROMOSOMAL[chr2--chr10]"]
sim_adipose	TrinityFusion-UC	ATP8A1--ERI1	561	1843	AC084010.1,ATP8A1,CCNL2P1,RP11-473D24.1,RP11-49F1.1,RPS7P7	ERI1,MIR4660,RNU7-55P,U3,U3.71	["INTERCHROMOSOMAL[chr4--chr8]"]
sim_adipose	TrinityFusion-UC	SERPINC1--SCO2	578	1805	SERPINC1	CTA-384D8.36,SCO2,TYMP,U62317.2,U62317.3	["INTERCHROMOSOMAL[chr1--chr22]"]
sim_adipose	TrinityFusion-UC	LLGL2--GPR113	26	2320	LLGL2	ADGRF3,EPT1,GPR113,SELENOI	["INTERCHROMOSOMAL[chr17--chr2]"]
sim_adipose	TrinityFusion-UC	KIF20B--FGD6	566	1667	KIF20B	AC126615.1,AC126615.2,FGD6,RP11-129B9.1,RP11-129B9.2	["INTERCHROMOSOMAL[chr10--chr12]"]
sim_adipose	TrinityFusion-UC	NSF--BAAT	532	1690	CTC-305D20.1,NSF,RPS7P11	AL359893.1,BAAT,FYTTD1P1,RP11-35N6.6	["INTERCHROMOSOMAL[chr17--chr9]"]
sim_adipose	TrinityFusion-UC	AADAT--VMP1	517	1627	AADAT	AC040904.1,MIR21,PTRH2,RP11-619I22.1,VMP1	["INTERCHROMOSOMAL[chr4--chr17]"]
sim_adipose	TrinityFusion-UC	LIPM--CHL1	520	1620	LIPM	AC011609.3,AC066595.1,CHL1,CHL1-AS1,CHL1-AS2,RNU6-1194P,RP11-306H5.1,RPS8P6,U6,U6.1044	["INTERCHROMOSOMAL[chr10--chr3]"]
sim_adipose	TrinityFusion-UC	HSD17B2--PLA2G5	487	1510	AC092142.1,HSD17B2,RP11-510J16.5	PLA2G5	["INTERCHROMOSOMAL[chr16--chr1]"]
sim_adipose	TrinityFusion-UC	CGB5--PLD5	488	1482	CGB1,CGB5	5S_rRNA.254,7SK,7SK.247,AL360271.1,AL360271.2,AL591686.1,AL591686.2,PLD5,RN5S81,RN7SKP12,RNA5SP81,RP11-513D4.1,RP11-513D4.2,RP11-513D4.3,RP11-561I11.3,RP11-561I11.4,RPL10AP5	["INTERCHROMOSOMAL[chr19--chr1]"]
sim_adipose	TrinityFusion-UC	WNT6--TMX2-CTNND1	457	1506	WNT6	AP000662.1,AP000662.9,AP001931.1,BTBD18,C11orf31,CTNND1,PPIAP42,RP11-691N7.6,RP11-691N7.7,TMX2,TMX2-CTNND1	["INTERCHROMOSOMAL[chr2--chr11]"]
sim_adipose	TrinityFusion-UC	WNT6--TMX2	457	1506	WNT6	AP000662.1,AP000662.9,PPIAP42,RP11-691N7.7,TMX2,TMX2-CTNND1	["INTERCHROMOSOMAL[chr2--chr11]"]
sim_adipose	TrinityFusion-UC	UBR2--TADA1	480	1434	RNU6-890P,U6,U6.488,UBR2	DUTP6,TADA1	["INTERCHROMOSOMAL[chr6--chr1]"]
sim_adipose	TrinityFusion-UC	ZSCAN32--BCL2A1	437	1459	NAA60,ZNF434,ZSCAN32	BCL2A1	["INTERCHROMOSOMAL[chr16--chr15]"]
sim_adipose	TrinityFusion-UC	TBC1D25--SSX3	394	1458	TBC1D25	SSX3	["INTRACHROMOSOMAL[chrX:0.18Mb]"]
sim_adipose	TrinityFusion-UC	QRICH2--SIX3	434	1379	QRICH2	AC012354.5,SIX3,SIX3-AS1	["INTERCHROMOSOMAL[chr17--chr2]"]
sim_adipose	TrinityFusion-UC	ERCC8--KATNAL2	290	1514	AC022445.1,AC104113.3,ERCC8,GNL3LP1	AC012254.1,ELOA3,KATNAL2,PIAS2,RP11-49K24.4,TCEB3B,TCEB3C,TCEB3CL,TCEB3CL2	["INTERCHROMOSOMAL[chr5--chr18]"]
sim_adipose	TrinityFusion-UC	CTSL--NIM1	411	1365	CTSL,CTSL1	AC106800.1,AC106800.2,AC106800.3,AC114947.1,NIM1,NIM1K,RP11-447H19.1,RP11-447H19.2,RP11-447H19.3	["INTERCHROMOSOMAL[chr9--chr5]"]
sim_adipose	TrinityFusion-UC	LRRC56--NFIA	504	1270	C11ORF35,C11orf35,LMNTD2,LRRC56	AC096534.1,AC096947.1,NFIA,NFIA-AS1,NFIA-AS2,RP4-668G5.1,RP4-802A10.1,RP5-833A20.1	["INTERCHROMOSOMAL[chr11--chr1]"]
sim_adipose	TrinityFusion-UC	TRAPPC11--LILRA2	457	1306	C4ORF41,C4orf41,RNU6-1053P,RNU6-335P,TRAPPC11,U6,U6.265,U6.978	AC245036.5,CTB-83J4.2,LILRA1,LILRA2,LILRB1	["INTERCHROMOSOMAL[chr4--chr19]"]
sim_adipose	TrinityFusion-UC	NFU1--ANAPC16	429	1331	NFU1	ANAPC16,ASCC1	["INTERCHROMOSOMAL[chr2--chr10]"]
sim_adipose	TrinityFusion-UC	CD244--GPR155	408	1349	AL354714.3,CD244,PPIAP37,RP11-312J18.3	GPR155	["INTERCHROMOSOMAL[chr1--chr2]"]
sim_adipose	TrinityFusion-UC	PXK--ACAA2	529	1168	PXK	AC090227.1,ACAA2,RP11-886H22.1	["INTERCHROMOSOMAL[chr3--chr18]"]
sim_adipose	TrinityFusion-UC	SEMA6D--TRIM29	280	1387	7SK,7SK.116,AC009558.1,AC009558.2,AC012050.1,AC023905.1,AC044787.1,AC084882.1,CTD-2050N2.1,CTD-2270N23.1,RN7SKP139,RP11-142J21.1,RP11-142J21.2,RP11-408J6.1,RP11-552E10.1,SEMA6D	AP000679.1,AP000679.2,TRIM29	["INTERCHROMOSOMAL[chr15--chr11]"]
sim_adipose	TrinityFusion-UC	EMC10--CUX2	315	1325	AC020909.2,AC020909.3,CTD-2545M3.2,CTD-2545M3.8,EMC10,FAM71E1	5S_rRNA.508,AC002978.1,AC002979.1,CUX2,RN5S373,RNA5SP373	["INTERCHROMOSOMAL[chr19--chr12]"]
sim_adipose	TrinityFusion-UC	CAPZB--DHX32	381	1250	CAPZB,Metazoa_SRP,RN7SL277P	AL360176.1,BCCIP,DHX32,RNU2-42P,U2,U2.24	["INTERCHROMOSOMAL[chr1--chr10]"]
sim_adipose	TrinityFusion-UC	ARHGAP28--ESPL1	415	1215	AP005205.2,AP005210.1,ARHGAP28,RP11-146G7.2,RP11-91I8.3	ESPL1	["INTERCHROMOSOMAL[chr18--chr12]"]
sim_adipose	TrinityFusion-UC	SLC38A9--METAP2	546	1049	AC016632.1,DDX4,RP11-175M2.1,SLC38A9	METAP2	["INTERCHROMOSOMAL[chr5--chr12]"]
sim_adipose	TrinityFusion-UC	CBLN1--PCDHAC2	375	1218	CBLN1	PCDHA10,PCDHA11,PCDHA12,PCDHA13,PCDHA6,PCDHAC1,PCDHAC2	["INTERCHROMOSOMAL[chr16--chr5]"]
sim_adipose	TrinityFusion-UC	CBLN1--PCDHAC1	375	1218	CBLN1	PCDHA10,PCDHA11,PCDHA12,PCDHA13,PCDHA6,PCDHAC1,PCDHAC2	["INTERCHROMOSOMAL[chr16--chr5]"]
sim_adipose	TrinityFusion-UC	CBLN1--PCDHA6	375	1218	CBLN1	AC005609.1,AC005609.12,AC005609.17,PCDHA10,PCDHA11,PCDHA12,PCDHA13,PCDHA14,PCDHA6,PCDHA7,PCDHA8,PCDHA9,PCDHAC1,PCDHAC2	["INTERCHROMOSOMAL[chr16--chr5]"]
sim_adipose	TrinityFusion-UC	CBLN1--PCDHA13	375	1218	CBLN1	PCDHA10,PCDHA11,PCDHA12,PCDHA13,PCDHA6,PCDHAC1,PCDHAC2	["INTERCHROMOSOMAL[chr16--chr5]"]
sim_adipose	TrinityFusion-UC	CBLN1--PCDHA12	375	1218	CBLN1	PCDHA10,PCDHA11,PCDHA12,PCDHA13,PCDHA6,PCDHAC1,PCDHAC2	["INTERCHROMOSOMAL[chr16--chr5]"]
sim_adipose	TrinityFusion-UC	CBLN1--PCDHA11	375	1218	CBLN1	PCDHA10,PCDHA11,PCDHA12,PCDHA13,PCDHA6,PCDHAC1,PCDHAC2	["INTERCHROMOSOMAL[chr16--chr5]"]
sim_adipose	TrinityFusion-UC	CBLN1--PCDHA10	375	1218	CBLN1	AC005609.1,AC005609.12,AC005609.17,PCDHA10,PCDHA11,PCDHA12,PCDHA13,PCDHA14,PCDHA6,PCDHAC1,PCDHAC2	["INTERCHROMOSOMAL[chr16--chr5]"]
sim_adipose	TrinityFusion-UC	PSMD3--FMO5	280	1296	PSMD3	AC242426.2,AC242426.3,AC242426.4,CCT8P1,CHD1L,FMO5,PDIA3P,PDIA3P1,RP11-337C18.10,RP11-337C18.5,RP11-337C18.7,RP11-337C18.8,RP11-337C18.9,RPL7AP15	["INTERCHROMOSOMAL[chr17--chr1]"]
sim_adipose	TrinityFusion-UC	PPIC--GJA4	271	1247	AC106786.2,PPIC,RP11-359P5.1,SNX24	C1ORF212,C1orf212,GJA4,SMIM12	["INTERCHROMOSOMAL[chr5--chr1]"]
sim_adipose	TrinityFusion-UC	TRIM59--C10orf111	398	1097	AC079594.2,B3GAT3P1,RNU7-136P,RP11-227J5.3,RP11-432B6.3,SMC4,TRIM59,U7,U7.11	C10ORF111,C10orf111,RPP38	["INTERCHROMOSOMAL[chr3--chr10]"]
sim_adipose	TrinityFusion-UC	RP11-432B6.3--C10orf111	398	1097	AC079594.1,AC079594.2,AC112641.1,C3orf80,IFT80,MIR15B,MIR16-2,RP11-431I8.1,RP11-432B6.1,RP11-432B6.3,SMC4,TRIM59	C10ORF111,C10orf111,RPP38	["INTERCHROMOSOMAL[chr3--chr10]"]
sim_adipose	TrinityFusion-UC	IZUMO3--C7orf63	264	1184	IZUMO3	AC002064.2,AC002064.4,C7ORF63,C7orf63,CFAP69	["INTERCHROMOSOMAL[chr9--chr7]"]
sim_adipose	TrinityFusion-UC	OSBPL5--CALCR	410	1033	OSBPL5	CALCR,MIR489,MIR653	["INTERCHROMOSOMAL[chr11--chr7]"]
sim_adipose	TrinityFusion-UC	C2orf44--USP39	331	1085	C2ORF44,C2orf44,MFSD2B,RNU6-370P,U6,U6.906,WDCP	C2ORF68,C2orf68,TMEM150A,USP39	["INTRACHROMOSOMAL[chr2:61.56Mb]"]
sim_adipose	TrinityFusion-UC	GABRA3--GPM6A	345	1017	AC116666.1,DM004194,DM004195,GABRA3,MIR105-1,MIR105-2,MIR767,RNU6-764P,RP11-329E24.6,U6,U6.1098	AC097537.1,AC110794.1,GPM6A,RP11-598O12.1,RP11-806K15.1	["INTERCHROMOSOMAL[chrX--chr4]"]
sim_adipose	TrinityFusion-UC	TTYH2--OR11A1	328	1007	AC100786.1,CTD-2514K5.4,TTYH2	OR10C1,OR11A1,OR5V1	["INTERCHROMOSOMAL[chr17--chr6]"]
sim_adipose	TrinityFusion-UC	EIF2AK1--EFS	406	925	AIMP2,ANKRD61,EIF2AK1,Metazoa_SRP,RN7SL851P,RNU6-218P,U6,U6.1290	AL049829.2,EFS,RP11-124D2.3	["INTERCHROMOSOMAL[chr7--chr14]"]
sim_adipose	TrinityFusion-UC	FBXO22--ZNF84	226	1094	FBXO22,NRG4	ZNF84	["INTERCHROMOSOMAL[chr15--chr12]"]
sim_adipose	TrinityFusion-UC	MYF5--BTG3	306	991	MYF5	BTG3	["INTERCHROMOSOMAL[chr12--chr21]"]
sim_adipose	TrinityFusion-UC	AKR1C1--C6orf222	339	944	AKR1C1,AKR1C2,AKR1C3,AL391427.1,RF00096,RP11-499O7.4,RP11-499O7.7,U8,U8.20,U8.22,U8.23,U8.24	C6ORF222,C6orf222	["INTERCHROMOSOMAL[chr10--chr6]"]
sim_adipose	TrinityFusion-UC	SLC39A12--PCBD2	318	943	RP11-110H10.2,SLC39A12,SLC39A12-AS1	CATSPER3,CTB-36O1.3,CTB-36O1.4,CTB-36O1.5,CTB-36O1.6,CTB-36O1.7,MIR4461,MTCYBP18,MTND3P25,MTND4LP30,MTND4P12,MTND5P11,MTND6P4,PCBD2	["INTERCHROMOSOMAL[chr10--chr5]"]
sim_adipose	TrinityFusion-UC	DYNC2LI1--AL590708.2	294	902	DYNC2LI1	AL590708.2,DNM1,MIR3154,PTGES2	["INTERCHROMOSOMAL[chr2--chr9]"]
sim_adipose	TrinityFusion-UC	MAGED4B--HIBADH	259	922	MAGED4,MAGED4B,SNORA11D,SNORA11E	HIBADH	["INTERCHROMOSOMAL[chrX--chr7]"]
sim_adipose	TrinityFusion-UC	PAOX--ZNF585A	334	812	AL360181.1,AL360181.3,MTG1,PAOX,RP11-108K14.8	AC012309.1,AC012309.2,CTC-454I21.3,CTC-454I21.4,ZNF420,ZNF585A,ZNF585B	["INTERCHROMOSOMAL[chr10--chr19]"]
sim_adipose	TrinityFusion-UC	PAOX--CTC-454I21.3	334	812	AL360181.1,AL360181.3,MTG1,PAOX,RP11-108K14.8	AC012309.1,AC012309.2,CTC-454I21.3,CTC-454I21.4,ZNF420,ZNF585A,ZNF585B	["INTERCHROMOSOMAL[chr10--chr19]"]
sim_adipose	TrinityFusion-UC	MYRFL--ZNF547	286	847	AC025263.2,AC025263.3,AC078922.1,C12ORF28,C12orf28,LINC01481,MYRFL,RP11-611E13.2,RP11-611E13.3	ZNF547	["INTERCHROMOSOMAL[chr12--chr19]"]
sim_adipose	TrinityFusion-UC	MYRFL--AC003002.4	286	847	AC025263.2,AC025263.3,AC078922.1,C12ORF28,C12orf28,LINC01481,MYRFL,RP11-611E13.2,RP11-611E13.3	AC003002.1,AC003002.2,AC003002.3,AC003002.4,AC003002.6,AC004076.7,TRAPPC2B,TRAPPC2P1,ZNF17,ZNF547,ZNF548	["INTERCHROMOSOMAL[chr12--chr19]"]
sim_adipose	TrinityFusion-UC	DCUN1D2--CISD3	228	902	DCUN1D2,DCUN1D2-AS,DCUN1D2-AS2,RNU1-16P,RP11-230F18.2,U1.64	5S_rRNA.61,CISD3,PCGF2,RN5S440,RNA5SP440	["INTERCHROMOSOMAL[chr13--chr17]"]
sim_adipose	TrinityFusion-UC	UCMA--CCDC181	168	923	UCMA	BLZF1,C1ORF114,C1orf114,CCDC181,RP1-206D15.3	["INTERCHROMOSOMAL[chr10--chr1]"]
sim_adipose	TrinityFusion-UC	RRP8--ADM	166	875	RRP8	ADM	["INTRACHROMOSOMAL[chr11:3.70Mb]"]
sim_adipose	TrinityFusion-UC	HNRNPA3--KIF13B	297	733	AC079305.3,AC079305.8,HNRNPA3,MIR4444-1,MIR4444-2	AC108449.1,AC108449.3,CTD-2647L4.1,CTD-2647L4.5,HMGB1P23,KIF13B,Metazoa_SRP,RN7SL781P	["INTERCHROMOSOMAL[chr2--chr8]"]
sim_adipose	TrinityFusion-UC	WDFY3--PRAMEF25	314	700	Metazoa_SRP,NCRNA00247,RN7SL552P,RNU6-469P,RP11-147K21.1,U6,U6.1060,WDFY3,WDFY3-AS1,WDFY3-AS2	PRAMEF25	["INTERCHROMOSOMAL[chr4--chr1]"]
sim_adipose	TrinityFusion-UC	ASAH2--NR2E1	246	765	ASAH2,DYNC1I2P1,FAM21A,RP11-56A21.4,SLC9A3P1	NR2E1	["INTERCHROMOSOMAL[chr10--chr6]"]
sim_adipose	TrinityFusion-UC	P2RX5-TAX1BP3--TMC5	136	861	AC132942.1,EMC6,P2RX5,P2RX5-TAX1BP3,RP11-48B14.1,RP11-48B14.2,TAX1BP3	AC130456.3,AC130456.4,CTA-363E6.5,CTA-363E6.6,RNU4-46P,TMC5,U4,U4.65	["INTERCHROMOSOMAL[chr17--chr16]"]
sim_adipose	TrinityFusion-UC	P2RX5-TAX1BP3--TMC5	136	861	AC132942.1,EMC6,P2RX5,P2RX5-TAX1BP3,RP11-48B14.1,RP11-48B14.2,TAX1BP3	AC130456.3,AC130456.4,CTA-363E6.5,CTA-363E6.6,RNU4-46P,TMC5,U4,U4.65	["INTERCHROMOSOMAL[chr17--chr16]"]
sim_adipose	TrinityFusion-UC	P2RX5--TMC5	136	861	AC132942.1,EMC6,P2RX5,P2RX5-TAX1BP3,RP11-48B14.1,RP11-48B14.2,TAX1BP3	AC130456.3,AC130456.4,CTA-363E6.5,CTA-363E6.6,RNU4-46P,TMC5,U4,U4.65	["INTERCHROMOSOMAL[chr17--chr16]"]
sim_adipose	TrinityFusion-UC	P2RX5--TMC5	136	861	AC132942.1,EMC6,P2RX5,P2RX5-TAX1BP3,RP11-48B14.1,RP11-48B14.2,TAX1BP3	AC130456.3,AC130456.4,CTA-363E6.5,CTA-363E6.6,RNU4-46P,TMC5,U4,U4.65	["INTERCHROMOSOMAL[chr17--chr16]"]
sim_adipose	TrinityFusion-UC	USP31--FABP9	216	759	AC127459.1,RP11-20G6.3,USP31	AC018616.1,FABP9,RP11-157I4.4	["INTERCHROMOSOMAL[chr16--chr8]"]
sim_adipose	TrinityFusion-UC	ARHGDIG--SLC5A8	201	741	AC004754.1,AC004754.3,ARHGDIG,ITFG3,PDIA2,RGS11	RNU6-768P,SLC5A8,U6,U6.692	["INTERCHROMOSOMAL[chr16--chr12]"]
sim_adipose	TrinityFusion-UC	AMN--EDIL3	236	667	AL117209.1,AMN,CDC42BPB,RP11-365N19.2	AC109496.1,AC113383.1,CTD-2269F5.1,EDIL3,RNU6-448P,U6,U6.1267	["INTERCHROMOSOMAL[chr14--chr5]"]
sim_adipose	TrinityFusion-UC	NDUFS4--IDH2	193	623	AC024569.1,NDUFS4	IDH2	["INTERCHROMOSOMAL[chr5--chr15]"]
sim_adipose	TrinityFusion-UC	PRAMEF6--NAPG	218	593	PRAMEF6	NAPG	["INTERCHROMOSOMAL[chr1--chr18]"]
sim_adipose	TrinityFusion-UC	AC099552.4--SUPT3H	136	639	AC099552.1,AC099552.4	AL138880.1,AL360272.1,MIR586,NUDT19P4,RP11-491H9.3,RUNX2,SUPT3H	["INTERCHROMOSOMAL[chr7--chr6]"]
sim_adipose	TrinityFusion-UC	NDUFA5--GPC3	147	609	NDUFA5	AL009174.1,GPC3,RP3-417G15.1,RPSAP63	["INTERCHROMOSOMAL[chr7--chrX]"]
sim_adipose	TrinityFusion-UC	SPATA19--KCNC3	115	630	SPATA19	KCNC3,NR1H2	["INTERCHROMOSOMAL[chr11--chr19]"]
sim_adipose	TrinityFusion-UC	CPA2--RPS4Y2	179	551	CPA2	RPS4Y2	["INTERCHROMOSOMAL[chr7--chrY]"]
sim_adipose	TrinityFusion-UC	LAMC3--CCDC146	190	517	LAMC3,RF00322,SNORA31,SNORA31.16	AC007000.3,AC073635.5,AC098851.1,CCDC146,FGL2,GSAP,RP11-467H10.2	["INTERCHROMOSOMAL[chr9--chr7]"]
sim_adipose	TrinityFusion-UC	PRH2--PRRC2B	223	451	PRH2,PRR4	AL358781.1,AL358781.2,PRRC2B,RP11-334J6.4,SNORD62A,SNORD62B	["INTERCHROMOSOMAL[chr12--chr9]"]
sim_adipose	TrinityFusion-UC	BNC2--FTCD	188	437	AL449983.1,AL450003.1,AL450003.2,BNC2,BNC2-AS1,LSM1P1,RP11-183I6.2,RP11-335H2.2,RP11-62F24.1,RP11-62F24.2	AP001475.1,FTCD,FTCD-AS1	["INTERCHROMOSOMAL[chr9--chr21]"]
sim_adipose	TrinityFusion-UC	CST9L--CXCR3	155	463	CST9L	CXCR3	["INTERCHROMOSOMAL[chr20--chrX]"]
sim_adipose	TrinityFusion-UC	KRT33B--MAP3K7	155	462	KRT31,KRT33B,KRT34	MAP3K7	["INTERCHROMOSOMAL[chr17--chr6]"]
sim_adipose	TrinityFusion-UC	RPL36A-HNRNPH2--GJB3	134	479	GLA,HNRNPH2,RP1-164F3.9,RPL36A,RPL36A-HNRNPH2	AL121988.1,C1ORF212,C1orf212,GJB3,RP1-34M23.5,SMIM12	["INTERCHROMOSOMAL[chrX--chr1]"]
sim_adipose	TrinityFusion-UC	RPL36A--GJB3	134	479	GLA,HNRNPH2,RP1-164F3.9,RPL36A,RPL36A-HNRNPH2	AL121988.1,C1ORF212,C1orf212,GJB3,RP1-34M23.5,SMIM12	["INTERCHROMOSOMAL[chrX--chr1]"]
sim_adipose	TrinityFusion-UC	APCDD1L--ERGIC2	144	452	APCDD1L	ERGIC2,FAR2	["INTERCHROMOSOMAL[chr20--chr12]"]
sim_adipose	TrinityFusion-UC	FAM187A--SBNO2	144	427	AC015936.3,CCDC103,FAM187A,GFAP	SBNO2	["INTERCHROMOSOMAL[chr17--chr19]"]
sim_adipose	TrinityFusion-UC	CCDC103--SBNO2	144	427	AC015936.3,CCDC103,EFTUD2,FAM187A,GFAP	SBNO2	["INTERCHROMOSOMAL[chr17--chr19]"]
sim_adipose	TrinityFusion-UC	MTMR7--NAA25	145	421	MTMR7,VPS37A	AC073575.1,MIR3657,NAA25,RP1-267L14.3	["INTERCHROMOSOMAL[chr8--chr12]"]
sim_adipose	TrinityFusion-UC	DOPEY1--CD86	140	423	AL139333.1,DOP1A,DOPEY1,PGM3	CD86	["INTERCHROMOSOMAL[chr6--chr3]"]
sim_adipose	TrinityFusion-UC	AP1B1--ERI3	150	403	AC000041.1,AC000041.8,AP1B1,SNORD125	AL390776.1,ERI3,ERI3-IT1,RP5-891H21.4	["INTERCHROMOSOMAL[chr22--chr1]"]
sim_adipose	TrinityFusion-UC	GLRX5--VSTM2L	171	352	GLRX5,SCARNA13,SNHG10	VSTM2L	["INTERCHROMOSOMAL[chr14--chr20]"]
sim_adipose	TrinityFusion-UC	ANKRD2--CDC34	91	421	ANKRD2	CDC34	["INTERCHROMOSOMAL[chr10--chr19]"]
sim_adipose	TrinityFusion-UC	FAT2--CDCA4	134	371	AC011337.1,CTC-251D13.1,FAT2	C14ORF79,C14orf79,CDCA4,CLBA1	["INTERCHROMOSOMAL[chr5--chr14]"]
sim_adipose	TrinityFusion-UC	RP11-505K9.4--SSX4	118	368	AC009119.3,MLYCD,OSGIN1,RP11-483P21.6,RP11-505K9.4	SSX4	["INTERCHROMOSOMAL[chr16--chrX]"]
sim_adipose	TrinityFusion-UC	MLYCD--SSX4	118	368	MLYCD,RP11-505K9.4	SSX4	["INTERCHROMOSOMAL[chr16--chrX]"]
sim_adipose	TrinityFusion-UC	MAGI1--WFDC10B	121	341	AC104438.1,AC106827.1,AC106827.2,AC121493.1,ILF2P1,MAGI1,MAGI1-AS1,MAGI1-IT1,RP11-175F9.1,RP11-175F9.2,RP11-175F9.3,RP11-320P11.1,RP11-714G12.1,RP11-88H12.2,RPL17P17	WFDC10B,WFDC13	["INTERCHROMOSOMAL[chr3--chr20]"]
sim_adipose	TrinityFusion-UC	HIST2H4A--MTPN	107	347	HIST2H3C,HIST2H4A,HIST2H4B	AC015987.1,AC015987.2,LUZP6,MTPN,RNU6-223P,U6,U6.54	["INTERCHROMOSOMAL[chr1--chr7]"]
sim_adipose	TrinityFusion-UC	AMOT--CTRB2	91	342	AMOT,MIR4329	CTRB2	["INTERCHROMOSOMAL[chrX--chr16]"]
sim_adipose	TrinityFusion-UC	ZNF8--PLA2G3	78	332	AC010642.1,AC020915.1,AC020915.2,AC020915.4,CTD-3138B18.4,ERVK3-1,ZNF8	PLA2G3	["INTERCHROMOSOMAL[chr19--chr22]"]
sim_adipose	TrinityFusion-UC	TOR3A--IMPA1	107	303	TOR3A	IMPA1	["INTERCHROMOSOMAL[chr1--chr8]"]
sim_adipose	TrinityFusion-UC	MAP7D1--CACYBP	117	282	MAP7D1	CACYBP,MRPS14	["INTRACHROMOSOMAL[chr1:138.32Mb]"]
sim_adipose	TrinityFusion-UC	KCNV1--MT1M	96	299	AC027451.1,KCNV1,RP11-696P8.2	AC026461.1,MT1M	["INTERCHROMOSOMAL[chr8--chr16]"]
sim_adipose	TrinityFusion-UC	SWT1--DAPK2	95	292	AL136133.1,AL356273.1,AL356273.2,CTA-253N17.1,RP4-635A23.3,RP4-635A23.4,RPL22P24,RPL5P5,SWT1	AC015914.1,DAPK2,RP11-111E14.1	["INTERCHROMOSOMAL[chr1--chr15]"]
sim_adipose	TrinityFusion-UC	NKAIN4--TRNAU1AP	108	267	NKAIN4	SNHG12,TRNAU1AP	["INTERCHROMOSOMAL[chr20--chr1]"]
sim_adipose	TrinityFusion-UC	PRSS45--IFNL2	70	304	AC109583.1,AC109583.3,PRSS44,PRSS45,PRSS50,RP11-427P5.2	IFNL2	["INTERCHROMOSOMAL[chr3--chr19]"]
sim_adipose	TrinityFusion-UC	STYX--C1orf162	101	266	STYX	C1ORF162,C1orf162	["INTERCHROMOSOMAL[chr14--chr1]"]
sim_adipose	TrinityFusion-UC	SPTBN2--CLSTN1	107	259	Metazoa_SRP,RN7SL12P,SPTBN2	CLSTN1,MZT1P1,PIK3CD,RP11-558F24.6	["INTERCHROMOSOMAL[chr11--chr1]"]
sim_adipose	TrinityFusion-UC	HESX1--TRAM1	54	290	HESX1	AC120194.1,TRAM1	["INTERCHROMOSOMAL[chr3--chr8]"]
sim_adipose	TrinityFusion-UC	ABCG1--GPSM3	104	231	5S_rRNA.331,ABCG1,AP001623.1,RN5S492,RNA5SP492	GPSM3,NOTCH4	["INTERCHROMOSOMAL[chr21--chr6]"]
sim_adipose	TrinityFusion-UC	DNALI1--SLC2A4	108	221	DNALI1,GNL2	AC003688.2,RP1-4G17.2,SLC2A4,YBX2	["INTERCHROMOSOMAL[chr1--chr17]"]
sim_adipose	TrinityFusion-UC	ZCCHC8--RNF113B	86	240	RF00411,SNORA9,SNORA9.4,ZCCHC8	FARP1,RNF113B	["INTERCHROMOSOMAL[chr12--chr13]"]
sim_adipose	TrinityFusion-UC	MUC12--MZF1	71	248	AC105446.1,MUC12,RP11-395B7.4	AC016629.2,AC016629.8,CENPBD1P1,MZF1,MZF1-AS1,RPL23AP79	["INTERCHROMOSOMAL[chr7--chr19]"]
sim_adipose	TrinityFusion-UC	TCHH--SNTN	65	251	AL589986.1,AL589986.2,HDHD1P2,TCHH	SNTN	["INTERCHROMOSOMAL[chr1--chr3]"]
sim_adipose	TrinityFusion-UC	PIWIL4--FAM187B	57	253	AP000943.3,FUT4,PIWIL4,RP11-867G2.8	FAM187B	["INTERCHROMOSOMAL[chr11--chr19]"]
sim_adipose	TrinityFusion-UC	EAF2--GHSR	67	240	EAF2	GHSR	["INTRACHROMOSOMAL[chr3:50.56Mb]"]
sim_adipose	TrinityFusion-UC	LUC7L2--ARHGAP20	79	228	AC083880.1,C7ORF55,C7orf55,C7orf55-LUC7L2,FMC1,LUC7L2,RP11-634H22.1	ARHGAP20	["INTERCHROMOSOMAL[chr7--chr11]"]
sim_adipose	TrinityFusion-UC	C7orf55-LUC7L2--ARHGAP20	79	228	AC083880.1,C7ORF55,C7orf55,C7orf55-LUC7L2,FMC1,LUC7L2,RP11-634H22.1	ARHGAP20	["INTERCHROMOSOMAL[chr7--chr11]"]
sim_adipose	TrinityFusion-UC	CHST7--SCGB1D2	69	234	CHST7	AP003306.1,RP11-703H8.9,SCGB1D2	["INTERCHROMOSOMAL[chrX--chr11]"]
sim_adipose	TrinityFusion-UC	SCG5--EGR3	56	245	AC123768.1,RP11-1000B6.2,SCG5	AC055854.1,EGR3,RP11-459E5.1	["INTERCHROMOSOMAL[chr15--chr8]"]
sim_adipose	TrinityFusion-UC	RBMY1B--ARTN	130	162	AC010141.2,AC010141.6,RBMY1A1,RBMY1B,RBMY1D,RBMY1E	ARTN	["INTERCHROMOSOMAL[chrY--chr1]"]
sim_adipose	TrinityFusion-UC	ZNRF3--HS6ST3	68	222	CTA-747E2.11,CTA-747E2.8,ZNRF3,ZNRF3-AS1,ZNRF3-IT1	AMMECR1LP1,HS6ST3,Metazoa_SRP,RN7SL164P,RP11-457L23.1	["INTERCHROMOSOMAL[chr22--chr13]"]
sim_adipose	TrinityFusion-UC	SLC35D3--DENND5A	70	218	SLC35D3	AP006259.1,DENND5A,RP11-5L12.1	["INTERCHROMOSOMAL[chr6--chr11]"]
sim_adipose	TrinityFusion-UC	CSF2RA--KCNG3	70	213	5S_rRNA.332,BX649553.1,BX649553.2,BX649553.3,BX649553.4,CSF2RA,MIR3690,RN5S498,RNA5SP498	AC025750.2,AC025750.5,AC025750.6,KCNG3,VDAC1P13	["INTERCHROMOSOMAL[chrX--chr2]"]
sim_adipose	TrinityFusion-UC	NELFA--RGL4	68	206	MIR943,NELFA,WHSC2	AP000347.1,AP000347.2,GUSBP11,KB-1572G7.2,RGL4	["INTERCHROMOSOMAL[chr4--chr22]"]
sim_adipose	TrinityFusion-UC	LARP4--TOP2B	72	194	FAM186A,LARP4	MIR4442,RARB,TOP2B	["INTERCHROMOSOMAL[chr12--chr3]"]
sim_adipose	TrinityFusion-UC	FRY--KIAA0556	51	203	EEF1DP3,FRY,FRY-AS1,LINC01073,RP11-207N4.2,RP11-207N4.3,RP11-37E23.5	AC002551.1,AC016597.1,CTD-2049O4.1,KIAA0556	["INTERCHROMOSOMAL[chr13--chr16]"]
sim_adipose	TrinityFusion-UC	KCNG4--NLRP7	66	188	KCNG4	CTC-550B14.8,NLRP2,NLRP7	["INTERCHROMOSOMAL[chr16--chr19]"]
sim_adipose	TrinityFusion-UC	ACSL6--KCNA7	52	193	AC034228.1,AC034228.2,AC034228.3,AC034228.4,AC034228.7,ACSL6	KCNA7	["INTERCHROMOSOMAL[chr5--chr19]"]
sim_adipose	TrinityFusion-UC	EMC7--MED12	39	205	AC079203.1,C15ORF24,C15orf24,EMC7,RP11-1084A12.1	AL590764.1,MED12	["INTERCHROMOSOMAL[chr15--chrX]"]
sim_adipose	TrinityFusion-UC	PCMTD2--PSORS1C2	84	158	CICP4,LINC00266-1,NCRNA00266,NCRNA00266-1,PCMTD2	PSORS1C1,PSORS1C2	["INTERCHROMOSOMAL[chr20--chr6]"]
sim_adipose	TrinityFusion-UC	DSP--SSR1	45	194	DSP	AL139095.1,AL139095.2,AL139095.3,AL139095.4,CAGE1,RP11-69L16.3,RP11-69L16.4,RP11-69L16.5,RP11-69L16.6,SSR1	["INTRACHROMOSOMAL[chr6:0.19Mb]"]
sim_adipose	TrinityFusion-UC	RB1CC1--RAB33A	53	185	AC113139.1,CTD-3214K23.1,RB1CC1	RAB33A	["INTERCHROMOSOMAL[chr8--chrX]"]
sim_adipose	TrinityFusion-UC	TLCD2--EFTUD1	72	154	TLCD2	EFL1,EFTUD1,RNU1-77P,U1,U1.95	["INTERCHROMOSOMAL[chr17--chr15]"]
sim_adipose	TrinityFusion-UC	FAM83G--PLCXD1	47	161	AC090286.3,FAM83G,RP11-28B23.1,SLC5A10	PLCXD1	["INTERCHROMOSOMAL[chr17--chrY]"]
sim_adipose	TrinityFusion-UC	HNRNPDL--YTHDF1	35	160	HNRNPDL,HNRPDL	YTHDF1	["INTERCHROMOSOMAL[chr4--chr20]"]
sim_adipose	TrinityFusion-UC	CST9--ZNF771	84	110	CST9	DCTPP1,SNORA42,SNORA42.1,SNORA80C,ZNF771	["INTERCHROMOSOMAL[chr20--chr16]"]
sim_adipose	TrinityFusion-UC	ZNF592--SPATA31A1	54	134	AC012291.1,RP11-7M10.2,ZNF592	FAM75A1,SPATA31A1	["INTERCHROMOSOMAL[chr15--chr9]"]
sim_adipose	TrinityFusion-UC	PVRL3--LPAR5	62	122	NECTIN3,NECTIN3-AS1,PVRL3,PVRL3-AS1,RP11-553A10.2	ACRBP,LPAR5	["INTERCHROMOSOMAL[chr3--chr12]"]
sim_adipose	TrinityFusion-UC	KRR1--TRAV23DV6	52	130	GLIPR1,KRR1	TRAV23DV6	["INTERCHROMOSOMAL[chr12--chr14]"]
sim_adipose	TrinityFusion-UC	GPR56--BCOR	43	137	AC018552.3,AC018552.4,GPR56,RP11-405F3.5	BCOR	["INTERCHROMOSOMAL[chr16--chrX]"]
sim_adipose	TrinityFusion-UC	MOCOS--RAB3B	42	132	MOCOS	5S_rRNA.100,AL445685.2,RAB3B,RN5S48,RNA5SP48,RP11-91A18.1	["INTERCHROMOSOMAL[chr18--chr1]"]
sim_adipose	TrinityFusion-UC	TDRD5--CDC42	41	132	TDRD5	AL031281.1,CDC42,CDC42-IT1,RP1-224A6.6,RP1-224A6.8	["INTRACHROMOSOMAL[chr1:157.14Mb]"]
sim_adipose	TrinityFusion-UC	ZSCAN5D--FRMPD1	35	137	ZSCAN5A,ZSCAN5D	7SK,7SK.51,AL138752.2,FRMPD1,RN7SKP171,RP11-613M10.9	["INTERCHROMOSOMAL[chr19--chr9]"]
sim_adipose	TrinityFusion-UC	SERPINB3--FLNC	29	130	SERPINB11,SERPINB3,SERPINB4	AC025594.2,FLNC,FLNC-AS1,RP11-309L24.2	["INTERCHROMOSOMAL[chr18--chr7]"]
sim_adipose	TrinityFusion-UC	KRT85--AGAP1	31	127	KRT85	AC012305.1,AC064874.1,AC064874.2,AGAP1,AGAP1-IT1,Metazoa_SRP,RN7SL204P,RNU7-127P,TMSB10P1,U7,U7.40	["INTERCHROMOSOMAL[chr12--chr2]"]
sim_adipose	TrinityFusion-UC	TXNIP--TYW1B	30	124	TXNIP	AC091738.2,AC211469.1,AC211469.2,MIR4650-1,MIR4650-2,Metazoa_SRP,RN7SL377P,RP11-1394O16.1,RP11-535E8.2,TYW1B	["INTERCHROMOSOMAL[chr1--chr7]"]
sim_adipose	TrinityFusion-UC	KLRF1--TTYH1	35	117	KLRF1	AC008746.3,AC245884.1,AC245884.9,CTD-2587H19.2,TTYH1	["INTERCHROMOSOMAL[chr12--chr19]"]
sim_adipose	TrinityFusion-UC	C9orf40--UNC79	65	85	C9ORF40,C9orf40	COX8C,KIAA1409,RNU6-1258P,U6,U6.1225,UNC79	["INTERCHROMOSOMAL[chr9--chr14]"]
sim_adipose	TrinityFusion-UC	HTN1--RAB39B	28	120	HTN1	RAB39B	["INTERCHROMOSOMAL[chr4--chrX]"]
sim_adipose	TrinityFusion-UC	FBXO33--FBN2	45	103	FBXO33	FBN2,SLC27A6	["INTERCHROMOSOMAL[chr14--chr5]"]
sim_adipose	TrinityFusion-UC	NSMF--BSDC1	38	107	NELF,NSMF	BSDC1	["INTERCHROMOSOMAL[chr9--chr1]"]
sim_adipose	TrinityFusion-UC	NLE1--C4orf26	26	116	FNDC8,NLE1	C4ORF26,C4orf26,ODAPH	["INTERCHROMOSOMAL[chr17--chr4]"]
sim_adipose	TrinityFusion-UC	TNK1--SF3B14	39	95	C17orf61-PLSCR3,PLSCR3,TMEM256-PLSCR3,TNK1	AC008073.5,SF3B14,SF3B6	["INTERCHROMOSOMAL[chr17--chr2]"]
sim_adipose	TrinityFusion-UC	MRPS17--COL9A2	23	110	AC092647.5,GBAS,MRPS17,Metazoa_SRP,NIPSNAP2,RN7SL64P,RP11-15K19.2,ZNF713	COL9A2	["INTERCHROMOSOMAL[chr7--chr1]"]
sim_adipose	TrinityFusion-UC	CYBB--ZBTB12	31	101	CYBB	C2,ZBTB12	["INTERCHROMOSOMAL[chrX--chr6]"]
sim_adipose	TrinityFusion-UC	ITM2A--RNF112	30	99	ITM2A	AC004448.3,AC004448.5,CTB-187M2.2,RNF112	["INTERCHROMOSOMAL[chrX--chr17]"]
sim_adipose	TrinityFusion-UC	ZNF396--OR13A1	41	88	ZNF396	OR13A1	["INTERCHROMOSOMAL[chr18--chr10]"]
sim_adipose	TrinityFusion-UC	CSNK2B-LY6G5B-1181--MMP2	29	94	AL662899.2,AL662899.3,CSNK2B,CSNK2B-LY6G5B-1181,GPANK1,LY6G5B,XXbac-BPG32J3.22	MMP2,RP11-212I21.2	["INTERCHROMOSOMAL[chr6--chr16]"]
sim_adipose	TrinityFusion-UC	CSNK2B--MMP2	29	94	AL662899.2,AL662899.3,CSNK2B,CSNK2B-LY6G5B-1181,GPANK1,LY6G5B,XXbac-BPG32J3.22	MMP2,RP11-212I21.2	["INTERCHROMOSOMAL[chr6--chr16]"]
sim_adipose	TrinityFusion-UC	CST11--DCAF4	28	94	CST11	AC007160.1,DCAF4,RP1-146I3.1	["INTERCHROMOSOMAL[chr20--chr14]"]
sim_adipose	TrinityFusion-UC	THUMPD3--CDRT1	26	89	AC026191.1,RP11-380O24.1,RP11-58B17.1,SETD5-AS1,THUMPD3,THUMPD3-AS1	AC005324.3,AC005838.1,AC005838.2,CDRT1,RF00090,RP11-385D13.1,SNORA74,SNORA74.4	["INTERCHROMOSOMAL[chr3--chr17]"]
sim_adipose	TrinityFusion-UC	C22orf43--PPP1R35	25	86	AP000346.1,C22ORF43,C22orf43,DRICH1,KB-1572G7.3	AC092849.1,AC092849.2,C7ORF47,C7orf47,PPP1R35,RP11-758P17.2,RP11-758P17.3	["INTERCHROMOSOMAL[chr22--chr7]"]
sim_adipose	TrinityFusion-UC	C22orf43--PPP1R35	28	80	AP000346.1,C22ORF43,C22orf43,DRICH1,KB-1572G7.3	AC092849.1,AC092849.2,C7ORF47,C7orf47,PPP1R35,RP11-758P17.2,RP11-758P17.3	["INTERCHROMOSOMAL[chr22--chr7]"]
sim_adipose	TrinityFusion-UC	SEMA7A--LAMA2	27	80	SEMA7A	AL356124.2,BMPR1AP1,BMPR1APS1,LAMA2,MESTP1,RNU6-861P,RP1-69D17.3,U6,U6.1186	["INTERCHROMOSOMAL[chr15--chr6]"]
sim_adipose	TrinityFusion-UC	FOLR1--VSTM1	20	85	AP000812.1,FOLR1,RP11-807H22.7	VSTM1	["INTERCHROMOSOMAL[chr11--chr19]"]
sim_adipose	TrinityFusion-UC	RBP5--IL6	16	85	RBP5	AC073072.1,AC073072.5,IL6	["INTERCHROMOSOMAL[chr12--chr7]"]
sim_adipose	TrinityFusion-UC	CLEC1A--MGAT3	12	87	7SK,7SK.191,CLEC1A,RN7SKP161	MGAT3,MGAT3-AS1,RP5-1104E15.6	["INTERCHROMOSOMAL[chr12--chr22]"]
sim_adipose	TrinityFusion-UC	VCL--GDPD2	12	79	AL596247.1,RP11-178G16.4,RP11-178G16.5,RP11-417O11.5,VCL	GDPD2	["INTERCHROMOSOMAL[chr10--chrX]"]
sim_adipose	TrinityFusion-UC	KCNJ3--PKN2	25	66	KCNJ3	ELOCP19,PKN2,PKN2-AS1,RNU6-125P,RP11-76N22.2,TCEB1P19,U6,U6.630	["INTERCHROMOSOMAL[chr2--chr1]"]
sim_adipose	TrinityFusion-UC	C12orf55--TMEM198	18	70	C12ORF63,C12orf55,C12orf63,CFAP54	AC009955.3,CHPF,MIR3132,RP11-256I23.1,TMEM198	["INTERCHROMOSOMAL[chr12--chr2]"]
sim_adipose	TrinityFusion-UC	KRT71--TNFRSF17	22	64	KRT71	NPIPB2,RP11-166B2.1,TNFRSF17	["INTERCHROMOSOMAL[chr12--chr16]"]
sim_adipose	TrinityFusion-UC	GSTM1--AP1S2	21	64	AC000032.1,AC000032.2,GSTM1,GSTM2,GSTM5	AP1S2	["INTERCHROMOSOMAL[chr1--chrX]"]
sim_adipose	TrinityFusion-UC	GALT--GAGE12H	13	71	AL162231.3,GALT,IL11RA,RP11-195F19.29	GAGE12G,GAGE12H	["INTERCHROMOSOMAL[chr9--chrX]"]
sim_adipose	TrinityFusion-UC	DTHD1--ZC3H12A	24	59	AC104078.2,DTHD1,RP11-431M7.2	ZC3H12A	["INTERCHROMOSOMAL[chr4--chr1]"]
sim_adipose	TrinityFusion-UC	AOC2--CHKA	24	59	AOC2	AP002807.1,CHKA,RP11-802E16.3	["INTERCHROMOSOMAL[chr17--chr11]"]
sim_adipose	TrinityFusion-UC	RP1-66C13.4--TSPAN14	20	61	AC005697.1,AC005697.2,LYRM9,NOS2,RP1-66C13.4,RP11-138P22.1	AC021028.1,RP11-137H2.4,TSPAN14	["INTERCHROMOSOMAL[chr17--chr10]"]
sim_adipose	TrinityFusion-UC	LYRM9--TSPAN14	20	61	AC005697.1,AC005697.2,LYRM9,RP1-66C13.4,RP11-138P22.1	AC021028.1,RP11-137H2.4,TSPAN14	["INTERCHROMOSOMAL[chr17--chr10]"]
sim_adipose	TrinityFusion-UC	INA--REEP3	24	56	INA	REEP3	["INTRACHROMOSOMAL[chr10:39.65Mb]"]
sim_adipose	TrinityFusion-UC	DLG4--B3GALTL	18	60	ACADVL,DLG4	ANKRD26P4,B3GALTL,B3GLCT,RP11-367C11.2	["INTERCHROMOSOMAL[chr17--chr13]"]
sim_adipose	TrinityFusion-UC	BPIFA1--PMVK	19	58	BPIFA1,PLUNC	PMVK	["INTERCHROMOSOMAL[chr20--chr1]"]
sim_adipose	TrinityFusion-UC	C9orf72--XCL1	21	56	C9ORF72,C9orf72	AL031736.2,RP4-738P11.4,XCL1	["INTERCHROMOSOMAL[chr9--chr1]"]
sim_adipose	TrinityFusion-UC	ZNF3--GPC1	20	55	ZNF3,ZSCAN21	AC110619.1,AC110619.2,GPC1,MIR149,PP14571	["INTERCHROMOSOMAL[chr7--chr2]"]
sim_adipose	TrinityFusion-UC	TRDV2--CST2	13	61	AC244502.1,AE000661.37,TRDV2	CST2	["INTERCHROMOSOMAL[chr14--chr20]"]
sim_adipose	TrinityFusion-UC	ARHGEF28--B3GNT4	14	58	AC091868.1,AC091868.2,ARHGEF28,CTC-575I10.1,CTD-2372A4.1,RNU7-196P,RP11-428C6.1,U7,U7.43	AC048338.1,B3GNT4,DIABLO,RP11-512M8.5	["INTERCHROMOSOMAL[chr5--chr12]"]
sim_adipose	TrinityFusion-UC	PCNX--RP13-279N23.2	16	56	AC005230.1,GTF3AP2,PCNX,PCNX1,PTTG4P,RP5-1163L11.2,RP5-1163L11.3	AL080251.1,ALDH4A1,IFFO2,MIR1290,MIR4695,RP13-279N23.2,TAS1R2	["INTERCHROMOSOMAL[chr14--chr1]"]
sim_adipose	TrinityFusion-UC	PCNX--IFFO2	16	56	AC005230.1,GTF3AP2,PCNX,PCNX1,PTTG4P,RP5-1163L11.2,RP5-1163L11.3	AL080251.1,IFFO2,RP13-279N23.2	["INTERCHROMOSOMAL[chr14--chr1]"]
sim_adipose	TrinityFusion-UC	RP11-3N2.13--ZFP69	16	55	RP11-3N2.13,ZNF727	AL603839.3,RP11-656D10.3,ZFP69,ZNF642	["INTERCHROMOSOMAL[chr7--chr1]"]
sim_adipose	TrinityFusion-UC	KCNMB2--PRR5L	22	46	5S_rRNA.422,AC024220.1,AC109779.1,KCNMB2,KCNMB2-AS1,KCNMB2-IT1,LINC01014,PPIAP75,RN5S148,RNA5SP148,RP11-33A14.1,RP11-33A14.2,RP11-33A14.3,RP11-385J1.2	AC009656.1,AC087277.1,AC087277.2,PRR5L,RP11-219O3.2,RP11-514F3.4,RP11-514F3.5	["INTERCHROMOSOMAL[chr3--chr11]"]
sim_adipose	TrinityFusion-UC	TBC1D2--SIGLEC7	12	54	AL360081.1,RP11-270F18.2,TBC1D2	AC063977.1,AC063977.6,CTD-3187F8.14,SIGLEC19P,SIGLEC7	["INTERCHROMOSOMAL[chr9--chr19]"]
sim_adipose	TrinityFusion-UC	WDR92--PDAP1	19	45	AC017083.1,AC017083.2,AC017083.3,AC017083.4,PPIAP64,PPP3R1,RP11-474G23.1,WDR92	ARPC1B,BUD31,PDAP1	["INTERCHROMOSOMAL[chr2--chr7]"]
sim_adipose	TrinityFusion-UC	RP11-474G23.1--PDAP1	19	45	AC017083.1,AC017083.2,AC017083.3,AC017083.4,PNO1,PPP3R1,RP11-474G23.1,RP11-474G23.2,RP11-474G23.3,WDR92	ARPC1B,BUD31,PDAP1	["INTERCHROMOSOMAL[chr2--chr7]"]
sim_adipose	TrinityFusion-UC	PPM1D--ABI1	10	53	PPM1D,RNU6-623P,U6,U6.90	ABI1,PDSS1,RF00191,RNU6-946P,SNORA57,SNORA57.3,U6,U6.396	["INTERCHROMOSOMAL[chr17--chr10]"]
sim_adipose	TrinityFusion-UC	AQP10--COBLL1	10	51	AQP10	AC019181.1,AC019181.2,AC019181.3,COBLL1,SNORA70F	["INTERCHROMOSOMAL[chr1--chr2]"]
sim_adipose	TrinityFusion-UC	GABRA6--SCYL3	11	50	AC091944.1,GABRA6,GABRB2,RP11-348M17.2	C1ORF112,C1orf112,Metazoa_SRP,RN7SL333P,SCYL3	["INTERCHROMOSOMAL[chr5--chr1]"]
sim_adipose	TrinityFusion-UC	SLC6A15--KLHL42	19	42	SLC6A15	AC009511.1,AC009511.2,KLHDC5,KLHL42,RP11-860B13.1,RP11-860B13.3	["INTRACHROMOSOMAL[chr12:57.30Mb]"]
sim_adipose	TrinityFusion-UC	ADGB--ZNF230	13	46	ADGB,C6ORF103,C6orf103,KATNBL1P6,RNU6-734P,RNU6-906P,U6,U6.714	RNF141,ZNF230	["INTERCHROMOSOMAL[chr6--chr19]"]
sim_adipose	TrinityFusion-UC	SLC7A14--PIH1D3	11	47	CLDN11,KRT8P13,SLC7A14	CXORF41,CXorf41,PIH1D3	["INTERCHROMOSOMAL[chr3--chrX]"]
sim_adipose	TrinityFusion-UC	HBB--TNIK	10	47	HBB	MIR569,TNIK	["INTERCHROMOSOMAL[chr11--chr3]"]
sim_adipose	TrinityFusion-UC	UBXN2B--ZKSCAN2	13	44	AC009927.1,RP11-114M5.1,UBXN2B	AC008741.1,CTD-2547G23.2,ZKSCAN2	["INTERCHROMOSOMAL[chr8--chr16]"]
sim_adipose	TrinityFusion-UC	EFNA1--OSER1	16	39	EFNA1	C20ORF111,C20orf111,OSER1	["INTERCHROMOSOMAL[chr1--chr20]"]
sim_adipose	TrinityFusion-UC	RAPSN--BRF2	19	36	RAPSN,RNU6-1302P,U6,U6.1121	ADGRA2,BRF2,GPR124	["INTERCHROMOSOMAL[chr11--chr8]"]
sim_adipose	TrinityFusion-UC	CWC27--RP1L1	11	42	CWC27	5S_rRNA.233,C8ORF74,C8orf74,MIR4286,RN5S252,RNA5SP252,RP1L1	["INTERCHROMOSOMAL[chr5--chr8]"]
sim_adipose	TrinityFusion-UC	KCND3--NUP153	13	38	KCND3,KCND3-AS1,KCND3-IT1,RP11-99M15.1,RP5-1086I18.1	AL138724.1,NUP153,RNU6-190P,RP11-500C11.3,U6,U6.502	["INTERCHROMOSOMAL[chr1--chr6]"]
sim_adipose	TrinityFusion-UC	KYNU--NPIPB15	9	41	AC013444.1,AC013444.2,KYNU,RP11-470B22.1	NPIPB15	["INTERCHROMOSOMAL[chr2--chr16]"]
sim_adipose	TrinityFusion-UC	PRSS42--FHOD3	12	37	PRSS42	FHOD3,SNORD112,SNORD112.13,TPGS2	["INTERCHROMOSOMAL[chr3--chr18]"]
sim_adipose	TrinityFusion-UC	GP2--PDZD7	14	35	GP2	LZTS2,PDZD7,SFXN3	["INTERCHROMOSOMAL[chr16--chr10]"]
sim_adipose	TrinityFusion-UC	DMWD--IL4	5	43	AC011530.1,AC011530.4,DMWD	IL4	["INTERCHROMOSOMAL[chr19--chr5]"]
sim_adipose	TrinityFusion-UC	AC011530.4--IL4	5	43	AC011530.1,AC011530.4,DMPK,DMWD	IL4	["INTERCHROMOSOMAL[chr19--chr5]"]
sim_adipose	TrinityFusion-UC	PKN1--CHI3L1	15	31	AC008569.2,CTC-548K16.6,PKN1	CHI3L1	["INTERCHROMOSOMAL[chr19--chr1]"]
sim_adipose	TrinityFusion-UC	YIPF2--NDUFC2-KCTD14	8	36	CARM1,YIPF2	AP003032.1,KCTD14,NDUFC2,NDUFC2-KCTD14,RP11-7I15.4,RP11-7I15.5,THRSP	["INTERCHROMOSOMAL[chr19--chr11]"]
sim_adipose	TrinityFusion-UC	YIPF2--KCTD14	8	36	CARM1,YIPF2	AP003032.1,AP003032.2,KCTD14,NDUFC2,NDUFC2-KCTD14,RP11-7I15.3,RP11-7I15.4,RP11-7I15.5,THRSP	["INTERCHROMOSOMAL[chr19--chr11]"]
sim_adipose	TrinityFusion-UC	SESN2--VAMP8	6	35	SESN2	Metazoa_SRP,RN7SL126P,VAMP8	["INTERCHROMOSOMAL[chr1--chr2]"]
sim_adipose	TrinityFusion-UC	ONECUT3--FAM168B	10	31	ONECUT3	FAM168B	["INTERCHROMOSOMAL[chr19--chr2]"]
sim_adipose	TrinityFusion-UC	ZNF487--FOLR4	5	35	RNU7-193P,U7,U7.94,ZNF487,ZNF487P	FOLR4,IZUMO1R	["INTERCHROMOSOMAL[chr10--chr11]"]
sim_adipose	TrinityFusion-UC	UQCR10--NFATC2IP	6	31	UQCR10	AC109460.2,MIR4517,NFATC2IP,RP11-264B17.2	["INTERCHROMOSOMAL[chr22--chr16]"]
sim_adipose	TrinityFusion-UC	FAM213A--FAM230A	10	27	C10ORF58,C10orf58,FAM213A,RP11-137H2.6	FAM230A	["INTERCHROMOSOMAL[chr10--chr22]"]
sim_adipose	TrinityFusion-UC	MYLIP--RPE65	8	28	MIR4639,MYLIP	RPE65	["INTERCHROMOSOMAL[chr6--chr1]"]
sim_adipose	TrinityFusion-UC	SAMD1--POLR1A	13	22	SAMD1	POLR1A	["INTERCHROMOSOMAL[chr19--chr2]"]
sim_adipose	TrinityFusion-UC	PLIN1--RRP9	4	30	PEX11A,PLIN1	RRP9	["INTERCHROMOSOMAL[chr15--chr3]"]
sim_adipose	TrinityFusion-UC	CFB--FKTN	10	24	AL645922.1,C2,CFB,XXBAC-BPG116M5.17,XXbac-BPG116M5.17	FKTN	["INTERCHROMOSOMAL[chr6--chr9]"]
sim_adipose	TrinityFusion-UC	CTSO--FAM65A	11	22	CTSO	AC027682.2,AC027682.3,AC027682.5,CTD-2012K14.2,CTD-2012K14.3,CTD-2012K14.4,FAM65A,RIPOR1	["INTERCHROMOSOMAL[chr4--chr16]"]
sim_adipose	TrinityFusion-UC	MRPS10--VTCN1	9	23	MRPS10	VTCN1	["INTERCHROMOSOMAL[chr6--chr1]"]
sim_adipose	TrinityFusion-UC	SOCS7--APOBEC4	8	20	SOCS7	APOBEC4,RGL1	["INTERCHROMOSOMAL[chr17--chr1]"]
sim_adipose	TrinityFusion-UC	RAX2--PDE1C	3	24	RAX2	AC006377.1,AC007033.2,PDE1C,SNX2P2	["INTERCHROMOSOMAL[chr19--chr7]"]
sim_adipose	TrinityFusion-UC	FABP7--ZNF33B	9	17	FABP7	AL022345.7,AL022345.8,AL022345.9,RNU6-1170P,RNU6-795P,U6,U6.1081,U6.989,ZNF33A,ZNF33B	["INTERCHROMOSOMAL[chr6--chr10]"]
sim_adipose	TrinityFusion-UC	FNDC3B--APOLD1	5	18	AC092964.1,AC092964.2,FNDC3B,Metazoa_SRP,RN7SL141P,RP11-423E7.1,RPS27AP8	APOLD1,DDX47,MIR613,RP11-59H1.3,RP11-59H1.4,STX8P1	["INTERCHROMOSOMAL[chr3--chr12]"]
sim_adipose	TrinityFusion-UC	SEC16A--TAF10	7	16	C9ORF163,C9orf163,SEC16A	AC091564.3,ILK,RP11-732A19.2,TAF10	["INTERCHROMOSOMAL[chr9--chr11]"]
sim_adipose	TrinityFusion-UC	PDCD10--PRR22	8	15	HMGN1P8,PDCD10	AC011499.1,CTB-54O9.9,PRR22	["INTERCHROMOSOMAL[chr3--chr19]"]
sim_adipose	TrinityFusion-UC	PDCD10--CTB-54O9.9	8	15	HMGN1P8,PDCD10	AC011499.1,CTB-54O9.9,DUS3L,PRR22	["INTERCHROMOSOMAL[chr3--chr19]"]
sim_adipose	TrinityFusion-UC	CCSER1--ZPBP	6	13	7SK,7SK.248,AC004054.1,AC074124.1,AC093729.1,CCSER1,FAM190A,RN7SKP248,RP11-11N6.1,RP11-763F8.1,TMSB4XP8	AC096568.3,C7ORF72,C7orf72,GNL2P1,SPATA48,VWC2,ZPBP	["INTERCHROMOSOMAL[chr4--chr7]"]
sim_adipose	TrinityFusion-UC	WFDC8--ZIC3	5	13	5S_rRNA.166,CCNB1IP1P2,RN5S485,RNA5SP485,WFDC8	ZIC3	["INTERCHROMOSOMAL[chr20--chrX]"]
sim_adipose	TrinityFusion-UC	MSRB2--PIGA	1	13	MSRB2	PIGA	["INTERCHROMOSOMAL[chr10--chrX]"]
sim_adipose	TrinityFusion-UC	BARX2--LCE1D	3	11	BARX2	LCE1D	["INTERCHROMOSOMAL[chr11--chr1]"]
sim_adipose	TrinityFusion-UC	ADAMTS3--GABRR3	3	9	AC095056.1,ADAMTS3,RP11-373J21.1	GABRR3	["INTERCHROMOSOMAL[chr4--chr3]"]
sim_adipose	TrinityFusion-UC	KIAA1549L--SLC25A23	1	9	AL049629.1,AL133399.1,AL137161.1,C11ORF41,C11orf41,KIAA1549L,RP1-130L23.1,RP1-305G21.1,RP4-541C22.5	CRB3,SLC25A23	["INTERCHROMOSOMAL[chr11--chr19]"]
sim_adipose	TrinityFusion-UC	TMCO5A--P2RX3	2	8	TMCO5A	AP000781.1,P2RX3	["INTERCHROMOSOMAL[chr15--chr11]"]
sim_adipose	TrinityFusion-UC	SKIL--SYCP1	2	7	SKIL	SYCP1	["INTERCHROMOSOMAL[chr3--chr1]"]
sim_adipose	TrinityFusion-UC	CLASP1--TOR4A	2	7	AC012447.1,CLASP1,RNU4ATAC,RP11-204L24.2	C9ORF167,C9orf167,TOR4A	["INTERCHROMOSOMAL[chr2--chr9]"]
sim_adipose	TrinityFusion-UC	ASTN1--DCTN6	4	5	ASTN1,MIR488	AC026979.1,AC026979.2,DCTN6,LEPROTL1,RP11-51J9.4	["INTERCHROMOSOMAL[chr1--chr8]"]
sim_adipose	TrinityFusion-UC	TNFSF14--H3F3A	1	7	TNFSF14	AL512343.2,H3F3A,RP11-396C23.4	["INTERCHROMOSOMAL[chr19--chr1]"]
sim_adipose	TrinityFusion-UC	MFN1--FGFBP3	2	5	MFN1	AL359198.1,FGFBP3,RP11-402D21.2	["INTERCHROMOSOMAL[chr3--chr10]"]
[truncated: 44,878 more rows]

## Sheet: Table S2 - sim101 predictions
sample	prog	fusion	J	S	mapped_gencode_A_gene_list	mapped_gencode_B_gene_list
sim2_reads	JAFFA-Direct	ENTPD6--VGF	216	1275	AL035252.1,ENTPD6	VGF	["INTERCHROMOSOMAL[chr20--chr7]"]
sim2_reads	JAFFA-Direct	GYS2--AP000304.12	251	1225	C12ORF39,C12orf39,GYS2,SPX	ATP5O,ATP5PO,CRYZL1,DONSON,ITSN1,LINC00649,Metazoa_SRP,RN7SL740P	[]
sim2_reads	JAFFA-Direct	TRNP1--GBA2	225	1184	TRNP1	CREB3,GBA2,RGP1	["INTERCHROMOSOMAL[chr1--chr9]"]
sim2_reads	JAFFA-Direct	POLDIP3--TNFSF14	181	1205	POLDIP3	TNFSF14	["INTERCHROMOSOMAL[chr22--chr19]"]
sim2_reads	JAFFA-Direct	RORB--SLC44A3	216	1077	RORB,RORB-AS1,RP11-171A24.3	RP11-465K1.2,SLC44A3	["INTERCHROMOSOMAL[chr9--chr1]"]
sim2_reads	JAFFA-Direct	GKN1--KCNG1	76	1210	GKN1	AL050404.1,KCNG1,RP5-955M13.4	["INTERCHROMOSOMAL[chr2--chr20]"]
sim2_reads	JAFFA-Direct	FPGT--NDUFS5	181	1077	FPGT,FPGT-TNNI3K,TNNI3K	NDUFS5	["INTRACHROMOSOMAL[chr1:35.16Mb]"]
sim2_reads	JAFFA-Direct	ZCRB1--IGFBP7	204	1011	PPHLN1,ZCRB1	IGFBP7,IGFBP7-AS1,POLR2B,RP11-12A1.1,RP11-738E22.1,UBE2CP3	["INTERCHROMOSOMAL[chr12--chr4]"]
sim2_reads	JAFFA-Direct	ALOX15B--MOGAT2	200	1011	ALOX15B	MOGAT2	["INTERCHROMOSOMAL[chr17--chr11]"]
sim2_reads	JAFFA-Direct	SLC7A10--ZFP36L1	259	919	AC008738.4,CTD-2540B15.6,SLC7A10	ZFP36L1	["INTERCHROMOSOMAL[chr19--chr14]"]
sim2_reads	JAFFA-Direct	ZNF317--ATP11A	245	925	ZNF317	AL162711.1,AL356740.1,ATP11A,ATP11A-AS1,BC041346,RP11-73M11.2	["INTERCHROMOSOMAL[chr19--chr13]"]
sim2_reads	JAFFA-Direct	MRPS21--SOS2	196	946	MRPS21	SOS2	["INTERCHROMOSOMAL[chr1--chr14]"]
sim2_reads	JAFFA-Direct	HEATR2--SRF	108	1024	HEATR2,PRKAR1B	SRF	["INTERCHROMOSOMAL[chr7--chr6]"]
sim2_reads	JAFFA-Direct	ETV2--NUTF2	201	929	ETV2	AC040162.2,CENPT,CTC-479C5.11,NUTF2	["INTERCHROMOSOMAL[chr19--chr16]"]
sim2_reads	JAFFA-Direct	ETV4--SULT2A1	6	1078	AC068675.1,DHX8,ETV4,RP11-392O1.4	SULT2A1	["INTERCHROMOSOMAL[chr17--chr19]"]
sim2_reads	JAFFA-Direct	C10orf113--THBS3	191	863	C10ORF113,C10orf113,NEBL	MTX1,RP11-263K19.4,THBS3	["INTERCHROMOSOMAL[chr10--chr1]"]
sim2_reads	JAFFA-Direct	CORT--NUFIP2	115	927	APITD1,APITD1-CORT,CENPS-CORT,CORT	NUFIP2	["INTERCHROMOSOMAL[chr1--chr17]"]
sim2_reads	JAFFA-Direct	FBL--AL391421.1	136	890	FBL	AL391421.1,DLG5,Metazoa_SRP,RN7SL284P,RP11-126H7.4	["INTERCHROMOSOMAL[chr19--chr10]"]
sim2_reads	JAFFA-Direct	RSPO3--B3GALT1	131	889	RSPO3	AC016723.1,AC016723.4,B3GALT1	["INTERCHROMOSOMAL[chr6--chr2]"]
sim2_reads	JAFFA-Direct	EPHB2--DLK2	139	832	AL512444.1,AL611946.1,EPHB2,MIR4253,MIR4684,RP1-74M1.3,RP11-69E9.1	ABCC10,DLK2	["INTERCHROMOSOMAL[chr1--chr6]"]
sim2_reads	JAFFA-Direct	SGSH--ZNF208	58	904	CARD14,SGSH,SLC26A11	AC003973.1,AC003973.6,BNIP3P28,MTDHP2,ZNF208	["INTERCHROMOSOMAL[chr17--chr19]"]
sim2_reads	JAFFA-Direct	ABCC2--NMUR2	155	804	ABCC2,NANOGP6	NMUR2	["INTERCHROMOSOMAL[chr10--chr5]"]
sim2_reads	JAFFA-Direct	C11orf57--TXNIP	179	727	C11ORF57,C11orf57,NKAPD1,PIH1D2,TIMM8B	TXNIP	["INTERCHROMOSOMAL[chr11--chr1]"]
sim2_reads	JAFFA-Direct	HOXB5--CELA1	150	745	HOXB-AS3,HOXB3,HOXB5	CELA1	["INTERCHROMOSOMAL[chr17--chr12]"]
sim2_reads	JAFFA-Direct	WEE2--SPATA31E1	132	760	RNU1-82P,RP5-894A10.5,U1,U1.94,WEE2,WEE2-AS1	C9ORF79,C9orf79,FAM75E1,SPATA31E1	["INTERCHROMOSOMAL[chr7--chr9]"]
sim2_reads	JAFFA-Direct	SLC27A4--GPR158	161	718	SLC27A4,TMSB4XP4,TMSL4	7SK,7SK.138,GPR158,GPR158-AS1,RN7SKP220,RP11-80K21.1	["INTERCHROMOSOMAL[chr9--chr10]"]
sim2_reads	JAFFA-Direct	FAM71E1--FAM110D	203	650	EMC10,FAM71E1	FAM110D,GRRP1	["INTERCHROMOSOMAL[chr19--chr1]"]
sim2_reads	JAFFA-Direct	SH3GLB1--NUP210L	152	651	SH3GLB1	AL358472.1,MIR5698,NUP210L,RNU6-179P,RP11-422P24.9,RPS7P2,U3,U3.72,U6,U6.115	["INTRACHROMOSOMAL[chr1:66.75Mb]"]
sim2_reads	JAFFA-Direct	TXNRD3--ZDHHC22	125	675	AC024558.1,RP11-390G14.1,TXNRD3,TXNRD3IT1,TXNRD3NB	AC007375.1,AC007375.2,AC007375.3,RP11-463C8.7,TMEM63C,ZDHHC22	["INTERCHROMOSOMAL[chr3--chr14]"]
sim2_reads	JAFFA-Direct	SNX20--AC073610.5	150	649	AC007608.3,RP11-401P9.5,SNX20	AC073610.3,AC073610.5,ARF3,CCDC65,FKBP11,RP11-302B13.5	["INTERCHROMOSOMAL[chr16--chr12]"]
sim2_reads	JAFFA-Direct	ZNF438--SPESP1	127	671	AL359532.1,DDX10P1,RP11-330O11.2,RP11-330O11.3,ZNF438	AC027088.1,AC027088.3,AC027088.4,AC087639.1,ANP32A,NOX5,RP11-696L21.2,RP11-809H16.2,RP11-809H16.3,RP11-809H16.4,SPESP1	["INTERCHROMOSOMAL[chr10--chr15]"]
sim2_reads	JAFFA-Direct	HMMR--UBE2J1	122	673	HMMR,HMMR-AS1,RP11-80G7.1	UBE2J1	["INTERCHROMOSOMAL[chr5--chr6]"]
sim2_reads	JAFFA-Direct	ARIH2--RUNX2	125	646	AC137630.1,AC137630.2,AC137630.4,ARIH2,ARIH2OS,C3ORF71,C3orf71,RP13-131K19.1,RP13-131K19.2,RP13-131K19.7	AL096865.1,AL161907.1,RNU6-515P,RP1-166H4.2,RP1-244F24.1,RUNX2,RUNX2-AS1,SUPT3H,U6,U6.1232	["INTERCHROMOSOMAL[chr3--chr6]"]
sim2_reads	JAFFA-Direct	CGRRF1--CYB561	31	705	CGRRF1	CYB561	["INTERCHROMOSOMAL[chr14--chr17]"]
sim2_reads	JAFFA-Direct	SMAP2--EHMT2	130	597	AL031985.1,RP1-228H13.2,SMAP2	EHMT2,EHMT2-AS1,XXbac-BPG254B15.10	["INTERCHROMOSOMAL[chr1--chr6]"]
sim2_reads	JAFFA-Direct	ZMYM6--PRRT4	124	565	AC114490.1,AC114490.2,AC114490.3,RP11-244H3.1,RP11-244H3.2,RP11-244H3.4,TMEM35B,ZMYM6,ZMYM6NB	PRRT4	["INTERCHROMOSOMAL[chr1--chr7]"]
sim2_reads	JAFFA-Direct	NEFH--CHRNB1	152	536	NEFH	AC113189.4,CHRNB1,RP11-104H15.10	["INTERCHROMOSOMAL[chr22--chr17]"]
sim2_reads	JAFFA-Direct	HUNK--KIR3DL1	142	532	AP000260.4,HUNK,HUNK-AS1	AC245128.1,CTB-61M7.1,KIR2DL1,KIR2DL3,KIR2DL4,KIR2DP1,KIR2DS4,KIR3DL1,KIR3DL2,KIR3DL3,KIR3DP1	["INTERCHROMOSOMAL[chr21--chr19]"]
sim2_reads	JAFFA-Direct	TSEN15--SQLE	121	527	TSEN15	SQLE	["INTERCHROMOSOMAL[chr1--chr8]"]
sim2_reads	JAFFA-Direct	TIMP4--VIPR1	4	633	SYN2,TIMP4	VIPR1,VIPR1-AS1	["INTRACHROMOSOMAL[chr3:30.33Mb]"]
sim2_reads	JAFFA-Direct	PTK2--FADS6	127	493	5S_rRNA.481,AC105235.1,MIR151,MIR151A,PTK2,RN5S278,RNA5SP278,hsa-mir-151a	FADS6	["INTERCHROMOSOMAL[chr8--chr17]"]
sim2_reads	JAFFA-Direct	TRGV1--USP16	137	470	TRGV1	AF129075.2,RP1-100J12.1,USP16	["INTERCHROMOSOMAL[chr7--chr21]"]
sim2_reads	JAFFA-Direct	ACOT12--CAMK2B	128	474	ACOT12	CAMK2B	["INTERCHROMOSOMAL[chr5--chr7]"]
sim2_reads	JAFFA-Direct	PAWR--FBXW8	92	507	AC073569.2,PAWR,RP11-530C5.1	AC127164.1,FBXW8,RP11-231I16.1	["INTRACHROMOSOMAL[chr12:37.26Mb]"]
sim2_reads	JAFFA-Direct	NFATC1--CALD1	108	489	AC018445.1,NFATC1	CALD1	["INTERCHROMOSOMAL[chr18--chr7]"]
sim2_reads	JAFFA-Direct	APOOL--CACNG8	91	502	APOOL,SATL1	CACNG8,MIR935	["INTERCHROMOSOMAL[chrX--chr19]"]
sim2_reads	JAFFA-Direct	GJD2--FUT7	80	488	GJD2	C9ORF139,C9orf139,FUT7	["INTERCHROMOSOMAL[chr15--chr9]"]
sim2_reads	JAFFA-Direct	GRM7--LRP1	113	452	AC023485.1,AC066606.1,AC068313.1,AC069277.1,GRM7,GRM7-AS1,GRM7-AS2,GRM7-AS3,MRPS36P1,RP11-157E16.1	LRP1,LRP1-AS,MIR1228,RP11-545N8.3,STAT6	["INTERCHROMOSOMAL[chr3--chr12]"]
sim2_reads	JAFFA-Direct	LDHB--CATSPERB	4	540	AC010197.1,LDHB,RP11-59N23.3	AL121839.1,CATSPERB,NANOGP7,POLR3GP1,RP11-248B24.3,RP11-248B24.4,RP11-747H7.1,RP11-747H7.3,TC2N,U3,U3.8	["INTERCHROMOSOMAL[chr12--chr14]"]
sim2_reads	JAFFA-Direct	SPRYD7--PGLS	86	452	C13orf1,SPRYD7	AC010618.2,AC010618.3,CTD-3131K8.2,CTD-3131K8.3,PGLS	["INTERCHROMOSOMAL[chr13--chr19]"]
sim2_reads	JAFFA-Direct	RBFA--OSGEP	144	390	AC090360.1,RBFA,RBFADN,RP11-795F19.1,RP11-795F19.5	AL355075.2,OSGEP,RP11-203M5.7	["INTERCHROMOSOMAL[chr18--chr14]"]
sim2_reads	JAFFA-Direct	PTGDR--GPRC5B	83	448	PTGDR	GPRC5B,IQCK	["INTERCHROMOSOMAL[chr14--chr16]"]
sim2_reads	JAFFA-Direct	TPRA1--DBX1	99	420	MCM2,TPRA1	DBX1	["INTERCHROMOSOMAL[chr3--chr11]"]
sim2_reads	JAFFA-Direct	VMO1--AC013269.5	74	430	VMO1	AC013269.1,AC013269.5,PRSS40B	["INTERCHROMOSOMAL[chr17--chr2]"]
sim2_reads	JAFFA-Direct	USH2A--CALCOCO2	103	394	AC093581.1,AC138024.1,AL358452.1,MRPS18BP1,RF00108,RP11-22M7.2,RP5-1099E6.3,RP5-1111A8.3,SNORD116,SNORD116.1,USH2A	CALCOCO2	["INTERCHROMOSOMAL[chr1--chr17]"]
sim2_reads	JAFFA-Direct	TRIM5--PAX9	90	403	OR52E4,OR52E6,OR52E7P,OR52E8,OR52N1,OR52N2,OR52N3P,OR52N4,OR52N5,OR52P1P,OR52U1P,OR56B1,OR56B2P,TRIM22,TRIM5	AL079303.1,AL079303.2,PAX9,RP11-964E11.2,SLC25A21	["INTERCHROMOSOMAL[chr11--chr14]"]
sim2_reads	JAFFA-Direct	AGFG1--AGMO	73	414	AGFG1,MIR5703	AGMO	["INTERCHROMOSOMAL[chr2--chr7]"]
sim2_reads	JAFFA-Direct	DSC1--ZNF334	98	389	AC012417.1,DSC1,DSCAS,RP11-408H20.2,RP11-408H20.3	ZNF334	["INTERCHROMOSOMAL[chr18--chr20]"]
sim2_reads	JAFFA-Direct	DRGX--EPHA7	112	373	DRGX	EPHA7	["INTERCHROMOSOMAL[chr10--chr6]"]
sim2_reads	JAFFA-Direct	CALR--TLR9	88	384	AC092069.1,CALR,CTC-425F1.4	AC097637.1,RP11-330H6.5,TLR9,TWF2	["INTERCHROMOSOMAL[chr19--chr3]"]
sim2_reads	JAFFA-Direct	IL18BP--AOC2	79	390	IL18BP,NUMA1	AOC2	["INTERCHROMOSOMAL[chr11--chr17]"]
sim2_reads	JAFFA-Direct	SLC7A3--C2orf44	101	366	SLC7A3	C2ORF44,C2orf44,MFSD2B,RNU6-370P,U6,U6.906,WDCP	["INTERCHROMOSOMAL[chrX--chr2]"]
sim2_reads	JAFFA-Direct	KCNB1--VPS18	82	375	KCNB1	VPS18	["INTERCHROMOSOMAL[chr20--chr15]"]
sim2_reads	JAFFA-Direct	TEK--UGT1A1	223	231	5S_rRNA.325,AL355433.1,RN5S280,RNA5SP280,RP11-179D22.1,TEK	UGT1A1	["INTERCHROMOSOMAL[chr9--chr2]"]
sim2_reads	JAFFA-Direct	RNF219--KIAA1958	90	362	RNF219,RNF219-AS1	AL445187.1,C9orf147,KIAA1958,RP11-576C12.1	["INTERCHROMOSOMAL[chr13--chr9]"]
sim2_reads	JAFFA-Direct	RIPK4--CYSTM1	86	363	AP001615.1,AP001615.9,RIPK4	AC011379.1,C5ORF32,C5orf32,CTB-131B5.2,CYSTM1,PFDN1	["INTERCHROMOSOMAL[chr21--chr5]"]
sim2_reads	JAFFA-Direct	NTN1--UBE2E2	101	344	AC005695.1,NTN1,RP11-85B7.2	AC092038.1,AC092038.2,AC121251.1,UBE2E2	["INTERCHROMOSOMAL[chr17--chr3]"]
sim2_reads	JAFFA-Direct	PLS3--MAPK8IP1	98	344	PLS3,PLS3-AS1,RP1-93I3.1	AC068385.1,MAPK8IP1,RP11-618K13.2	["INTERCHROMOSOMAL[chrX--chr11]"]
sim2_reads	JAFFA-Direct	PTGDR--GPRC5B	70	371	PTGDR	GPRC5B,IQCK	["INTERCHROMOSOMAL[chr14--chr16]"]
sim2_reads	JAFFA-Direct	VMO1--AC140481.2	75	365	VMO1	AC140481.1,AC140481.2,AC140481.3,AC140481.4,POTEJ,PRSS40A,TISP43	["INTERCHROMOSOMAL[chr17--chr2]"]
sim2_reads	JAFFA-Direct	LEO1--PTGDS	77	362	LEO1,MAPK6,TMOD3	LCNL1,PTGDS,RP11-229P13.19	["INTERCHROMOSOMAL[chr15--chr9]"]
sim2_reads	JAFFA-Direct	DEFA3--GSK3B	85	342	DEFA1B,DEFA3,DEFT1P2	AC092910.1,AC092910.2,GSK3B,RP11-767L7.1,RP11-767L7.2	["INTERCHROMOSOMAL[chr8--chr3]"]
sim2_reads	JAFFA-Direct	RP11-567I13.1--IGFBPL1	16	400	AC023946.1,CSNK2A3,GALNT18,GALNTL4,RP11-567I13.1	IGFBPL1	["INTERCHROMOSOMAL[chr11--chr9]"]
sim2_reads	JAFFA-Direct	CRHR1--PANX3	76	328	AC126544.2,AC217774.1,AC217774.2,CRHR1,CRHR1-IT1,LINC02210-CRHR1,RP11-105N13.4,RP11-293E1.1,RP11-293E1.2	PANX3	["INTERCHROMOSOMAL[chr17--chr11]"]
sim2_reads	JAFFA-Direct	C14orf166B--TRAV41	68	334	C14ORF166B,C14orf166B,LRRC74A	AE000661.5,TRAV41	["INTRACHROMOSOMAL[chr14:54.50Mb]"]
sim2_reads	JAFFA-Direct	C7orf63--POU1F1	74	326	AC002064.2,AC002064.4,C7ORF63,C7orf63,CFAP69	POU1F1	["INTERCHROMOSOMAL[chr7--chr3]"]
sim2_reads	JAFFA-Direct	EDARADD--EHD3	87	312	EDARADD,ENO1P1	EHD3	["INTERCHROMOSOMAL[chr1--chr2]"]
sim2_reads	JAFFA-Direct	SLC24A1--NDUFS4	67	327	DENND4A,SLC24A1	AC024569.1,NDUFS4	["INTERCHROMOSOMAL[chr15--chr5]"]
sim2_reads	JAFFA-Direct	BCL11B--BCKDK	92	294	AL109767.1,BCL11B	AC135050.1,AC135050.2,BCKDK	["INTERCHROMOSOMAL[chr14--chr16]"]
sim2_reads	JAFFA-Direct	HYI--DEPDC1B	96	290	HYI,HYI-AS1,RP11-506B15.6,SZT2	AC109133.1,AC109133.2,CAB39P1,CTD-2003D5.1,DEPDC1B	["INTERCHROMOSOMAL[chr1--chr5]"]
sim2_reads	JAFFA-Direct	SLC27A5--PGRMC2	111	272	Metazoa_SRP,RN7SL693P,RNU6-1337P,SLC27A5,U6,U6.1124,ZNF446	PGRMC2	["INTERCHROMOSOMAL[chr19--chr4]"]
sim2_reads	JAFFA-Direct	TYSND1--C20orf173	81	297	TYSND1	C20orf173,RP3-477O4.5	["INTERCHROMOSOMAL[chr10--chr20]"]
sim2_reads	JAFFA-Direct	MCM2--IGFL3	84	280	MCM2,TPRA1	AC007193.6,AC007785.1,IGFL3	["INTERCHROMOSOMAL[chr3--chr19]"]
sim2_reads	JAFFA-Direct	HIPK2--DAND5	76	274	HIPK2,TBXAS1	DAND5	["INTERCHROMOSOMAL[chr7--chr19]"]
sim2_reads	JAFFA-Direct	SAC3D1--LRRFIP2	87	262	NAALADL1,SAC3D1	AC126118.1,LRRFIP2,MLH1,RNU6-1301P,RP11-285J16.1,U6,U6.42,UBE2D3P2,UBE2FP1	["INTERCHROMOSOMAL[chr11--chr3]"]
sim2_reads	JAFFA-Direct	ZGPAT--ANKRD40	87	261	AL121845.2,AL121845.3,ARFRP1,LIME1,RP4-583P15.14,RP4-583P15.15,ZGPAT	AC005921.2,ANKRD40,RP11-294J22.6	["INTERCHROMOSOMAL[chr20--chr17]"]
sim2_reads	JAFFA-Direct	LYPD2--USP44	89	249	LYPD2	USP44	["INTERCHROMOSOMAL[chr8--chr12]"]
sim2_reads	JAFFA-Direct	GGCT--PPP2R1B	90	248	AC005154.1,AC005154.2,AC005154.3,AC005154.4,AC005154.5,AC005154.6,AC005154.7,AC005154.8,GARS-DT,GGCT,RP4-777O23.1,RP4-777O23.2	PPP2R1B,SIK2	["INTERCHROMOSOMAL[chr7--chr11]"]
sim2_reads	JAFFA-Direct	FABP5--KIF13A	82	252	AC009902.2,FABP5,RP11-363E6.3	AL023807.1,KIF13A,RP3-525L6.2	["INTERCHROMOSOMAL[chr8--chr6]"]
sim2_reads	JAFFA-Direct	BMP8B--EEF1B2	68	264	BMP8B,OXCT2,PPIE	EEF1B2,NDUFS1,SNORA41,SNORD51	["INTERCHROMOSOMAL[chr1--chr2]"]
sim2_reads	JAFFA-Direct	CRELD2--TRBV2	62	264	ALG12,CRELD2	TRBV2	["INTERCHROMOSOMAL[chr22--chr7]"]
sim2_reads	JAFFA-Direct	C20orf187--PIGU	75	248	C20ORF187,C20orf187	AL118520.1,NCOA6,PIGU,RP11-346K17.3	["INTRACHROMOSOMAL[chr20:22.14Mb]"]
sim2_reads	JAFFA-Direct	IGFBPL1--RP11-567I13.1	11	305	IGFBPL1	AC023946.1,CSNK2A3,GALNT18,GALNTL4,RP11-567I13.1	["INTERCHROMOSOMAL[chr9--chr11]"]
sim2_reads	JAFFA-Direct	HINT3--MANBA	64	247	5S_rRNA.373,HINT3,RN5S216,RNA5SP216	AC018797.3,AF213884.1,AF224669.3,KRT8P46,LRRC37A15P,MANBA,RP11-10L12.1,RP11-10L12.2,RP11-10L12.6	["INTERCHROMOSOMAL[chr6--chr4]"]
sim2_reads	JAFFA-Direct	RIPPLY2--SERF2	71	239	RIPPLY2	AC018512.1,C15ORF63,C15orf63,ELL3,HYPK,MIR1282,RP11-296A16.1,SERF2,SERINC4	["INTERCHROMOSOMAL[chr6--chr15]"]
sim2_reads	JAFFA-Direct	S100A7L2--ARFIP1	65	241	S100A7L2	AC099339.1,AC113155.1,ARFIP1,RP11-529H22.1,TIGD4	["INTERCHROMOSOMAL[chr1--chr4]"]
sim2_reads	JAFFA-Direct	SAPCD2--KIAA0391	72	229	AL807752.2,AL807752.3,C9ORF140,C9orf140,RP11-229P13.22,RP11-229P13.23,SAPCD2	AL121594.1,AL121594.2,AL121594.3,AL121594.4,KIAA0391,PPP2R3C,PSMA6,RP11-173D9.1,RP11-173D9.2,RP11-173D9.3,RP11-173D9.4,RP11-173D9.5,RP11-561B11.2,RPL23AP70,RPL7AP3,RPL9P3,SEPT7P1	["INTERCHROMOSOMAL[chr9--chr14]"]
sim2_reads	JAFFA-Direct	FCN2--TAP1	68	229	FCN2	PSMB8-AS1,PSMB9,TAP1,TAPSAR1,XXBAC-BPG246D15.8,XXbac-BPG246D15.8	["INTERCHROMOSOMAL[chr9--chr6]"]
sim2_reads	JAFFA-Direct	BSND--TULP3	87	210	BSND	C12ORF32,C12orf32,RHNO1,RNU7-166P,TULP3,U7,U7.26	["INTERCHROMOSOMAL[chr1--chr12]"]
sim2_reads	JAFFA-Direct	FMO6P--VAMP5	56	236	FMO6P	VAMP5	["INTERCHROMOSOMAL[chr1--chr2]"]
sim2_reads	JAFFA-Direct	IGFBP5--ZNF384	38	245	AC007563.2,AC007563.5,IGFBP5	AC125494.1,RP4-761J14.8,ZNF384	["INTERCHROMOSOMAL[chr2--chr12]"]
sim2_reads	JAFFA-Direct	FIGF--SLC25A41	46	236	FIGF,VEGFD	SLC25A41	["INTERCHROMOSOMAL[chrX--chr19]"]
sim2_reads	JAFFA-Direct	ZNF708--TOR1AIP2	54	223	AC010620.1,AC010620.2,AC022432.1,BNIP3P25,CTD-3030D20.1,CTD-3030D20.2,CTD-3233P19.2,CTD-3233P19.7,CTD-3233P19.8,RPL36AP51,VN1R83P,ZNF708	AL359853.2,AL359853.3,IFRG15,TOR1AIP2	["INTERCHROMOSOMAL[chr19--chr1]"]
sim2_reads	JAFFA-Direct	PCDH19--BEX5	73	200	PCDH19	BEX5	["INTRACHROMOSOMAL[chrX:1.74Mb]"]
sim2_reads	JAFFA-Direct	EPPIN--ARHGEF4	56	212	AL031663.1,EPPIN,EPPIN-WFDC6,HSPD1P21,RP3-461P17.6,SPINLW1,SPINLW1-WFDC6,WFDC6	AC133785.1,ARHGEF4,RF00423,SCARNA4	["INTERCHROMOSOMAL[chr20--chr2]"]
sim2_reads	JAFFA-Direct	CAMK1D--ZNF217	56	212	CAMK1D,MIR4480,MIR548Q,RF00279,RNU6ATAC39P,SNORD45,SNORD45.5,U6atac,U6atac.34	AC005808.1,AC005808.3,RP4-724E16.2,ZNF217	["INTERCHROMOSOMAL[chr10--chr20]"]
sim2_reads	JAFFA-Direct	MAP7--FAM114A2	52	215	7SK,7SK.258,AL023284.2,AL023284.3,AL024508.2,MAP7,NDUFS5P1,RN7SKP299,RP3-325F22.5,RP3-406A7.3,RP3-406A7.5	FAM114A2,MFAP3	["INTERCHROMOSOMAL[chr6--chr5]"]
sim2_reads	JAFFA-Direct	PUS7--RP11-371E8.4	64	197	PUS7	AL110118.2,C14ORF109,C14ORF142,C14orf109,C14orf142,GON7,RP11-371E8.4,TMEM251,UBR7	["INTERCHROMOSOMAL[chr7--chr14]"]
sim2_reads	JAFFA-Direct	LILRA4--GSG1L	49	207	AC008984.2,AC245884.11,LILRA4	GSG1L,RNU6-1241P,RNU6-159P,U6,U6.640,U6.789	["INTERCHROMOSOMAL[chr19--chr16]"]
sim2_reads	JAFFA-Direct	HP--RFESD	44	208	HP,HPR,TXNL4B	RFESD,SPATA9	["INTERCHROMOSOMAL[chr16--chr5]"]
sim2_reads	JAFFA-Direct	MAP7--FAM114A2	48	198	7SK,7SK.258,AL023284.2,AL023284.3,AL024508.2,MAP7,NDUFS5P1,RN7SKP299,RP3-325F22.5,RP3-406A7.3,RP3-406A7.5	FAM114A2,MFAP3	["INTERCHROMOSOMAL[chr6--chr5]"]
sim2_reads	JAFFA-Direct	BAAT--RAET1G	55	190	AL359893.1,BAAT,FYTTD1P1,RP11-35N6.6	RAET1E-AS1,RAET1G,RP11-244K5.8	["INTERCHROMOSOMAL[chr9--chr6]"]
sim2_reads	JAFFA-Direct	NT5C1A--MTHFSD	78	167	NT5C1A	FOXC2-AS1,MTHFSD,RP11-463O9.5	["INTERCHROMOSOMAL[chr1--chr16]"]
sim2_reads	JAFFA-Direct	STX16--NR1H2	69	175	RP11-261P9.5,STX16,STX16-NPEPL1	AC008655.2,CTB-191K22.6,KCNC3,NAPSA,NAPSB,NR1H2	["INTERCHROMOSOMAL[chr20--chr19]"]
sim2_reads	JAFFA-Direct	SLC41A3--FAM71B	50	192	AC079848.1,AC117422.1,RP11-124N2.1,RP11-158I23.1,SLC41A3	FAM71B,ITK	["INTERCHROMOSOMAL[chr3--chr5]"]
sim2_reads	JAFFA-Direct	BCL11A--FKBP9L	58	184	AC009970.1,BCL11A	FKBP9L,FKBP9P1,RNU6-389P,U6,U6.1263	["INTERCHROMOSOMAL[chr2--chr7]"]
sim2_reads	JAFFA-Direct	CD72--VSX1	69	171	AL357874.1,AL357874.2,CD72,RP11-331F9.3,RP11-331F9.4,TESK1	VSX1	["INTERCHROMOSOMAL[chr9--chr20]"]
sim2_reads	JAFFA-Direct	SLC35A2--KRT24	74	159	SLC35A2	KRT24	["INTERCHROMOSOMAL[chrX--chr17]"]
sim2_reads	JAFFA-Direct	ATP6V1C2--KCNJ4	60	171	AC092687.3,ATP6V1C2,PDIA6,RNU7-138P,RP11-791G15.2,U7,U7.52	KCNJ4,RP3-434P1.6,Z97056.1	["INTERCHROMOSOMAL[chr2--chr22]"]
sim2_reads	JAFFA-Direct	GFRAL--DNAJC25	41	188	GFRAL	DNAJC25,DNAJC25-GNG10,GNG10	["INTERCHROMOSOMAL[chr6--chr9]"]
sim2_reads	JAFFA-Direct	LECT2--ZNF814	68	157	FBXL21,LECT2	AC010326.2,AC010326.3,AC010326.4,AC010522.1,CTD-2583A14.10,CTD-2583A14.11,CTD-2583A14.8,CTD-2583A14.9,ZNF587,ZNF587B,ZNF814	["INTERCHROMOSOMAL[chr5--chr19]"]
sim2_reads	JAFFA-Direct	LMTK3--IL10	62	160	AC008403.3,CTC-273B12.10,LMTK3	IL10	["INTERCHROMOSOMAL[chr19--chr1]"]
sim2_reads	JAFFA-Direct	FAM21A--KLHL36	81	140	FAM21A	KLHL36	["INTERCHROMOSOMAL[chr10--chr16]"]
sim2_reads	JAFFA-Direct	DNAAF2--DYSF	58	160	AL139099.2,AL139099.3,C14orf104,DNAAF2,RP11-649E7.7	DYSF	["INTERCHROMOSOMAL[chr14--chr2]"]
sim2_reads	JAFFA-Direct	C12orf50--DDX4	60	158	C12ORF29,C12ORF50,C12orf29,C12orf50	5S_rRNA.7,AC016632.1,DDX4,RN5S183,RNA5SP183,RP11-175M2.1,SLC38A9	["INTERCHROMOSOMAL[chr12--chr5]"]
sim2_reads	JAFFA-Direct	TAB3--PLD5	40	172	CXorf29,MAP3K7IP3,RP11-467P22.4,TAB3,TAB3-AS1,TAB3-AS2	5S_rRNA.254,7SK,7SK.247,AL360271.1,AL360271.2,AL591686.1,AL591686.2,PLD5,RN5S81,RN7SKP12,RNA5SP81,RP11-513D4.1,RP11-513D4.2,RP11-513D4.3,RP11-561I11.3,RP11-561I11.4,RPL10AP5	["INTERCHROMOSOMAL[chrX--chr1]"]
sim2_reads	JAFFA-Direct	NETO2--WFDC12	63	144	NETO2	WFDC12	["INTERCHROMOSOMAL[chr16--chr20]"]
sim2_reads	JAFFA-Direct	GIT1--SOCS1	53	151	ABHD15-AS1,AC104564.4,AC104564.5,ANKRD13B,GIT1,RP11-68I3.2,RP11-68I3.7	RMI2,SOCS1	["INTERCHROMOSOMAL[chr17--chr16]"]
sim2_reads	JAFFA-Direct	RARRES2--C12orf36	61	138	RARRES2	C12ORF36,C12orf36,LINC01559	["INTERCHROMOSOMAL[chr7--chr12]"]
sim2_reads	JAFFA-Direct	BCL11A--FKBP9	48	149	AC009970.1,BCL11A	AVL9,FKBP9,RNU6-388P,U6,U6.1257	["INTERCHROMOSOMAL[chr2--chr7]"]
sim2_reads	JAFFA-Direct	SHBG--PODXL2	63	132	AC007421.1,FXR2,SAT2,SHBG	AC023593.1,PODXL2	["INTERCHROMOSOMAL[chr17--chr3]"]
sim2_reads	JAFFA-Direct	TAB3--ERCC3	38	156	CXorf29,MAP3K7IP3,RP11-467P22.4,TAB3,TAB3-AS1,TAB3-AS2	ERCC3	["INTERCHROMOSOMAL[chrX--chr2]"]
sim2_reads	JAFFA-Direct	LRRC17--NDUFA6-AS1	39	148	FBXL13,LRRC17	AC254562.1,AC254562.2,CYP2D6,NDUFA6,NDUFA6-AS1,OLA1P1,RP1-257I20.13,RP4-669P10.16,RP4-669P10.19	["INTERCHROMOSOMAL[chr7--chr22]"]
sim2_reads	JAFFA-Direct	FOXA2--GDF11	45	141	FOXA2	AC023055.1,GDF11,RP11-762I7.5,SARNP	["INTERCHROMOSOMAL[chr20--chr12]"]
sim2_reads	JAFFA-Direct	BMP3--FNDC3B	55	129	BMP3	AC092964.1,AC092964.2,FNDC3B,Metazoa_SRP,RN7SL141P,RP11-423E7.1,RPS27AP8	["INTERCHROMOSOMAL[chr4--chr3]"]
sim2_reads	JAFFA-Direct	SS18L1--SYCP1	52	132	SS18L1	SYCP1	["INTERCHROMOSOMAL[chr20--chr1]"]
sim2_reads	JAFFA-Direct	DCDC2--C6orf58	63	121	DCDC2,KAAG1,RNU6-391P,U6,U6.328	C6ORF58,C6orf58	["INTRACHROMOSOMAL[chr6:103.48Mb]"]
sim2_reads	JAFFA-Direct	METTL24--BCL2L11	51	131	C6ORF186,C6orf186,CDC40,METTL24	BCL2L11	["INTERCHROMOSOMAL[chr6--chr2]"]
sim2_reads	JAFFA-Direct	NDUFA6-AS1--LRRC17	38	143	AC254562.1,AC254562.2,CYP2D6,NDUFA6,NDUFA6-AS1,OLA1P1,RP1-257I20.13,RP4-669P10.16,RP4-669P10.19	FBXL13,LRRC17	["INTERCHROMOSOMAL[chr22--chr7]"]
sim2_reads	JAFFA-Direct	CYP7B1--SCCPDH	1	179	AC104232.2,CYP7B1,RP11-1D12.1	AL591848.1,RP11-439E19.6,SCCPDH	["INTERCHROMOSOMAL[chr8--chr1]"]
sim2_reads	JAFFA-Direct	KLKB1--SPINK14	43	135	CYP4V2,KLKB1	SPINK14	["INTERCHROMOSOMAL[chr4--chr5]"]
sim2_reads	JAFFA-Direct	PFN1--LAS1L	48	130	ENO3,PFN1	LAS1L	["INTERCHROMOSOMAL[chr17--chrX]"]
sim2_reads	JAFFA-Direct	HERC1--TEAD2	47	124	AC073167.1,HERC1,RP11-317G6.1	AC010524.1,AC010524.4,CD37,CTC-301O7.4,DKKL1,TEAD2	["INTERCHROMOSOMAL[chr15--chr19]"]
sim2_reads	JAFFA-Direct	UNC5CL--HPSE2	50	118	APOBEC2,C6ORF130,C6orf130,OARD1,TSPO2,UNC5CL	ARL5AP2,HPSE2,RP11-379D21.2,RP11-379D21.3,RPL7P36	["INTERCHROMOSOMAL[chr6--chr10]"]
sim2_reads	JAFFA-Direct	PAIP1--SMIM8	51	115	PAIP1	C6ORF164,C6orf163,C6orf164,GJB7,RP1-102H19.8,SMIM8	["INTERCHROMOSOMAL[chr5--chr6]"]
sim2_reads	JAFFA-Direct	TEX29--ZFP3	37	129	C13ORF16,C13orf16,TEX29	ZFP3	["INTERCHROMOSOMAL[chr13--chr17]"]
sim2_reads	JAFFA-Direct	STS--TMEM236	40	125	HDHD1,MIR4767,PUDP,STS	AL928729.1,FAM23A,FAM23B,TMEM236	["INTERCHROMOSOMAL[chrX--chr10]"]
sim2_reads	JAFFA-Direct	CGB7--PRSS56	49	114	AC008687.1,AC008687.8,CGB7,CTB-60B18.23,NTF4	PRSS56	["INTERCHROMOSOMAL[chr19--chr2]"]
sim2_reads	JAFFA-Direct	PSMG3--TRAPPC6A	52	108	AC093734.11,PSMG3,PSMG3-AS1	TRAPPC6A	["INTERCHROMOSOMAL[chr7--chr19]"]
sim2_reads	JAFFA-Direct	KCTD8--CBFA2T3	49	111	AC131951.1,KCTD8	AC092384.1,AC092384.2,AC092384.3,CBFA2T3,RP11-830F9.5,RP11-830F9.6,RP11-830F9.7	["INTERCHROMOSOMAL[chr4--chr16]"]
sim2_reads	JAFFA-Direct	HMCES--RPA2	48	112	HMCES	RPA2	["INTERCHROMOSOMAL[chr3--chr1]"]
sim2_reads	JAFFA-Direct	SH2D5--IRX5	41	113	SH2D5	IRX5	["INTERCHROMOSOMAL[chr1--chr16]"]
sim2_reads	JAFFA-Direct	CABLES1--ENO4	54	99	AC011731.1,AC105247.1,CABLES1,RP11-17J14.2,TMEM241	ENO4,KIAA1598,RP11-539I5.1	["INTERCHROMOSOMAL[chr18--chr10]"]
sim2_reads	JAFFA-Direct	GOPC--TDRD1	60	91	AL132671.1,DCBLD1,GOPC,RAP1BP3,RNU6-253P,ROS1,RP1-92C8.2,RP1-92C8.3,U6,U6.712	TDRD1	["INTERCHROMOSOMAL[chr6--chr10]"]
sim2_reads	JAFFA-Direct	GARNL3--DUT	66	84	AL445222.1,AL450263.2,GARNL3,RP11-356B19.11,RP13-225O21.5	AC023355.1,DUT,RP11-154J22.1	["INTERCHROMOSOMAL[chr9--chr15]"]
sim2_reads	JAFFA-Direct	BEND6--MTMR6	52	96	BEND6,FTH1P15,OSTCP6	AL590787.1,MTMR6	["INTERCHROMOSOMAL[chr6--chr13]"]
sim2_reads	JAFFA-Direct	ATPAF1--HSD17B3	42	104	ATPAF1,ATPAF1-AS1,EFCAB14,KIAA0494,NENFP1,RP11-8J9.1,TEX38	AL160269.1,HSD17B3,HSD17B3-AS1,RNU6-1160P,RP11-240L7.4,U6,U6.644	["INTERCHROMOSOMAL[chr1--chr9]"]
sim2_reads	JAFFA-Direct	SLC2A3--IGHA2	36	106	AC006517.1,AC124891.1,RP11-277J24.1,RP11-815D16.1,SLC2A14,SLC2A3	IGH-.g@,IGH-@,IGH.g@,IGH@,IGHA2	["INTERCHROMOSOMAL[chr12--chr14]"]
sim2_reads	JAFFA-Direct	C19orf71--FAM154B	44	96	C19orf71,MFSD12	FAM154B,SAXO2	["INTERCHROMOSOMAL[chr19--chr15]"]
sim2_reads	JAFFA-Direct	KL--LRRN4CL	32	104	AL161898.1,KL	LRRN4CL	["INTERCHROMOSOMAL[chr13--chr11]"]
sim2_reads	JAFFA-Direct	RSPH10B2--SCAMP5	56	79	CCZ1B,RSPH10B2	AC015720.2,RP11-151H2.3,RPP25,SCAMP5	["INTERCHROMOSOMAL[chr7--chr15]"]
sim2_reads	JAFFA-Direct	WDR92--RHOXF1	49	85	AC017083.1,AC017083.2,AC017083.3,AC017083.4,PPIAP64,PPP3R1,RP11-474G23.1,WDR92	RHOXF1,RHOXF1-AS1,RP4-755D9.1	["INTERCHROMOSOMAL[chr2--chrX]"]
sim2_reads	JAFFA-Direct	CDYL2--IFITM3	32	101	AC092332.1,AC099313.1,CDYL2,CTD-2055G21.1,RP11-18F14.4	AC136475.1,AC136475.4,AC136475.5,AC136475.7,AC136475.8,IFITM3,RP11-326C3.10,RP11-326C3.11,RP11-326C3.12,RP11-326C3.13,RP11-326C3.14	["INTERCHROMOSOMAL[chr16--chr11]"]
sim2_reads	JAFFA-Direct	XRCC4--PNO1	57	68	AC094085.1,COQ10BP2,CTC-556K20.1,CTD-2110K23.1,TMEM167A,XRCC4	AC017083.3,AC017083.4,PNO1,PPP3R1,RP11-474G23.1	["INTERCHROMOSOMAL[chr5--chr2]"]
sim2_reads	JAFFA-Direct	CXCL17--VRK2	40	85	CXCL17,LIPE-AS1	AC073215.1,FANCL,VRK2	["INTERCHROMOSOMAL[chr19--chr2]"]
sim2_reads	JAFFA-Direct	CPPED1--DUOXA2	33	89	AC109597.1,AC109597.2,CPPED1,CTD-2583P5.1,CTD-2583P5.3,MIR4718	DUOX2,DUOXA1,DUOXA2	["INTERCHROMOSOMAL[chr16--chr15]"]
sim2_reads	JAFFA-Direct	IDI2--LATS1	42	80	GTPBP4,IDI2,IDI2-AS1	LATS1	["INTERCHROMOSOMAL[chr10--chr6]"]
sim2_reads	JAFFA-Direct	HS2ST1--KIAA2013	34	88	AC093155.1,AC093155.2,AL121989.1,AL139139.1,HS2ST1,LINC01140,RP11-384B12.2,RP11-384B12.3,RP4-604K5.2,RP4-604K5.3,RP5-1052I5.1,RP5-1052I5.2	KIAA2013	["INTRACHROMOSOMAL[chr1:75.39Mb]"]
sim2_reads	JAFFA-Direct	MRPS15--TRAFD1	46	73	MRPS15	TRAFD1	["INTERCHROMOSOMAL[chr1--chr12]"]
sim2_reads	JAFFA-Direct	TNN--CCL13	42	77	TNN	CCL13	["INTERCHROMOSOMAL[chr1--chr17]"]
sim2_reads	JAFFA-Direct	ITIH6--KLC4	39	78	ITIH5L,ITIH6	AL355385.1,CUL7,KLC4,MRPL2,RP11-387M24.5	["INTERCHROMOSOMAL[chrX--chr6]"]
sim2_reads	JAFFA-Direct	VCX--UGT1A1	43	72	VCX	UGT1A1	["INTERCHROMOSOMAL[chrX--chr2]"]
sim2_reads	JAFFA-Direct	TNFRSF13C--LRRC9	33	81	CTA-250D10.23,MIR378I,TNFRSF13C	AL133299.1,AL157911.1,LRRC9,RP11-16B13.1,RP11-62H20.1	["INTERCHROMOSOMAL[chr22--chr14]"]
sim2_reads	JAFFA-Direct	CAND1--DEFB106A	36	78	CAND1	DEFB106A,DEFB106B	["INTERCHROMOSOMAL[chr12--chr8]"]
sim2_reads	JAFFA-Direct	CAND1--DEFB106B	35	78	CAND1	DEFB106B	["INTERCHROMOSOMAL[chr12--chr8]"]
sim2_reads	JAFFA-Direct	ATPAF1--HSD17B3	32	79	ATPAF1,ATPAF1-AS1,EFCAB14,KIAA0494,NENFP1,RP11-8J9.1,TEX38	AL160269.1,HSD17B3,HSD17B3-AS1,RNU6-1160P,RP11-240L7.4,U6,U6.644	["INTERCHROMOSOMAL[chr1--chr9]"]
sim2_reads	JAFFA-Direct	RGS12--SMARCA2	43	68	AL645949.1,AL645949.2,RGS12,RP11-357G3.1,RP11-357G3.2	AL359076.1,RNU2-25P,RP11-264I13.2,SMARCA2,U2,U2.37	["INTERCHROMOSOMAL[chr4--chr9]"]
sim2_reads	JAFFA-Direct	ABCA12--GPR126	44	65	ABCA12,AC016708.1,AC072062.1,AC072062.3	ADGRG6,GPR126	["INTERCHROMOSOMAL[chr2--chr6]"]
sim2_reads	JAFFA-Direct	PDZK1IP1--COX7B	36	72	PDZK1IP1	COX7B	["INTERCHROMOSOMAL[chr1--chrX]"]
sim2_reads	JAFFA-Direct	UGT1A1--CRABP1	68	39	UGT1A1	CRABP1	["INTERCHROMOSOMAL[chr2--chr15]"]
sim2_reads	JAFFA-Direct	TMEM25--NAPG	32	75	AP001267.3,IFT46,RP11-770J1.3,TMEM25,TTC36	NAPG	["INTERCHROMOSOMAL[chr11--chr18]"]
sim2_reads	JAFFA-Direct	DECR2--SLC28A3	43	63	DECR2,NME4	AL356134.1,RP11-380F14.2,SLC28A3	["INTERCHROMOSOMAL[chr16--chr9]"]
sim2_reads	JAFFA-Direct	AIPL1--FSCN2	25	80	AC055872.1,AIPL1,RP11-636N17.1	FSCN2	["INTRACHROMOSOMAL[chr17:73.16Mb]"]
sim2_reads	JAFFA-Direct	CUX1--CDS1	37	64	AC005072.1,AC005086.1,AC005086.2,AC005086.3,AC005086.4,AC005088.1,AC005096.1,CTA-339C12.1,CTA-357J21.1,CTB-181H17.1,CUX1,RF00554,SNORA48,SNORA48.12	CDS1	["INTERCHROMOSOMAL[chr7--chr4]"]
sim2_reads	JAFFA-Direct	CCDC105--AP4S1	24	77	CCDC105,SLC1A6	AP4S1,STRN3	["INTERCHROMOSOMAL[chr19--chr14]"]
sim2_reads	JAFFA-Direct	LTBP2--GOT1	26	75	AC013451.1,CTD-2207P18.1,LTBP2	AL391684.1,GOT1,RP11-441O15.3	["INTERCHROMOSOMAL[chr14--chr10]"]
sim2_reads	JAFFA-Direct	SLITRK5--SMARCAD1	46	54	SLITRK5	SMARCAD1	["INTERCHROMOSOMAL[chr13--chr4]"]
sim2_reads	JAFFA-Direct	SH2D5--IRX5	26	71	SH2D5	IRX5	["INTERCHROMOSOMAL[chr1--chr16]"]
sim2_reads	JAFFA-Direct	CSF3--ENKUR	37	60	CSF3	ENKUR,THNSL1	["INTERCHROMOSOMAL[chr17--chr10]"]
sim2_reads	JAFFA-Direct	CEP104--JMJD6	34	63	CEP104,KIAA0562	JMJD6	["INTERCHROMOSOMAL[chr1--chr17]"]
sim2_reads	JAFFA-Direct	OAS1--GRIN2B	24	72	AC004551.1,OAS1,RP1-71H24.1	5S_rRNA.135,7SK,7SK.29,AC007527.1,AC007535.1,GRIN2B,RN5S353,RN7SKP162,RNA5SP353,RNU6-590P,RP11-4N23.1,U6,U6.317	["INTRACHROMOSOMAL[chr12:99.21Mb]"]
sim2_reads	JAFFA-Direct	RPL3L--ARL6	38	57	RPL3L	ARL6	["INTERCHROMOSOMAL[chr16--chr3]"]
sim2_reads	JAFFA-Direct	MPDZ--NDUFB11	31	61	AL162386.2,MPDZ,RP11-272P10.2	NDUFB11,RBM10	["INTERCHROMOSOMAL[chr9--chrX]"]
sim2_reads	JAFFA-Direct	CCAR2--BBS5	39	50	AC037459.3,BIN3,CCAR2,KIAA1967,RP11-582J16.5	AC093899.2,BBS5,KBTBD10,KLHL41,RP11-724O16.1	["INTERCHROMOSOMAL[chr8--chr2]"]
sim2_reads	JAFFA-Direct	DNAJB5--UGT3A2	37	51	DNAJB5	UGT3A2	["INTERCHROMOSOMAL[chr9--chr5]"]
sim2_reads	JAFFA-Direct	SIK3--DMPK	36	52	AP000936.1,AP000936.2,AP000936.3,AP006216.12,APOA1-AS,RNY4P6,SIK3,SIK3-IT1	AC011530.1,AC011530.4,AC074212.1,AC074212.5,AC074212.6,DM1-AS,DMPK	["INTERCHROMOSOMAL[chr11--chr19]"]
sim2_reads	JAFFA-Direct	SH2D5--IRX5	24	63	SH2D5	IRX5	["INTERCHROMOSOMAL[chr1--chr16]"]
sim2_reads	JAFFA-Direct	THEMIS--UCHL5	23	64	THEMIS	SCARNA18B,SNOU109,TROVE2,UCHL5,snoU109,snoU109.3	["INTERCHROMOSOMAL[chr6--chr1]"]
sim2_reads	JAFFA-Direct	CDYL2--IFITM1	24	62	AC092332.1,AC099313.1,CDYL2,CTD-2055G21.1,RP11-18F14.4	IFITM1,IFITM2	["INTERCHROMOSOMAL[chr16--chr11]"]
sim2_reads	JAFFA-Direct	CLDND1--THYN1	24	61	AC021660.2,CLDND1,CPOX,OR5K2,RP11-227H4.5	THYN1	["INTERCHROMOSOMAL[chr3--chr11]"]
sim2_reads	JAFFA-Direct	NWD1--OCM2	32	52	AC008737.3,CTD-2538G9.6,NWD1	OCM2	["INTERCHROMOSOMAL[chr19--chr7]"]
sim2_reads	JAFFA-Direct	RBBP4--WTIP	25	58	RBBP4,SYNC	WTIP	["INTERCHROMOSOMAL[chr1--chr19]"]
sim2_reads	JAFFA-Direct	NWD1--OCM	30	52	AC008737.3,CTD-2538G9.6,NWD1	OCM	["INTERCHROMOSOMAL[chr19--chr7]"]
sim2_reads	JAFFA-Direct	STOM--EBI3	30	51	AL161784.1,STOM	EBI3	["INTERCHROMOSOMAL[chr9--chr19]"]
sim2_reads	JAFFA-Direct	IGFBP3--EXOC3L4	38	42	IGFBP3	EXOC3L4	["INTERCHROMOSOMAL[chr7--chr14]"]
sim2_reads	JAFFA-Direct	TYMS--BCAR1	30	49	C18orf56,ENOSF1,TYMS,TYMSOS	BCAR1,RP11-331F4.4	["INTERCHROMOSOMAL[chr18--chr16]"]
sim2_reads	JAFFA-Direct	ABI3--MXRA5	31	48	ABI3,GNGT2	MXRA5	["INTERCHROMOSOMAL[chr17--chrX]"]
sim2_reads	JAFFA-Direct	CHDC2--G0S2	31	47	CHDC2	AL031316.1,G0S2,HSD11B1-AS1,RP1-28O10.1	["INTERCHROMOSOMAL[chrX--chr1]"]
sim2_reads	JAFFA-Direct	F7--NOL10	31	47	F7	AC007314.1,AC092687.5,NOL10	["INTERCHROMOSOMAL[chr13--chr2]"]
sim2_reads	JAFFA-Direct	FIGLA--APOC4-APOC2	28	49	FIGLA	APOC2,APOC4,APOC4-APOC2	["INTERCHROMOSOMAL[chr2--chr19]"]
sim2_reads	JAFFA-Direct	AC112721.1--RAVER2	29	48	AC112721.1,AC112721.2,MLPH	JAK1,RAVER2	["INTERCHROMOSOMAL[chr2--chr1]"]
sim2_reads	JAFFA-Direct	RGS6--CLEC11A	26	49	AC004828.1,AC005477.1,AC005993.1,C14ORF57,C14orf57,RGS6,RP3-514A23.2,RP6-114E22.1	CLEC11A	["INTERCHROMOSOMAL[chr14--chr19]"]
sim2_reads	JAFFA-Direct	PLA2G2A--DOCK1	27	48	PLA2G2A	AL359094.2,DOCK1,FAM196A,RP11-223P11.2,RP11-223P11.3	["INTERCHROMOSOMAL[chr1--chr10]"]
sim2_reads	JAFFA-Direct	SH2D5--IRX5	21	53	SH2D5	IRX5	["INTERCHROMOSOMAL[chr1--chr16]"]
sim2_reads	JAFFA-Direct	LRIT3--LILRB4	29	45	LRIT3	AC009892.9,AC245036.3,LILRB4,VN1R105P	["INTERCHROMOSOMAL[chr4--chr19]"]
sim2_reads	JAFFA-Direct	KIAA0226L--RBM42	33	40	C13orf18,KIAA0226L,PPP1R2P4,RNU2-6P,RNU6-68,RNU6-68P,RP11-189B4.1,U2.47,U6.1137	RBM42	["INTERCHROMOSOMAL[chr13--chr19]"]
sim2_reads	JAFFA-Direct	SLC30A2--JMJD4	40	33	SLC30A2	JMJD4,SNAP47	["INTRACHROMOSOMAL[chr1:201.55Mb]"]
sim2_reads	JAFFA-Direct	ZNF568--MALT1	21	50	ZNF568	AC104365.1,AC104365.3,MALT1,MRPL37P1,RP11-108P20.1,RP11-108P20.3,RP11-126O1.4,RP11-126O1.5	["INTERCHROMOSOMAL[chr19--chr18]"]
sim2_reads	JAFFA-Direct	DCTN6--RAB19	28	42	AC026979.1,AC026979.2,DCTN6,LEPROTL1,RP11-51J9.4	RAB19,SLC37A3	["INTERCHROMOSOMAL[chr8--chr7]"]
sim2_reads	JAFFA-Direct	UBE2U--MYCT1	27	42	UBE2U	HSPD1P16,MYCT1	["INTERCHROMOSOMAL[chr1--chr6]"]
sim2_reads	JAFFA-Direct	CLEC4C--MTCH2	29	39	CLEC4C	MTCH2	["INTERCHROMOSOMAL[chr12--chr11]"]
sim2_reads	JAFFA-Direct	PCDHGA1--CRY2	54	13	PCDHGA1	CRY2	["INTERCHROMOSOMAL[chr5--chr11]"]
sim2_reads	JAFFA-Direct	SEMA4G--FAP	22	45	AL133215.1,MIR608,MRPL43,RP11-108L7.4,SEMA4G	AC007750.5,FAP	["INTERCHROMOSOMAL[chr10--chr2]"]
sim2_reads	JAFFA-Direct	PPCS--FAM114A2	13	52	CCDC30,PPCS,ZMYND12	FAM114A2,MFAP3	["INTERCHROMOSOMAL[chr1--chr5]"]
sim2_reads	JAFFA-Direct	DPYD--LTBP1	26	38	AC114878.1,AC114878.2,BX005019.1,DPYD,DPYD-AS1,DPYD-AS2,DPYD-IT1,LINC01930,MIR137HG,RP11-145D11.1,RP11-145D11.2,RP11-272L13.1,RP11-272L13.2,RP11-272L13.3,RP11-272L13.4,RP11-359C24.1,RP11-490G2.2,RP11-526F14.1,RPL26P9,SEC63P1	5S_rRNA.213,5S_rRNA.406,AL133244.1,LTBP1,RN5S91,RN5S92,RNA5SP91,RNA5SP92,SNORD112,SNORD112.29	["INTERCHROMOSOMAL[chr1--chr2]"]
sim2_reads	JAFFA-Direct	CNN1--TRIML2	16	48	CNN1	AC108073.2,RP11-713C19.1,TRIML2	["INTERCHROMOSOMAL[chr19--chr4]"]
sim2_reads	JAFFA-Direct	MICALL1--NFE2L3	33	30	MICALL1	AC004520.1,CTB-119C2.1,NFE2L3	["INTERCHROMOSOMAL[chr22--chr7]"]
sim2_reads	JAFFA-Direct	NOS2--VGLL4	20	42	AC005697.1,AC005697.2,LYRM9,NOS2,RP1-66C13.4,RP11-138P22.1	AC022001.2,AC022001.3,AC090939.1,ATG7,RP11-169K17.3,RP11-169K17.4,VGLL4	["INTERCHROMOSOMAL[chr17--chr3]"]
sim2_reads	JAFFA-Direct	TNF--SLC22A16	23	38	TNF	Metazoa_SRP,RN7SL617P,SLC22A16	["INTRACHROMOSOMAL[chr6:79.20Mb]"]
sim2_reads	JAFFA-Direct	TSPAN19--C2orf50	26	31	TSPAN19	C2ORF50,C2orf50	["INTERCHROMOSOMAL[chr12--chr2]"]
sim2_reads	JAFFA-Direct	ST8SIA1--TMX3	21	36	AC087318.1,CMAS,RNU1-149P,RP11-73M14.1,ST8SIA1,U1,U1.96	CCDC102B,TMX3	["INTERCHROMOSOMAL[chr12--chr18]"]
sim2_reads	JAFFA-Direct	APC2--ZNF506	16	40	APC2,C19orf25,CTB-25B13.12	AC011477.2,AC011477.4,CTC-559E9.4,CTC-559E9.5,CTC-559E9.6,ZNF506	["INTRACHROMOSOMAL[chr19:18.42Mb]"]
sim2_reads	JAFFA-Direct	PTRF--APOBR	17	37	CAVIN1,PTRF	APOBR,CLN3	["INTERCHROMOSOMAL[chr17--chr16]"]
sim2_reads	JAFFA-Direct	WDR34--C2orf53	21	32	SPTAN1,VTI1BP4,WDR34	C2ORF53,C2orf53	["INTERCHROMOSOMAL[chr9--chr2]"]
sim2_reads	JAFFA-Direct	METTL21C--LCORL	22	31	METTL21C	KRT18P63,LCORL,NCAPG,RP11-414P19.1	["INTERCHROMOSOMAL[chr13--chr4]"]
sim2_reads	JAFFA-Direct	WASF2--TMPO	22	31	FO393419.2,RP4-752I6.1,WASF2	Metazoa_SRP,RN7SL179P,RP11-181C3.2,TMPO,TMPO-AS1	["INTERCHROMOSOMAL[chr1--chr12]"]
sim2_reads	JAFFA-Direct	OTOS--WFIKKN2	26	25	OTOS	AC091062.1,RP11-506D12.5,WFIKKN2	["INTERCHROMOSOMAL[chr2--chr17]"]
sim2_reads	JAFFA-Direct	TUBB1--CAMKK2	23	27	ATP5E,ATP5F1E,TUBB1	CAMKK2	["INTERCHROMOSOMAL[chr20--chr12]"]
sim2_reads	JAFFA-Direct	EDNRB--RAB3GAP2	17	32	AL139002.1,EDNRB,LINC00439,Metazoa_SRP,RN7SL810P,RNF219-AS1,RP11-318G21.4	AL445435.1,AURKAP1,AURKAPS1,KF455155.1,MORF4L1P1,RAB3GAP2,RP11-568G11.4,RP11-568G11.5,SNORA36B	["INTERCHROMOSOMAL[chr13--chr1]"]
sim2_reads	JAFFA-Direct	C6orf136--TCF15	22	27	AL662800.2,C6ORF136,C6orf136,DHX16	TCF15	["INTERCHROMOSOMAL[chr6--chr20]"]
sim2_reads	JAFFA-Direct	TP53TG5--TRPV1	19	30	DBNDD2,NDUFB4P10,RP3-453C12.13,RP3-453C12.8,SYS1,SYS1-DBNDD2,TP53TG5	AC027796.1,AC027796.2,AC027796.5,RP11-235E17.2,RP11-235E17.3,RP11-235E17.4,RP11-235E17.5,SHPK,TRPV1	["INTERCHROMOSOMAL[chr20--chr17]"]
sim2_reads	JAFFA-Direct	VCY1B--PURG	26	22	VCY,VCY1B	PURG	["INTERCHROMOSOMAL[chrY--chr8]"]
sim2_reads	JAFFA-Direct	SP8--GORASP1	27	21	SP8	GORASP1,TTC21A,WDR48	["INTERCHROMOSOMAL[chr7--chr3]"]
sim2_reads	JAFFA-Direct	FAM118A--KIAA1244	7	41	FAM118A	ARFGEF3,KIAA1244,PBOV1	["INTERCHROMOSOMAL[chr22--chr6]"]
sim2_reads	JAFFA-Direct	APC2--ZNF253	20	28	APC2,C19orf25,CTB-25B13.12	AC011477.1,AC011477.3,BNIP3P10,CTC-559E9.10,CTC-559E9.8,ZNF253	["INTRACHROMOSOMAL[chr19:18.50Mb]"]
sim2_reads	JAFFA-Direct	ADGB--LPPR4	16	31	ADGB,C6ORF103,C6orf103,KATNBL1P6,RNU6-734P,RNU6-906P,U6,U6.714	LPPR4,PLPPR4,RP4-788L13.1	["INTERCHROMOSOMAL[chr6--chr1]"]
sim2_reads	JAFFA-Direct	TCF20--GIPR	21	26	CTA-989H11.1,OGFRP1,TCF20,Z83851.1,Z83851.2,Z83851.3,Z83851.4	GIPR,MIR642A	["INTERCHROMOSOMAL[chr22--chr19]"]
sim2_reads	JAFFA-Direct	KLRC1--GPR37L1	14	33	KLRC1,KLRC2	ARL8A,GPR37L1	["INTERCHROMOSOMAL[chr12--chr1]"]
sim2_reads	JAFFA-Direct	PDGFD--MZF1	18	29	AP003043.1,DDI1,PDGFD,RP11-617B3.2	AC016629.2,AC016629.8,CENPBD1P1,MZF1,MZF1-AS1,RPL23AP79	["INTERCHROMOSOMAL[chr11--chr19]"]
sim2_reads	JAFFA-Direct	VCY--PURG	24	22	VCY,VCY1B	PURG	["INTERCHROMOSOMAL[chrY--chr8]"]
sim2_reads	JAFFA-Direct	CERS3--CYP20A1	20	26	CERS3,CERS3-AS1,RP11-168G16.2	CYP20A1,Metazoa_SRP,RN7SL670P	["INTERCHROMOSOMAL[chr15--chr2]"]
sim2_reads	JAFFA-Direct	ARMC5--MYO1B	19	26	AC026471.1,ARMC5,RP11-452L6.5	AC092614.1,AC092614.2,MYO1B,RNU6-1045P,U6,U6.1080	["INTERCHROMOSOMAL[chr16--chr2]"]
sim2_reads	JAFFA-Direct	TEP1--NR0B1	21	24	TEP1	NR0B1	["INTERCHROMOSOMAL[chr14--chrX]"]
sim2_reads	JAFFA-Direct	HSD11B1L--POLR1A	20	23	C19orf70,HSD11B1L,RPL36	POLR1A	["INTERCHROMOSOMAL[chr19--chr2]"]
sim2_reads	JAFFA-Direct	TTLL10--RNASE10	22	21	RP11-465B22.6,TTLL10,TTLL10-AS1	RNASE10	["INTERCHROMOSOMAL[chr1--chr14]"]
sim2_reads	JAFFA-Direct	CDKN1A--ESRRA	18	24	CDKN1A	ESRRA,TRMT112	["INTERCHROMOSOMAL[chr6--chr11]"]
sim2_reads	JAFFA-Direct	DGCR6L--FUOM	15	27	AC007663.4,DGCR6L,XXbac-B444P24.13	C10ORF125,C10orf125,FUOM	["INTERCHROMOSOMAL[chr22--chr10]"]
sim2_reads	JAFFA-Direct	MNDA--BSPH1	16	24	MNDA	BSPH1	["INTERCHROMOSOMAL[chr1--chr19]"]
sim2_reads	JAFFA-Direct	QPCTL--SMUG1	16	24	QPCTL,SNRPD2	AC023794.1,AC023794.4,AC023794.5,FAM242C,FLJ12825,LINC01598,RP11-834C11.10,RP11-834C11.11,RP11-834C11.3,RP11-834C11.4,RP11-834C11.5,RP11-834C11.8,SMUG1	["INTERCHROMOSOMAL[chr19--chr12]"]
sim2_reads	JAFFA-Direct	SLC6A12--TYR	19	21	AC007406.1,RP11-283I3.1,RP11-283I3.2,SLC6A12	CBX3P7,RP11-796A5.2,TYR	["INTERCHROMOSOMAL[chr12--chr11]"]
sim2_reads	JAFFA-Direct	MNDA--BSPH1	16	23	MNDA	BSPH1	["INTERCHROMOSOMAL[chr1--chr19]"]
sim2_reads	JAFFA-Direct	ANO3--DICER1	15	24	AC021698.1,AC079064.1,AC099687.1,ANO3,CTD-2507G9.1,MUC15,RP11-430L3.1,RP11-485O14.1	AL356017.3,DICER1,DICER1-AS1,MIR3173	["INTERCHROMOSOMAL[chr11--chr14]"]
sim2_reads	JAFFA-Direct	SCXA--SBK1	14	24	BOP1,SCXA	SBK1	["INTERCHROMOSOMAL[chr8--chr16]"]
sim2_reads	JAFFA-Direct	C8orf12--ARHGEF35	18	20	C8ORF12,C8orf12,FAM167A,FAM167A-AS1,Metazoa_SRP,RN7SL293P,RNU6-1084P,TDH,U6,U6.22	AC004889.1,ARHGEF34P,ARHGEF35,CTAGE8,OR2A1-AS1,OR2A20P,OR2A42,OR2A7,RP4-545C24.1,RP4-798C17.5,RP4-798C17.6	["INTERCHROMOSOMAL[chr8--chr7]"]
sim2_reads	JAFFA-Direct	ASUN--PCYT2	17	21	ASUN,C12ORF11,C12orf11,INTS13	ANAPC11,NPB,PCYT2	["INTERCHROMOSOMAL[chr12--chr17]"]
sim2_reads	JAFFA-Direct	CLEC19A--AKR1A1	21	16	AC003003.5,AC130456.1,CLEC19A,CTA-363E6.1	AKR1A1	["INTERCHROMOSOMAL[chr16--chr1]"]
sim2_reads	JAFFA-Direct	WDR34--C2orf53	14	22	SPTAN1,VTI1BP4,WDR34	C2ORF53,C2orf53	["INTERCHROMOSOMAL[chr9--chr2]"]
sim2_reads	JAFFA-Direct	FAM170A--C19orf24	16	20	FAM170A,HSD17B4	C19orf24	["INTERCHROMOSOMAL[chr5--chr19]"]
sim2_reads	JAFFA-Direct	MCHR1--SRPK2	11	25	MCHR1	AC004884.1,AC004884.2,AC005070.1,AC005070.2,CTB-152G17.4,CTB-152G17.5,KMT2E,MLL5,RNU6-1322P,RP4-778K6.1,RP4-778K6.3,RWDD4P1,SRPK2,U6,U6.239	["INTERCHROMOSOMAL[chr22--chr7]"]
sim2_reads	JAFFA-Direct	PMP2--TBX22	15	21	AC018616.1,PMP2,RP11-157I4.4	TBX22	["INTERCHROMOSOMAL[chr8--chrX]"]
sim2_reads	JAFFA-Direct	PRR20E--SLC35D1	30	6	PRR20E	SLC35D1	["INTERCHROMOSOMAL[chr13--chr1]"]
sim2_reads	JAFFA-Direct	RAB3GAP2--EDNRB	12	22	AL445435.1,AURKAP1,AURKAPS1,KF455155.1,MORF4L1P1,RAB3GAP2,RP11-568G11.4,RP11-568G11.5,SNORA36B	AL139002.1,EDNRB,LINC00439,Metazoa_SRP,RN7SL810P,RNF219-AS1,RP11-318G21.4	["INTERCHROMOSOMAL[chr1--chr13]"]
sim2_reads	JAFFA-Direct	SULT1A2--IFNAR1	12	22	SULT1A2	IFNAR1,USF1P1	["INTERCHROMOSOMAL[chr16--chr21]"]
sim2_reads	JAFFA-Direct	SNRPN--COA6	17	17	AC090602.1,AC090602.2,AC124312.1,AC124312.4,AC124312.5,RP11-701H24.5,RP11-701H24.7,RP11-701H24.9,RPL5P1,SNHG14,SNORD108,SNORD64,SNRPN,SNURF	AL355472.1,C1ORF31,C1orf31,COA6,COA6-AS1,RP5-827C21.4	["INTERCHROMOSOMAL[chr15--chr1]"]
sim2_reads	JAFFA-Direct	OLFML2B--NMRK1	15	19	OLFML2B	C9ORF95,C9orf95,NMRK1	["INTERCHROMOSOMAL[chr1--chr9]"]
sim2_reads	JAFFA-Direct	AADACL4--LPAR2	13	21	AADACL4	LPAR2	["INTERCHROMOSOMAL[chr1--chr19]"]
sim2_reads	JAFFA-Direct	PSAP--CCR6	16	18	PSAP,RNU7-38P	CCR6,FGFR1OP,RP11-517H2.6,Z94721.2	["INTERCHROMOSOMAL[chr10--chr6]"]
sim2_reads	JAFFA-Direct	EMR1--ZBTB48	9	24	AC020895.1,ADGRE1,CTC-312O10.2,EMR1	ZBTB48	["INTERCHROMOSOMAL[chr19--chr1]"]
sim2_reads	JAFFA-Direct	HAUS6--PHACTR2	11	21	HAUS6,RNU6-264P,SCARNA8,U6,U6.1296	AL049844.1,PHACTR2,PHACTR2-AS1,RP11-436I24.1,RP3-468K18.5	["INTERCHROMOSOMAL[chr9--chr6]"]
sim2_reads	JAFFA-Direct	EP300--SRP14	13	19	AL035658.1,EP300,EP300-AS1,MIR1281,RNU6-375P,RP1-85F18.5,RP1-85F18.6,U6,U6.1265	SRP14	["INTERCHROMOSOMAL[chr22--chr15]"]
sim2_reads	JAFFA-Direct	LPAR3--CALB2	17	15	LPAR3	CALB2	["INTERCHROMOSOMAL[chr1--chr16]"]
sim2_reads	JAFFA-Direct	PHF16--ATP6V0D2	28	3	JADE3,PHF16	AC023194.1,AC023194.2,AC023194.3,ATP6V0D2,CTD-3118D11.2,PSKH2,RP11-216N21.1,RP11-216N21.2	["INTERCHROMOSOMAL[chrX--chr8]"]
sim2_reads	JAFFA-Direct	AP1AR--TGFA	16	15	AP1AR	AC017084.1,AC017084.6,TGFA,TGFA-IT1	["INTERCHROMOSOMAL[chr4--chr2]"]
sim2_reads	JAFFA-Direct	FRZB--RNF182	11	20	FRZB	MRPL35P1,RNF182	["INTERCHROMOSOMAL[chr2--chr6]"]
sim2_reads	JAFFA-Direct	PLD6--LYZL4	8	23	AC055811.2,MPRIP,PLD6,RP11-45M22.4	LYZL4	["INTERCHROMOSOMAL[chr17--chr3]"]
sim2_reads	JAFFA-Direct	GOLGA8A--CYP2A13	13	18	AC025678.1,AC025678.2,AC027139.1,FSCN1P1,GOLGA8A,GOLGA8B,HNRNPLP2,MIR1233-1,MIR1233-2,RP11-1H8.1,RP11-1H8.2,RP11-1H8.3,RP11-1H8.4,RP11-602M11.4	CYP2A13	["INTERCHROMOSOMAL[chr15--chr19]"]
sim2_reads	JAFFA-Direct	DSTYK--ATG4A	7	24	AC093422.1,DSTYK,RP11-383G10.3	ATG4A,COL4A6	["INTERCHROMOSOMAL[chr1--chrX]"]
sim2_reads	JAFFA-Direct	HUS1--POMGNT2	14	16	AC019066.3,AC069282.1,AC069282.6,C7orf69,HUS1,LINC00525,PKD1L1	AC092042.1,C3ORF39,C3orf39,GTDC2,POMGNT2,RP11-136C24.2	["INTERCHROMOSOMAL[chr7--chr3]"]
sim2_reads	JAFFA-Direct	RHBDF2--LIPN	14	16	RHBDF2	LIPN	["INTERCHROMOSOMAL[chr17--chr10]"]
sim2_reads	JAFFA-Direct	LEPR--ARR3	9	21	AC097063.1,AC119800.1,LEPR,LEPROT,RP11-430H12.2,RP4-630A11.3	ARR3	["INTERCHROMOSOMAL[chr1--chrX]"]
sim2_reads	JAFFA-Direct	PPP1R3A--ASB15	12	18	PPP1R3A	AC006333.1,ASB15,RP11-390E23.3	["INTRACHROMOSOMAL[chr7:9.49Mb]"]
sim2_reads	JAFFA-Direct	FAM170A--C19orf24	14	15	FAM170A,HSD17B4	C19orf24	["INTERCHROMOSOMAL[chr5--chr19]"]
sim2_reads	JAFFA-Direct	DUSP11--ANKS3	7	22	DUSP11	AC020663.1,ANKS3,C16ORF71,C16orf71,RP11-127I20.7	["INTERCHROMOSOMAL[chr2--chr16]"]
sim2_reads	JAFFA-Direct	NLRP1--C20orf27	20	9	NLRP1,RNU7-31P,U7	C20ORF27,C20orf27	["INTERCHROMOSOMAL[chr17--chr20]"]
sim2_reads	JAFFA-Direct	PEX12--ODF3	7	21	AP2B1,PEX12,RP11-1094M14.11,SNORD7	BET1L,ODF3	["INTERCHROMOSOMAL[chr17--chr11]"]
sim2_reads	JAFFA-Direct	C6orf62--GNRH1	14	13	ACOT13,AL031775.2,C6ORF62,C6orf62,RP1-30M3.6	GNRH1	["INTERCHROMOSOMAL[chr6--chr8]"]
sim2_reads	JAFFA-Direct	CCDC170--GPC1	9	18	C6ORF97,C6orf97,CCDC170,RNU6-813P,U6,U6.694	AC110619.1,AC110619.2,GPC1,MIR149,PP14571	["INTERCHROMOSOMAL[chr6--chr2]"]
sim2_reads	JAFFA-Direct	SF3B14--TLX1NB	13	14	AC008073.5,SF3B14,SF3B6	HUG1,RP11-31L23.3,TLX1,TLX1NB	["INTERCHROMOSOMAL[chr2--chr10]"]
sim2_reads	JAFFA-Direct	ITGB1BP2--PI4KB	10	16	ITGB1BP2	Metazoa_SRP,PI4KB,RN7SL444P,ZNF687	["INTERCHROMOSOMAL[chrX--chr1]"]
sim2_reads	JAFFA-Direct	TTC26--CHGB	9	17	AC009220.2,RP11-365F18.3,TTC26	CHGB	["INTERCHROMOSOMAL[chr7--chr20]"]
sim2_reads	JAFFA-Direct	PCDHA2--SFTPC	15	11	AC005609.1,AC005609.12,AC005609.17,PCDHA10,PCDHA11,PCDHA12,PCDHA13,PCDHA14,PCDHA2,PCDHA3,PCDHA4,PCDHA5,PCDHA6,PCDHA7,PCDHA8,PCDHA9,PCDHAC1,PCDHAC2	LGI3,SFTPC	["INTERCHROMOSOMAL[chr5--chr8]"]
sim2_reads	JAFFA-Direct	DHX33--ZNF410	14	12	C1QBP,DHX33	AC005480.1,AC005520.1,AC005520.3,FAM161B,PTGR2,RP5-1021I20.4,RP5-1021I20.5,RP5-1021I20.6,ZNF410	["INTERCHROMOSOMAL[chr17--chr14]"]
sim2_reads	JAFFA-Direct	IDH3G--TAF5	7	18	IDH3G,SSR4	TAF5,USMG5	["INTERCHROMOSOMAL[chrX--chr10]"]
sim2_reads	JAFFA-Direct	PPP1R27--HTR3A	14	11	DYSFIP1,PPP1R27	HTR3A	["INTERCHROMOSOMAL[chr17--chr11]"]
sim2_reads	JAFFA-Direct	VTI1B--SEPT1	15	10	5S_rRNA,5S_rRNA.17,AL049779.1,AL049779.2,ARG2,COX7A2P1,RN5S386,RNA5SP386,RP11-1012A1.4,VTI1B	SEPT1,ZNF48	["INTERCHROMOSOMAL[chr14--chr16]"]
sim2_reads	JAFFA-Direct	ANGEL1--FCGR3A	21	3	ANGEL1,RP11-488C13.5	AL590385.1,AL590385.2,FCGR2B,FCGR2C,FCGR3A,FCGR3B,HSPA7,RP11-25K21.5,RP11-25K21.6,RP11-5K23.5,RPS23P9	["INTERCHROMOSOMAL[chr14--chr1]"]
sim2_reads	JAFFA-Direct	SLC35B2--TRGV3	13	10	MIR4647,SLC35B2	TRGV3,TRGV5	["INTERCHROMOSOMAL[chr6--chr7]"]
sim2_reads	JAFFA-Direct	HTR3E--BMP10	10	13	HTR3E,HTR3E-AS1,RP11-778D9.8	BMP10	["INTERCHROMOSOMAL[chr3--chr2]"]
sim2_reads	JAFFA-Direct	FMNL2--C12orf77	6	17	AC012066.1,AC012443.1,FMNL2,RP11-17G11.1	C12ORF77,C12orf77	["INTERCHROMOSOMAL[chr2--chr12]"]
sim2_reads	JAFFA-Direct	CDH20--PIK3R2	12	11	CDH20,RNU6-116P,RP11-453M1.1,RPL30P14,U6,U6.458	AC007192.1,AC007192.4,IFI30,PIK3R2	["INTERCHROMOSOMAL[chr18--chr19]"]
sim2_reads	JAFFA-Direct	ETV2--RP11-317N8.5	4	18	ETV2	AL162311.3,BRMS1L,NUTF2P2,RP11-317N8.5	["INTERCHROMOSOMAL[chr19--chr14]"]
sim2_reads	JAFFA-Direct	DHRSX--CYP1A2	13	9	DHRSX,DHRSX-IT,DHRSX-IT1,ZBED1	CYP1A2	["INTERCHROMOSOMAL[chrY--chr15]"]
sim2_reads	JAFFA-Direct	MORC1--COL6A2	7	15	MORC1,MORC1-AS1,RP11-715D1.1,U3,U3.52	COL6A2	["INTERCHROMOSOMAL[chr3--chr21]"]
sim2_reads	JAFFA-Direct	FXYD3--U2AF1	8	14	FXYD3	U2AF1	["INTERCHROMOSOMAL[chr19--chr21]"]
sim2_reads	JAFFA-Direct	POC1B--LMOD3	14	8	CENPC1P1,CENPCP1,GALNT4,POC1B,POC1B-GALNT4,RP11-1109F11.4,RP11-734K2.4	LMOD3	["INTERCHROMOSOMAL[chr12--chr3]"]
sim2_reads	JAFFA-Direct	TMEM123--NELFB	8	14	AP001830.1,AP001830.2,RP11-315O6.1,RP11-315O6.2,TMEM123	COBRA1,NELFB	["INTERCHROMOSOMAL[chr11--chr9]"]
sim2_reads	JAFFA-Direct	PITRM1--DHRS3	7	15	PFKP,PITRM1,PITRM1-AS1	DHRS3,RNU6ATAC18P,U6atac,U6atac.11	["INTERCHROMOSOMAL[chr10--chr1]"]
sim2_reads	JAFFA-Direct	SYNPO2--DNAAF1	9	12	AC096745.1,RP11-358D17.1,SYNPO2	DNAAF1,TAF1C	["INTERCHROMOSOMAL[chr4--chr16]"]
sim2_reads	JAFFA-Direct	CHP1--HSPB11	10	11	CHP1	HSPB11,LRRC42	["INTERCHROMOSOMAL[chr15--chr1]"]
sim2_reads	JAFFA-Direct	NBPF11--C9orf72	13	8	NBPF11	C9ORF72,C9orf72	["INTERCHROMOSOMAL[chr1--chr9]"]
sim2_reads	JAFFA-Direct	KLF9--CTAGE5	10	10	KLF9	AL132639.2,AL157791.1,AL157791.2,CTAGE5,MIA2,RP11-1074O12.1,RP11-407N17.3,RP11-407N17.5,RP11-647O20.1	["INTERCHROMOSOMAL[chr9--chr14]"]
sim2_reads	JAFFA-Direct	FAM211A--RBP2	9	10	C17ORF76,C17orf76,C17orf76-AS1,FAM211A,FAM211A-AS1,LRRC75A,LRRC75A-AS1	AC097103.1,AC097103.2,RBP2,RP11-319G6.1,RP11-319G6.3	["INTERCHROMOSOMAL[chr17--chr3]"]
sim2_reads	JAFFA-Direct	TNFRSF11B--WDR49	6	13	TNFRSF11B	SERPINI2,WDR49	["INTERCHROMOSOMAL[chr8--chr3]"]
sim2_reads	JAFFA-Direct	AFM--CYP11B2	8	11	AFM	CYP11B2,GML	["INTERCHROMOSOMAL[chr4--chr8]"]
sim2_reads	JAFFA-Direct	ANGPT4--RP1	8	11	ANGPT4	AC090151.1,RP1,RP11-53M11.2,RP11-53M11.3,RP11-550I15.1,RP11-56A10.1	["INTERCHROMOSOMAL[chr20--chr8]"]
sim2_reads	JAFFA-Direct	HM13--C1RL	9	10	HM13,HM13-AS1,HM13-IT1,MCTS2P,RP3-324O17.2,RP3-324O17.4,RP3-324O17.5	ABC12-49244600F4.3,C1R,C1RL,C1RL-AS1	["INTERCHROMOSOMAL[chr20--chr12]"]
sim2_reads	JAFFA-Direct	SYT16--BNIP3	11	8	AL390816.1,AL390816.2,COX4I1P1,CTD-2277K2.1,RP11-355I22.2,RP11-355I22.5,RP11-355I22.7,SYT16	BNIP3	["INTERCHROMOSOMAL[chr14--chr10]"]
sim2_reads	JAFFA-Direct	CT47A12--POMK	14	4	AL670379.1,CT47A12	AC113191.1,POMK,SGK196	["INTERCHROMOSOMAL[chrX--chr8]"]
sim2_reads	JAFFA-Direct	HPR--RFESD	1	17	HP,HPR,TXNL4B	RFESD,SPATA9	["INTERCHROMOSOMAL[chr16--chr5]"]
sim2_reads	JAFFA-Direct	IRG1--BBOX1	8	10	ACOD1,IRG1	BBOX1,BBOX1-AS1,RP11-1L12.3	["INTERCHROMOSOMAL[chr13--chr11]"]
sim2_reads	JAFFA-Direct	HUWE1--CPO	5	12	HUWE1,MIR98,MIRLET7F2	CPO	["INTERCHROMOSOMAL[chrX--chr2]"]
sim2_reads	JAFFA-Direct	VEGFC--REN	6	11	AC093801.1,RP11-313E19.2,VEGFC	AL592114.2,REN,RP11-203F10.1	["INTERCHROMOSOMAL[chr4--chr1]"]
sim2_reads	JAFFA-Direct	FHDC1--GPR64	6	11	FHDC1	ADGRG2,GPR64	["INTERCHROMOSOMAL[chr4--chrX]"]
sim2_reads	JAFFA-Direct	MCFD2--KLK14	9	8	AC016722.2,AC016722.4,MCFD2,TTC7A	KLK14	["INTERCHROMOSOMAL[chr2--chr19]"]
sim2_reads	JAFFA-Direct	PDXP--CCNH	6	11	PDXP,SH3BP1	AC018754.1,CCNH,CTC-428H11.2,RASA1	["INTERCHROMOSOMAL[chr22--chr5]"]
sim2_reads	JAFFA-Direct	YY1--MGAT4C	8	9	AL133523.1,AL157871.2,AL157871.5,AL157871.6,RP11-638I2.2,RP11-638I2.4,YY1	AC010196.1,AC016993.1,AC139697.1,MGAT4C,RP11-18J9.3,RP11-202H2.1,RP11-812D23.1	["INTERCHROMOSOMAL[chr14--chr12]"]
sim2_reads	JAFFA-Direct	FAM155A--CAPS	7	10	AL138710.1,FAM155A,FAM155A-IT1,MIR1267,RP11-346C4.2,SNORD31,SNORD31.1,SNORD31B	AC104532.1,AC104532.2,AC104532.4,CAPS,RANBP3	["INTERCHROMOSOMAL[chr13--chr19]"]
sim2_reads	JAFFA-Direct	KLRD1--TMEM230	6	11	KLRD1	5S_rRNA.240,C20ORF30,C20orf30,RN5S474,RNA5SP474,TMEM230	["INTERCHROMOSOMAL[chr12--chr20]"]
sim2_reads	JAFFA-Direct	SLC35B2--TRGV2	5	11	MIR4647,SLC35B2	TRGV2	["INTERCHROMOSOMAL[chr6--chr7]"]
sim2_reads	JAFFA-Direct	EPHA5--GPSM2	9	7	AC115223.1,EPHA5,EPHA5-AS1,RP11-408P14.1,RP11-807H7.1	CLCC1,GPSM2	["INTERCHROMOSOMAL[chr4--chr1]"]
sim2_reads	JAFFA-Direct	MBNL1--TIPIN	7	9	AC026347.1,MBNL1,MBNL1-AS1,RP11-362A9.3,TMEM14E,TMEM14EP	AC055855.1,RP11-352G18.1,RPL9P25,SCARNA14,TIPIN	["INTERCHROMOSOMAL[chr3--chr15]"]
sim2_reads	JAFFA-Direct	NRXN1--C9orf47	9	7	AC007402.1,AC007560.1,AC007560.2,AC007680.2,AC007682.1,AC007682.2,AC007682.3,AC009234.1,AC009234.2,MIR8485,MTCO1P42,NRXN1	C9ORF47,C9orf47,S1PR3	["INTERCHROMOSOMAL[chr2--chr9]"]
sim2_reads	JAFFA-Direct	CEACAM3--IL36A	6	10	CEACAM3	IL36A	["INTERCHROMOSOMAL[chr19--chr2]"]
sim2_reads	JAFFA-Direct	SLC35F3--ZCCHC10	10	6	AL122008.1,AL122008.2,AL122008.3,AL122008.4,MIR4671,RAC1P7,RP11-488L4.1,RP11-577O19.1,RP4-799P18.2,RP4-799P18.3,RP4-799P18.4,RP4-799P18.5,SLC35F3	AC113410.1,RP11-485M7.1,ZCCHC10	["INTERCHROMOSOMAL[chr1--chr5]"]
sim2_reads	JAFFA-Direct	CEP41--TNFRSF9	10	5	CEP41	AL009183.1,RP5-892F13.2,TNFRSF9	["INTERCHROMOSOMAL[chr7--chr1]"]
sim2_reads	JAFFA-Direct	IQCF2--STIL	7	8	IQCF2	AL135960.1,RP1-18D14.7,STIL,TAL1	["INTERCHROMOSOMAL[chr3--chr1]"]
sim2_reads	JAFFA-Direct	PRKAR2A--COL11A2	5	10	PRKAR2A,PRKAR2A-AS1,RP11-316M24.1	COL11A2	["INTERCHROMOSOMAL[chr3--chr6]"]
sim2_reads	JAFFA-Direct	FAM21A--PLCXD2	7	8	FAM21A	PHLDB2,PLCXD2,PLCXD2-AS1,RP11-402J7.3	["INTERCHROMOSOMAL[chr10--chr3]"]
sim2_reads	JAFFA-Direct	AMELY--HPSE	9	5	AMELY	HPSE	["INTERCHROMOSOMAL[chrY--chr4]"]
sim2_reads	JAFFA-Direct	SRPRB--CCND3	4	10	RAB6B,SRPRB	AL513008.1,CCND3,RNU6-761P,RP11-533O20.2,U6,U6.499	["INTERCHROMOSOMAL[chr3--chr6]"]
sim2_reads	JAFFA-Direct	RASAL1--MS4A4E	7	7	RASAL1	MS4A4E	["INTERCHROMOSOMAL[chr12--chr11]"]
sim2_reads	JAFFA-Direct	AVPR1B--TSC22D4	6	8	AVPR1B	C7ORF61,C7orf61,TSC22D4	["INTERCHROMOSOMAL[chr1--chr7]"]
sim2_reads	JAFFA-Direct	TTLL9--CYP2B6	4	9	DUSP15,PDRG1,RNU1-94P,TTLL9,U1,U1.8	CYP2B6,CYP2B7P,CYP2B7P1	["INTERCHROMOSOMAL[chr20--chr19]"]
sim2_reads	JAFFA-Direct	DYRK1B--IGSF3	6	7	DYRK1B	AL355794.1,IGSF3	["INTERCHROMOSOMAL[chr19--chr1]"]
sim2_reads	JAFFA-Direct	TRPV1--PCDHA1	9	4	AC027796.1,AC027796.2,AC027796.5,RP11-235E17.2,RP11-235E17.3,RP11-235E17.4,RP11-235E17.5,SHPK,TRPV1	AC005609.1,AC005609.12,AC005609.17,PCDHA1,PCDHA10,PCDHA11,PCDHA12,PCDHA13,PCDHA14,PCDHA2,PCDHA3,PCDHA4,PCDHA5,PCDHA6,PCDHA7,PCDHA8,PCDHA9,PCDHAC1,PCDHAC2	["INTERCHROMOSOMAL[chr17--chr5]"]
sim2_reads	JAFFA-Direct	CDRT15--SPANXA2	12	1	CDRT15	CXORF18,CXorf18,SPANXA2,SPANXA2-OT1	["INTERCHROMOSOMAL[chr17--chrX]"]
sim2_reads	JAFFA-Direct	CMIP--TYRP1	6	7	AC092135.1,AC092139.1,CMIP,PPIAP51,RP11-391L3.5	LURAP1L-AS1,RP11-3L8.3,TYRP1	["INTERCHROMOSOMAL[chr16--chr9]"]
sim2_reads	JAFFA-Direct	NUDT21--SNTB1	8	5	NUDT21,OGFOD1	AC104958.1,AC104958.2,CTC-820M8.1,MTBP,NCAPGP1,RP11-713M15.1,RP11-713M15.2,SNTB1	["INTERCHROMOSOMAL[chr16--chr8]"]
sim2_reads	JAFFA-Direct	MS4A5--DEFB136	4	9	MS4A5	DEFB136	["INTERCHROMOSOMAL[chr11--chr8]"]
sim2_reads	JAFFA-Direct	RP11-317N8.5--ETV2	2	10	AL162311.3,BRMS1L,NUTF2P2,RP11-317N8.5	ETV2	["INTERCHROMOSOMAL[chr14--chr19]"]
sim2_reads	JAFFA-Direct	PCDHA1--MAP3K19	12	0	AC005609.1,AC005609.12,AC005609.17,PCDHA1,PCDHA10,PCDHA11,PCDHA12,PCDHA13,PCDHA14,PCDHA2,PCDHA3,PCDHA4,PCDHA5,PCDHA6,PCDHA7,PCDHA8,PCDHA9,PCDHAC1,PCDHAC2	MAP3K19,YSK4	["INTERCHROMOSOMAL[chr5--chr2]"]
sim2_reads	JAFFA-Direct	CCDC141--CFD	4	8	AC092640.1,ACA59,ACA59.2,CCDC141,RNU7-104P,RPS6P2,TTN,U7,U7.21	CFD	["INTERCHROMOSOMAL[chr2--chr19]"]
sim2_reads	JAFFA-Direct	MRPS23--CALCB	5	7	MRPS23	AC090835.1,CALCA,CALCB,CALCP,OR7E41P,RP11-7O20.4	["INTERCHROMOSOMAL[chr17--chr11]"]
sim2_reads	JAFFA-Direct	ZSWIM2--AQP12B	7	5	ZSWIM2	AQP12B	["INTRACHROMOSOMAL[chr2:53.90Mb]"]
sim2_reads	JAFFA-Direct	TCFL5--AMY1C	8	3	COL9A3,DPH3P1,TCFL5	AMY1B,AMY1C	["INTERCHROMOSOMAL[chr20--chr1]"]
sim2_reads	JAFFA-Direct	CHRNB1--NACA	10	1	AC113189.4,CHRNB1,RP11-104H15.10	NACA,PRIM1	["INTERCHROMOSOMAL[chr17--chr12]"]
sim2_reads	JAFFA-Direct	NBPF8--C9orf72	7	4	NBPF8	C9ORF72,C9orf72	["INTERCHROMOSOMAL[chr1--chr9]"]
sim2_reads	JAFFA-Direct	ELP3--DTYMK	3	8	ELP3	DTYMK	["INTERCHROMOSOMAL[chr8--chr2]"]
sim2_reads	JAFFA-Direct	OSMR--API5	1	10	OSMR,RICTOR	AC087276.2,AC087276.3,API5,RP11-484D2.2	["INTERCHROMOSOMAL[chr5--chr11]"]
sim2_reads	JAFFA-Direct	C3orf49--HSD17B10	4	7	AC136289.1,C3ORF49,C3orf49,THOC7	AC233728.1,HSD17B10,RP3-339A18.6	["INTERCHROMOSOMAL[chr3--chrX]"]
sim2_reads	JAFFA-Direct	TCFL5--AMY1B	7	4	COL9A3,DPH3P1,TCFL5	AMY1A,AMY1B,AMY1C	["INTERCHROMOSOMAL[chr20--chr1]"]
sim2_reads	JAFFA-Direct	GOLGA8B--CYP2A13	6	5	AC027139.1,GOLGA8B,MIR1233-2,RP11-1H8.4	CYP2A13	["INTERCHROMOSOMAL[chr15--chr19]"]
sim2_reads	JAFFA-Direct	IL25--USP31	5	6	IL25	AC127459.1,RP11-20G6.3,USP31	["INTERCHROMOSOMAL[chr14--chr16]"]
sim2_reads	JAFFA-Direct	WIF1--MSANTD4	5	6	RNU6-166P,U6,U6.582,WIF1	KIAA1826,MSANTD4	["INTERCHROMOSOMAL[chr12--chr11]"]
sim2_reads	JAFFA-Direct	PPHLN1--NUDT12	5	6	AC020629.1,AC079601.1,AC079601.2,Metazoa_SRP,PPHLN1,PRICKLE1,RF00090,RN7SL10P,RNU6-249P,RP11-328C8.2,RP11-328C8.4,RP11-76E16.2,SNORA74,SNORA74.7,U6,U6.80,ZCRB1	NUDT12	["INTERCHROMOSOMAL[chr12--chr5]"]
sim2_reads	JAFFA-Direct	ALPL--GALM	2	9	ALPL	AC074366.3,GALM	["INTERCHROMOSOMAL[chr1--chr2]"]
sim2_reads	JAFFA-Direct	HOXB8--UBBP4	5	6	HOXB7,HOXB8	UBBP4	["INTRACHROMOSOMAL[chr17:24.96Mb]"]
sim2_reads	JAFFA-Direct	CT47B1--TLDC2	10	0	CT47B1	SAMHD1,TLDC2	["INTERCHROMOSOMAL[chrX--chr20]"]
sim2_reads	JAFFA-Direct	APOM--GAP43	2	8	APOM,BAG6	AC092468.1,GAP43,RP11-326J18.1	["INTERCHROMOSOMAL[chr6--chr3]"]
sim2_reads	JAFFA-Direct	LDLR--MAGEB6	5	5	LDLR,SPC24	MAGEB6	["INTERCHROMOSOMAL[chr19--chrX]"]
sim2_reads	JAFFA-Direct	MFGE8--PIP	4	6	MFGE8	PIP	["INTERCHROMOSOMAL[chr15--chr7]"]
sim2_reads	JAFFA-Direct	RP11-566K19.9--CDK19	4	6	RP11-566K19.9	AL512430.1,AL512430.2,AL603914.1,CDK19,RNU6-957P,RP11-346C16.1,RP11-346C16.2,RP11-569A2.2,U6,U6.156	["INTERCHROMOSOMAL[chr15--chr6]"]
sim2_reads	JAFFA-Direct	TNFSF13B--CCDC36	1	9	5S_rRNA.327,RN5S39,RNA5SP39,TNFSF13B	AC121247.2,CCDC36,RP11-3B7.7	["INTERCHROMOSOMAL[chr13--chr3]"]
sim2_reads	JAFFA-Direct	SHE--CLEC17A	7	3	AL162591.2,AL162591.3,RP11-350G8.9,SHE	CLEC17A,Metazoa_SRP,RN7SL337P,RN7SL842P	["INTERCHROMOSOMAL[chr1--chr19]"]
sim2_reads	JAFFA-Direct	PDE6H--SP7	6	4	PDE6H	SP7	["INTRACHROMOSOMAL[chr12:38.59Mb]"]
sim2_reads	JAFFA-Direct	FAM211A--RBP2	4	5	C17ORF76,C17orf76,C17orf76-AS1,FAM211A,FAM211A-AS1,LRRC75A,LRRC75A-AS1	AC097103.1,AC097103.2,RBP2,RP11-319G6.1,RP11-319G6.3	["INTERCHROMOSOMAL[chr17--chr3]"]
sim2_reads	JAFFA-Direct	POU4F3--BLOC1S1	6	3	AC011396.2,AC091959.3,CTC-359M8.1,POU4F3,RBM27,RP11-449H3.3	AC009779.3,BLOC1S1,ITGA7,RDH5,RP11-644F5.10	["INTERCHROMOSOMAL[chr5--chr12]"]
sim2_reads	JAFFA-Direct	TMEM19--OTUD6B	6	3	AC073612.1,RP11-293I14.2,TMEM19	OTUD6B	["INTERCHROMOSOMAL[chr12--chr8]"]
sim2_reads	JAFFA-Direct	APC2--ZNF626	8	1	APC2,C19orf25,CTB-25B13.12	ZNF626	["INTRACHROMOSOMAL[chr19:19.33Mb]"]
sim2_reads	JAFFA-Direct	CMC4--TMPRSS11B	4	4	CMC4,MTCP1,MTCP1NB	RP11-453E17.3,RP11-646E20.6,TMPRSS11B	["INTERCHROMOSOMAL[chrX--chr4]"]
sim2_reads	JAFFA-Direct	RAP1GDS1--CLSTN2	5	3	AC019077.1,AC058823.1,RAP1GDS1,RP11-323J4.1,RP11-810D13.1	AC010181.1,AC010181.2,AC048346.1,AC092988.1,CLSTN2,CLSTN2-AS1,RP11-13L2.2,RP11-68L1.1,RP11-68L1.2	["INTERCHROMOSOMAL[chr4--chr3]"]
sim2_reads	JAFFA-Direct	SAP30--PAPLN	5	3	AC097534.2,RP11-798M19.6,SAP30	AC004846.2,BC044305,PAPLN,RNU6-419P,RP4-647C14.2,RP4-647C14.3,U6,U6.1262	["INTERCHROMOSOMAL[chr4--chr14]"]
sim2_reads	JAFFA-Direct	CD200R1--MUC16	4	4	CD200R1	MUC16	["INTERCHROMOSOMAL[chr3--chr19]"]
sim2_reads	JAFFA-Direct	ZNF652--PILRA	3	5	AC091180.2,RNU7-135P,RP11-1079K10.3,U7,U7.75,ZNF652	PILRA,PILRB,STAG3L5P-PVRIG2P-PILRB	["INTERCHROMOSOMAL[chr17--chr7]"]
sim2_reads	JAFFA-Direct	C12orf73--SHISA7	4	4	C12ORF73,C12orf73,HSP90B1	SHISA7	["INTERCHROMOSOMAL[chr12--chr19]"]
sim2_reads	JAFFA-Direct	C8orf12--ARHGEF35	4	3	C8ORF12,C8orf12,FAM167A,FAM167A-AS1,Metazoa_SRP,RN7SL293P,RNU6-1084P,TDH,U6,U6.22	AC004889.1,ARHGEF34P,ARHGEF35,CTAGE8,OR2A1-AS1,OR2A20P,OR2A42,OR2A7,RP4-545C24.1,RP4-798C17.5,RP4-798C17.6	["INTERCHROMOSOMAL[chr8--chr7]"]
sim2_reads	JAFFA-Direct	CDRT15--SPANXA1	7	0	CDRT15	AC235097.1,CXORF18,CXorf18,RP1-171K16.5,SPANXA1,SPANXA2,SPANXA2-OT1,SPANXD	["INTERCHROMOSOMAL[chr17--chrX]"]
sim2_reads	JAFFA-Direct	CYP11B1--DCX	4	3	CYP11B1,GML	DCX	["INTERCHROMOSOMAL[chr8--chrX]"]
sim2_reads	JAFFA-Direct	FRAS1--PRAM1	4	3	AC093897.1,FRAS1,MINOS1P4,RP11-666L21.2,SERBP1P5	PRAM1	["INTERCHROMOSOMAL[chr4--chr19]"]
sim2_reads	JAFFA-Direct	DEFB128--BARX1	4	3	DEFB128	BARX1	["INTERCHROMOSOMAL[chr20--chr9]"]
sim2_reads	JAFFA-Direct	PSMF1--TUBB	4	3	ACTG1P3,C20ORF46,C20orf46,PSMF1,TMEM74B	AL662797.1,AL662797.3,TUBB,XXbac-BPG252P9.9	["INTERCHROMOSOMAL[chr20--chr6]"]
sim2_reads	JAFFA-Direct	BARHL2--GPM6A	1	6	BARHL2	AC097537.1,AC110794.1,GPM6A,RP11-598O12.1,RP11-806K15.1	["INTERCHROMOSOMAL[chr1--chr4]"]
sim2_reads	JAFFA-Direct	GAN--FAU	3	4	AC092139.1,AC092139.2,GAN,MIR4720,RP11-391L3.1	FAU,MRPL49,SYVN1	["INTERCHROMOSOMAL[chr16--chr11]"]
sim2_reads	JAFFA-Direct	SULT1A1--IFNAR1	6	1	SULT1A1	IFNAR1,USF1P1	["INTERCHROMOSOMAL[chr16--chr21]"]
sim2_reads	JAFFA-Direct	HS3ST2--TINAGL1	1	6	HS3ST2	AC114488.1,RP11-73M7.1,TINAGL1	["INTERCHROMOSOMAL[chr16--chr1]"]
sim2_reads	JAFFA-Direct	EHF--GNA13	3	4	EHF	AC037487.2,GNA13,RP11-583F2.5	["INTERCHROMOSOMAL[chr11--chr17]"]
sim2_reads	JAFFA-Direct	PCDHGA1--SLC25A22	6	0	PCDHGA1	SLC25A22	["INTERCHROMOSOMAL[chr5--chr11]"]
sim2_reads	JAFFA-Direct	PRDM6--IL18R1	6	0	AC106786.1,PRDM6	IL18R1,IL1RL1	["INTERCHROMOSOMAL[chr5--chr2]"]
sim2_reads	JAFFA-Direct	VCX3A--UGT1A1	3	3	VCX3A,VCX3B	UGT1A1	["INTERCHROMOSOMAL[chrX--chr2]"]
sim2_reads	JAFFA-Direct	TMED4--MED12L	4	2	TMED4	5S_rRNA.53,AC078816.1,GPR171,GPR87,IGSF10,MED12L,P2RY12,P2RY13,P2RY14,RN5S145,RNA5SP145,RP11-600P18.4,SETP11	["INTERCHROMOSOMAL[chr7--chr3]"]
sim2_reads	JAFFA-Direct	HOXA1--IP6K1	3	3	HOTAIRM1,HOXA1	AC139451.1,COX6CP14,IP6K1,RP13-1056D16.2,RP13-480C15.1	["INTERCHROMOSOMAL[chr7--chr3]"]
sim2_reads	JAFFA-Direct	QKI--PARK7	2	4	QKI	PARK7	["INTERCHROMOSOMAL[chr6--chr1]"]
sim2_reads	JAFFA-Direct	FBLN7--SDE2	5	1	FBLN7	C1orf55,SDE2	["INTERCHROMOSOMAL[chr2--chr1]"]
sim2_reads	JAFFA-Direct	LONRF2--KLK4	2	4	LONRF2	KLK4	["INTERCHROMOSOMAL[chr2--chr19]"]
sim2_reads	JAFFA-Direct	SERPINB7--FGF17	4	2	SERPINB7	FGF17	["INTERCHROMOSOMAL[chr18--chr8]"]
sim2_reads	JAFFA-Direct	ASXL3--NRG1	4	2	ASXL3	5S_rRNA.410,5S_rRNA.66,NRG1,NRG1-IT1,NRG1-IT2,NRG1-IT3,RN5S262,RN5S263,RNA5SP262,RNA5SP263,RP11-1002K11.1,RP11-275E10.1,RP11-468C1.1,RP11-669B22.1	["INTERCHROMOSOMAL[chr18--chr8]"]
sim2_reads	JAFFA-Direct	DSC2--GP9	2	4	DSC2,DSCAS,RP11-408H20.1,RP11-408H20.2	GP9	["INTERCHROMOSOMAL[chr18--chr3]"]
sim2_reads	JAFFA-Direct	MEOX1--NDUFAF3	3	3	MEOX1	DALRD3,MIR191,NDUFAF3	["INTERCHROMOSOMAL[chr17--chr3]"]
sim2_reads	JAFFA-Direct	KRT15--OBSL1	4	2	KRT15	AC009955.4,INHA,OBSL1,RP11-256I23.2	["INTERCHROMOSOMAL[chr17--chr2]"]
sim2_reads	JAFFA-Direct	RAB21--CD6	3	3	AC089984.1,RAB21,RP11-2H8.2	CD6,RNU6-933P,U6,U6.601	["INTERCHROMOSOMAL[chr12--chr11]"]
sim2_reads	JAFFA-Direct	GAS2L3--C3orf33	1	5	AC010200.1,GAS2L3,RP11-575G13.2	C3ORF33,C3orf33	["INTERCHROMOSOMAL[chr12--chr3]"]
sim2_reads	JAFFA-Direct	KIAA1731--IL9	1	5	KIAA1731,SCARNA9,TAF1D	IL9	["INTERCHROMOSOMAL[chr11--chr5]"]
sim2_reads	JAFFA-Direct	NOL3--UMOD	2	4	KIAA0895L,NOL3	UMOD	["INTRACHROMOSOMAL[chr16:46.84Mb]"]
sim2_reads	JAFFA-Direct	APC2--ZNF93	2	4	APC2,C19orf25,CTB-25B13.12	AC007204.1,AC007204.2,ZNF93	["INTRACHROMOSOMAL[chr19:18.54Mb]"]
sim2_reads	JAFFA-Direct	RAB19--CEP112	2	3	RAB19,SLC37A3	AC004805.1,AC004805.2,AC004805.3,CEP112,CTD-2535L24.2,GS1-531I17.2,GS1-531I17.3	["INTERCHROMOSOMAL[chr7--chr17]"]
sim2_reads	JAFFA-Direct	FAM170A--C19orf24	2	3	FAM170A,HSD17B4	C19orf24	["INTERCHROMOSOMAL[chr5--chr19]"]
sim2_reads	JAFFA-Direct	CGRRF1--CAP2	4	1	CGRRF1	CAP2,RPL7P26	["INTERCHROMOSOMAL[chr14--chr6]"]
sim2_reads	JAFFA-Direct	FSD1L--THAP4	5	0	FSD1L,RALGAPA1P,RALGAPA1P1	5S_rRNA.206,ATG4B,RN5S122,RNA5SP122,THAP4	["INTERCHROMOSOMAL[chr9--chr2]"]
sim2_reads	JAFFA-Direct	ZFP92--PBX3	2	3	U82695.10,ZFP92	AL358074.1,PBX3,RP11-423C15.3	["INTERCHROMOSOMAL[chrX--chr9]"]
sim2_reads	JAFFA-Direct	SVOPL--FDXACB1	3	2	AC013429.1,AC013429.4,AC020983.1,AC020983.5,RF00561,SNORA40,SNORA40.17,SVOPL	ALG9,ALG9-IT1,AP001781.1,AP001781.2,AP001781.3,C11ORF1,C11orf1,FDXACB1,GNG5P3,RP11-108O10.4,RP11-108O10.8	["INTERCHROMOSOMAL[chr7--chr11]"]
sim2_reads	JAFFA-Direct	SH2B2--PRSS54	2	3	MIR4285,SH2B2	AC009107.1,CCDC113,KLKBL4,PRSS54	["INTERCHROMOSOMAL[chr7--chr16]"]
sim2_reads	JAFFA-Direct	AKAP7--C8orf33	1	4	AKAP7,AL137222.1,RP1-209B5.2	C8ORF33,C8orf33	["INTERCHROMOSOMAL[chr6--chr8]"]
sim2_reads	JAFFA-Direct	MPV17--GNE	2	3	MPV17	CLTA,GNE,RNU4-53P,U4,U4.66	["INTERCHROMOSOMAL[chr2--chr9]"]
sim2_reads	JAFFA-Direct	LRRC4B--CFC1	4	1	AC008743.1,CTD-2560K21.6,LRRC4B	AC013269.2,AC013269.3,CFC1,CFC1B	["INTERCHROMOSOMAL[chr19--chr2]"]
sim2_reads	JAFFA-Direct	HSD17B14--PTK6	2	3	HSD17B14	PTK6	["INTERCHROMOSOMAL[chr19--chr20]"]
sim2_reads	JAFFA-Direct	PPL--CLC	2	3	PPL,SEC14L5	CLC	["INTERCHROMOSOMAL[chr16--chr19]"]
sim2_reads	JAFFA-Direct	EFCAB11--RAB3A	3	2	EFCAB11,RAB42P1	MPV17L2,RAB3A	["INTERCHROMOSOMAL[chr14--chr19]"]
sim2_reads	JAFFA-Direct	MANSC4--SLC37A2	3	2	MANSC4,RP11-1060J15.8	AP001007.1,SLC37A2	["INTERCHROMOSOMAL[chr12--chr11]"]
sim2_reads	JAFFA-Direct	RNASEL--PRG3	3	2	RNASEL	PRG3	["INTERCHROMOSOMAL[chr1--chr11]"]
sim2_reads	JAFFA-Direct	NPPA--AHI1	2	3	NPPA,NPPA-AS1	AHI1,AL049552.1,LINC00271,RP3-388E23.2	["INTERCHROMOSOMAL[chr1--chr6]"]
sim2_reads	JAFFA-Direct	CSGALNACT2--C1GALT1C1	3	2	CSGALNACT2	C1GALT1C1	["INTERCHROMOSOMAL[chr10--chrX]"]
sim2_reads	JAFFA-Direct	TMEM132A--C8orf44	2	2	AP003721.1,RP11-881M11.4,SLC15A3,TMEM132A	C8ORF44,C8orf44,C8orf44-SGK3	["INTERCHROMOSOMAL[chr11--chr8]"]
sim2_reads	JAFFA-Direct	TMEM132A--C8orf44	2	2	AP003721.1,RP11-881M11.4,SLC15A3,TMEM132A	C8ORF44,C8orf44,C8orf44-SGK3	["INTERCHROMOSOMAL[chr11--chr8]"]
sim2_reads	JAFFA-Direct	SASS6--RP11-87H9.3	2	2	AC093019.1,AC093019.2,RP4-714D9.2,RP4-714D9.4,SASS6	PGM5P2,RP11-87H9.2,RP11-87H9.3	["INTERCHROMOSOMAL[chr1--chr9]"]
sim2_reads	JAFFA-Direct	DAZ3--VWC2	4	0	DAZ2,DAZ3,DAZ4	VWC2,ZPBP	["INTERCHROMOSOMAL[chrY--chr7]"]
sim2_reads	JAFFA-Direct	SCN2B--NEUROG2	4	0	SCN2B	AC023886.1,NEUROG2,RP11-402J6.1	["INTERCHROMOSOMAL[chr11--chr4]"]
sim2_reads	JAFFA-Direct	DMRTC1B--STARD3NL	3	1	DMRTC1B,FAM226B,FAM236B,FAM236D,RP1-172N19.1,RP1-172N19.5,RP11-69A21.2	STARD3NL	["INTERCHROMOSOMAL[chrX--chr7]"]
sim2_reads	JAFFA-Direct	GRPR--CCRL2	1	3	AC078993.1,GRPR,RP11-431J24.2	CCRL2	["INTERCHROMOSOMAL[chrX--chr3]"]
sim2_reads	JAFFA-Direct	VDAC1--OOSP1	1	3	VDAC1,VDAC1P1	AP000790.1,OOSP1	["INTERCHROMOSOMAL[chr5--chr11]"]
sim2_reads	JAFFA-Direct	SEC24B--SERPINB2	1	3	MIR576,Metazoa_SRP,RN7SL55P,RP11-264J9.1,SEC24B,SEC24B-AS1	SERPINB10,SERPINB2	["INTERCHROMOSOMAL[chr4--chr18]"]
sim2_reads	JAFFA-Direct	KY--ZNF211	2	2	EPHB1,KY	AC003682.1,AC003682.16,ZNF134,ZNF211	["INTERCHROMOSOMAL[chr3--chr19]"]
sim2_reads	JAFFA-Direct	TTC28--RAB17	2	2	Metazoa_SRP,RF00150,RN7SL162P,RN7SL757P,SNORD42,SNORD42.1,TTC28,TTC28-AS1	AC104667.2,AC104667.3,RAB17	["INTERCHROMOSOMAL[chr22--chr2]"]
sim2_reads	JAFFA-Direct	COX10--SHF	1	3	COX10,COX10-AS1,RF00090,SNORA74,SNORA74.6	AC051619.4,AC051619.6,AC051619.7,AC051619.8,CTD-2651B20.1,CTD-2651B20.6,CTD-2651B20.7,RP11-519G16.2,SHF	["INTERCHROMOSOMAL[chr17--chr15]"]
sim2_reads	JAFFA-Direct	ATXN3--SHPK	2	2	ATXN3,AX721199,RP11-529H20.5,RP11-529H20.6,TRIP11	AC027796.1,AC027796.2,AC027796.5,RP11-235E17.2,RP11-235E17.3,RP11-235E17.4,RP11-235E17.5,SHPK,TRPV1	["INTERCHROMOSOMAL[chr14--chr17]"]
sim2_reads	JAFFA-Direct	RHNO1--C1QTNF4	2	2	C12ORF32,C12orf32,FOXM1,RHNO1,TULP3	C1QTNF4	["INTERCHROMOSOMAL[chr12--chr11]"]
sim2_reads	JAFFA-Direct	SH2D5--IRX5	1	3	SH2D5	IRX5	["INTERCHROMOSOMAL[chr1--chr16]"]
sim2_reads	JAFFA-Direct	GPR83--COMMD2	2	2	GPR83	COMMD2	["INTERCHROMOSOMAL[chr11--chr3]"]
sim2_reads	JAFFA-Direct	ZSWIM2--AQP12A	3	1	ZSWIM2	AQP12A	["INTRACHROMOSOMAL[chr2:53.92Mb]"]
sim2_reads	JAFFA-Direct	ARHGEF9--BEX4	3	1	ARHGEF9,ARHGEF9-IT1,BTF3P8,MIR1468,RP11-357C3.2	BEX4	["INTRACHROMOSOMAL[chrX:39.46Mb]"]
sim2_reads	JAFFA-Direct	FLI1--WNK4	2	1	AP001122.1,FLI1,FLI1-AS1,RP11-744N12.3,SENCR	COA3,WNK4	["INTERCHROMOSOMAL[chr11--chr17]"]
sim2_reads	JAFFA-Direct	TMEM213--APOA2	3	0	ATP6V0A4,KIAA1549,TMEM213	AL590714.1,APOA2	["INTERCHROMOSOMAL[chr7--chr1]"]
sim2_reads	JAFFA-Direct	DMRTC1--STARD3NL	2	1	AL353999.2,DMRTC1,DMRTC1-AS1,DMRTC1B,FAM236A,LINC00684	STARD3NL	["INTERCHROMOSOMAL[chrX--chr7]"]
sim2_reads	JAFFA-Direct	PRRG3--ST3GAL2	2	1	PRRG3	AC012184.1,RP11-529K1.4,ST3GAL2	["INTERCHROMOSOMAL[chrX--chr16]"]
sim2_reads	JAFFA-Direct	PTBP3--NT5C1B-RDH14	1	2	5S_rRNA.25,HSPE1P28,Metazoa_SRP,PTBP3,RN5S295,RN7SL430P,RN7SL57P,RNA5SP295,ROD1,RP11-165N19.4	NT5C1B,NT5C1B-RDH14,RDH14,RNU6-1215P,U6,U6.609	["INTERCHROMOSOMAL[chr9--chr2]"]
sim2_reads	JAFFA-Direct	MDH2--C17orf80	1	2	MDH2	AC087301.1,C17ORF80,C17orf80,CPSF4L,FAM104A,RP11-661C3.2	["INTERCHROMOSOMAL[chr7--chr17]"]
sim2_reads	JAFFA-Direct	CCDC136--EXOSC9	2	1	CCDC136	CCNA2,EXOSC9	["INTERCHROMOSOMAL[chr7--chr4]"]
sim2_reads	JAFFA-Direct	HADH--EFCAB9	1	2	HADH	EFCAB9	["INTERCHROMOSOMAL[chr4--chr5]"]
sim2_reads	JAFFA-Direct	COL18A1--MMP1	1	2	BX322563.3,COL18A1,COL18A1-AS1,COL18A1-AS2,NCRNA00175,SLC19A1	MMP1,RP11-725K16.4,WTAPP1	["INTERCHROMOSOMAL[chr21--chr11]"]
sim2_reads	JAFFA-Direct	EXO1--MGME1	1	2	EXO1	C20ORF72,C20orf72,MGME1,OVOL2,SNX5	["INTERCHROMOSOMAL[chr1--chr20]"]
sim2_reads	JAFFA-Direct	DAZ4--VWC2	2	0	DAZ1,DAZ2,DAZ3,DAZ4	VWC2,ZPBP	["INTERCHROMOSOMAL[chrY--chr7]"]
sim2_reads	JAFFA-Direct	COQ4--SSX2	2	0	COQ4,TRUB2	5S_rRNA.295,AL450023.1,AL450023.3,RN5S504,RNA5SP504,RP11-552J9.10,RP11-552J9.11,RP11-552J9.9,SSX2,SSX2B,SSX7,SSXP5	["INTERCHROMOSOMAL[chr9--chrX]"]
sim2_reads	JAFFA-Direct	TNFRSF10C--ZNF8	2	0	TNFRSF10C	AC010642.1,AC020915.1,AC020915.2,AC020915.4,CTD-3138B18.4,ERVK3-1,ZNF8	["INTERCHROMOSOMAL[chr8--chr19]"]
sim2_reads	JAFFA-Direct	RIMS1--FRG2	2	0	AL035633.1,AL445256.1,RIMS1,RP5-1046G13.2	FRG2	["INTERCHROMOSOMAL[chr6--chr4]"]
sim2_reads	JAFFA-Direct	SLC1A4--CASP1	2	0	RNU6-548P,SLC1A4,U6,U6.1278	CARD16,CARD17,CASP1,CASP1P2,RP11-886D15.2	["INTERCHROMOSOMAL[chr2--chr11]"]
sim2_reads	JAFFA-Direct	RABL2B--PAMR1	2	0	AC002055.4,RABL2B,RPL23AP82	PAMR1	["INTERCHROMOSOMAL[chr22--chr11]"]
sim2_reads	JAFFA-Direct	CGB5--PRSS56	2	0	CGB1,CGB5	PRSS56	["INTERCHROMOSOMAL[chr19--chr2]"]
sim2_reads	JAFFA-Direct	NLRX1--GNGT2	2	0	NLRX1	ABI3,GNGT2	["INTERCHROMOSOMAL[chr11--chr17]"]
sim2_reads	JAFFA-Direct	FGD1--CNGA1	1	1	FGD1,TSR2	AC107068.1,CNGA1,NIPAL1	["INTERCHROMOSOMAL[chrX--chr4]"]
sim2_reads	JAFFA-Direct	COQ4--SSX2B	1	1	COQ4,TRUB2	AC244505.4,RP13-77O11.7,RP13-77O11.8,SSX2B	["INTERCHROMOSOMAL[chr9--chrX]"]
sim2_reads	JAFFA-Direct	TOX--C17orf47	1	1	AC090152.1,AC105150.1,RNU4-50P,RP11-25K19.1,RP11-328K2.1,TOX,U4,U4.24	C17orf47,RP11-112H10.4,SEPT4-AS1	["INTERCHROMOSOMAL[chr8--chr17]"]
sim2_reads	JAFFA-Direct	RABL2A--PAMR1	1	1	RABL2A	PAMR1	["INTERCHROMOSOMAL[chr2--chr11]"]
sim2_reads	JAFFA-Direct	PLIN3--CLCNKA	1	1	AC027319.1,CTC-518P12.6,PLIN3	CLCNKA,HSPB7	["INTERCHROMOSOMAL[chr19--chr1]"]
sim2_reads	JAFFA-Direct	SGSH--ZNF676	1	1	CARD14,SGSH,SLC26A11	BNIP3P30,RP11-157B13.6,ZNF676	["INTERCHROMOSOMAL[chr17--chr19]"]
sim2_reads	JAFFA-Direct	GSE1--FAM196A	1	1	AC092127.1,AC092127.2,AC092377.1,COX6CP16,CTC-786C10.1,CTC-786C10.2,CTD-2542L18.1,GINS2,GSE1,KIAA0182,LINC00311,MIR5093,Metazoa_SRP,NCRNA00311,RN7SL381P,RP11-118F19.1,RP11-680G10.1,TMEM148	DOCK1,FAM196A	["INTERCHROMOSOMAL[chr16--chr10]"]
sim2_reads	JAFFA-Direct	C16orf78--TNFRSF25	1	1	C16ORF78,C16orf78	ESPN,PLEKHG5,TNFRSF25	["INTERCHROMOSOMAL[chr16--chr1]"]
sim2_reads	JAFFA-Direct	PATL2--RDM1	1	1	PATL2	RDM1	["INTERCHROMOSOMAL[chr15--chr17]"]
sim2_reads	JAFFA-Direct	WSB2--LY96	1	1	RFC5,WSB2	LY96	["INTERCHROMOSOMAL[chr12--chr8]"]
sim2_reads	JAFFA-Direct	EIF2S3L--PAK1IP1	1	1	AC068775.1,EIF2S3B,EIF2S3L	C6ORF52,C6orf52,PAK1IP1	["INTERCHROMOSOMAL[chr12--chr6]"]
sim2_reads	JAFFA-Direct	PLA2G2C--NAA38	1	1	PLA2G2C	CHD3,CYB5D1,LSM8,LSMD1,NAA38	["INTERCHROMOSOMAL[chr1--chr7]"]
sim2_reads	JAFFA-Direct	NBPF4--ABHD17C	1	1	NBPF4,NBPF5,NBPF5P,NBPF6,RP11-242D10.2,RP11-483I13.4,SLC25A24P1,SLC25A24P2	ABHD17C,AC023302.1,FAM108C1,RP11-28H5.2	["INTERCHROMOSOMAL[chr1--chr15]"]
sim2_reads	JAFFA-Direct	DAZ2--VWC2	1	0	DAZ1,DAZ2,DAZ4	VWC2,ZPBP	["INTERCHROMOSOMAL[chrY--chr7]"]
sim2_reads	JAFFA-Direct	BEND2--PDCD1LG2	1	0	BEND2	PDCD1LG2	["INTERCHROMOSOMAL[chrX--chr9]"]
sim2_reads	JAFFA-Direct	DEFA3--COBL	1	0	DEFA1B,DEFA3,DEFT1P2	AC004830.1,COBL,RP4-724E13.2,RPL7L1P2	["INTERCHROMOSOMAL[chr8--chr7]"]
sim2_reads	JAFFA-Direct	CYP11B2--DCX	1	0	CYP11B2,GML	DCX	["INTERCHROMOSOMAL[chr8--chrX]"]
sim2_reads	JAFFA-Direct	MCM7--SMIM19	1	0	AP4M1,MCM7,MIR106B,MIR25,MIR93	RP11-503E24.3,SLC20A2,SMIM19	["INTERCHROMOSOMAL[chr7--chr8]"]
sim2_reads	JAFFA-Direct	TNFRSF6B--MAP3K4	1	0	AL353715.1,ARFRP1,RTEL1,RTEL1-TNFRSF6B,TNFRSF6B	AGPAT4,AL139393.2,MAP3K4,RP3-428L16.2	["INTERCHROMOSOMAL[chr20--chr6]"]
sim2_reads	JAFFA-Direct	LRRC4B--CFC1B	1	0	AC008743.1,CTD-2560K21.6,LRRC4B	AC013269.2,AC013269.3,CFC1,CFC1B	["INTERCHROMOSOMAL[chr19--chr2]"]
sim2_reads	JAFFA-Direct	SMG6--KERA	1	0	AC090617.1,AC090617.2,AC090617.3,AC090617.4,AC090617.5,AC130689.5,AL450226.1,AL450226.2,MCUR1P1,Metazoa_SRP,RN7SL624P,RP11-667K14.5,RP11-667K14.8,SMG6,SRR	KERA	["INTERCHROMOSOMAL[chr17--chr12]"]
sim2_reads	JAFFA-Direct	SULT1A3--IFNAR1	1	0	AC106782.1,AC133555.3,AC133555.5,BOLA2,BOLA2-SMG1P6,BOLA2B,RP11-345J4.3,RP11-345J4.5,RP11-347C12.3,RUNDC2C,SLX1A,SLX1A-SULT1A3,SLX1B,SLX1B-SULT1A4,SNX29P2,SULT1A3,SULT1A4	IFNAR1,USF1P1	["INTERCHROMOSOMAL[chr16--chr21]"]
sim2_reads	JAFFA-Direct	ANGEL1--FCGR3A	1	0	ANGEL1,RP11-488C13.5	AL590385.1,AL590385.2,FCGR2B,FCGR2C,FCGR3A,FCGR3B,HSPA7,RP11-25K21.5,RP11-25K21.6,RP11-5K23.5,RPS23P9	["INTERCHROMOSOMAL[chr14--chr1]"]
sim2_reads	JAFFA-Direct	SLC2A14--IGHA2	1	0	AC006517.1,AC124891.1,RP11-277J24.1,RP11-815D16.1,SLC2A14	IGH-.g@,IGH-@,IGH.g@,IGH@,IGHA2	["INTERCHROMOSOMAL[chr12--chr14]"]
sim2_reads	JAFFA-Direct	TSPAN4--COL20A1	1	0	AP006623.1,RP11-1391J7.1,TSPAN4	COL20A1	["INTERCHROMOSOMAL[chr11--chr20]"]
sim2_reads	JAFFA-Direct	APC2--CTC-559E9.6	1	0	APC2,C19orf25,CTB-25B13.12	AC011477.2,AC011477.4,CTC-559E9.4,CTC-559E9.5,CTC-559E9.6,ZNF506	["INTRACHROMOSOMAL[chr19:18.41Mb]"]
sim2_reads	nFuse	VGF--ENTPD6	2085	1999	VGF	AL035252.1,ENTPD6	["INTERCHROMOSOMAL[chr7--chr20]"]
sim2_reads	nFuse	KCNG1--GKN1	2009	1870	AL050404.1,KCNG1,RP5-955M13.4	GKN1	["INTERCHROMOSOMAL[chr20--chr2]"]
sim2_reads	nFuse	AP000304.12--GYS2	2033	1825	ATP5O,ATP5PO,CRYZL1,DONSON,ITSN1,LINC00649,Metazoa_SRP,RN7SL740P	C12ORF39,C12orf39,GYS2,SPX	[]
sim2_reads	nFuse	POLDIP3--TNFSF14	1934	1862	POLDIP3	TNFSF14	["INTERCHROMOSOMAL[chr22--chr19]"]
sim2_reads	nFuse	GBA2--TRNP1	1968	1757	CREB3,GBA2,RGP1	TRNP1	["INTERCHROMOSOMAL[chr9--chr1]"]
sim2_reads	nFuse	NDUFS5--AC093158.1	1782	1890	NDUFS5	AC093158.1,AC105271.1,FPGT,FPGT-TNNI3K,LRRC53,RP11-439H8.4,RP4-650F12.2,TNNI3K	[]
sim2_reads	nFuse	THBS3--NEBL	1869	1750	MTX1,RP11-263K19.4,THBS3	AL157398.1,C10ORF113,C10orf113,EIF4BP2,MTND1P21,NEBL,NEBL-AS1,NPM1P30,RP11-165O3.2,RP11-565H13.2,RP11-56H7.2,RP11-56H7.3	["INTERCHROMOSOMAL[chr1--chr10]"]
sim2_reads	nFuse	MOGAT2--ALOX15B	1678	1595	MOGAT2	ALOX15B	["INTERCHROMOSOMAL[chr11--chr17]"]
sim2_reads	nFuse	NUFIP2--CORT	1625	1640	NUFIP2	APITD1,APITD1-CORT,CENPS-CORT,CORT	["INTERCHROMOSOMAL[chr17--chr1]"]
sim2_reads	nFuse	NUTF2--ETV2	1696	1548	AC040162.2,CENPT,CTC-479C5.11,NUTF2	ETV2	["INTERCHROMOSOMAL[chr16--chr19]"]
sim2_reads	nFuse	ZFP36L1--SLC7A10	1813	1392	ZFP36L1	AC008738.4,CTD-2540B15.6,SLC7A10	["INTERCHROMOSOMAL[chr14--chr19]"]
sim2_reads	nFuse	UGT1A3--TEK	1569	1581	AC114812.1,AC114812.10,AC114812.3,AC114812.4,AC114812.5,AC114812.9,DNAJB3,UGT1A1,UGT1A10,UGT1A2P,UGT1A3,UGT1A4,UGT1A5,UGT1A6,UGT1A7,UGT1A8,UGT1A9	5S_rRNA.325,AL355433.1,RN5S280,RNA5SP280,RP11-179D22.1,TEK	["INTERCHROMOSOMAL[chr2--chr9]"]
sim2_reads	nFuse	C10orf93--ACOT6	1517	1499	C10ORF93,C10orf93,CFAP46,TTC40	ACOT6,RP3-414A15.10	[]
sim2_reads	nFuse	AC016723.4--RSPO3	1532	1480	AC016723.1,AC016723.4,B3GALT1	RSPO3	["INTERCHROMOSOMAL[chr2--chr6]"]
sim2_reads	nFuse	ATP11A--ZNF317	1446	1540	AL162711.1,AL356740.1,ATP11A,ATP11A-AS1,BC041346,RP11-73M11.2	ZNF317	["INTERCHROMOSOMAL[chr13--chr19]"]
sim2_reads	nFuse	SRF--HEATR2	1507	1471	SRF	HEATR2,PRKAR1B	["INTERCHROMOSOMAL[chr6--chr7]"]
sim2_reads	nFuse	C9orf79--WEE2	1522	1402	C9ORF79,C9orf79,FAM75E1,SPATA31E1	RNU1-82P,RP5-894A10.5,U1,U1.94,WEE2,WEE2-AS1	[]
sim2_reads	nFuse	IGFBP7--ZCRB1	1515	1368	IGFBP7,IGFBP7-AS1,POLR2B,RP11-12A1.1,RP11-738E22.1,UBE2CP3	PPHLN1,ZCRB1	["INTERCHROMOSOMAL[chr4--chr12]"]
sim2_reads	nFuse	SULT2A1--ETV4	1331	1502	SULT2A1	AC068675.1,DHX8,ETV4,RP11-392O1.4	["INTERCHROMOSOMAL[chr19--chr17]"]
sim2_reads	nFuse	AL391421.1--FBL	1443	1339	AL391421.1,DLG5,Metazoa_SRP,RN7SL284P,RP11-126H7.4	FBL	["INTERCHROMOSOMAL[chr10--chr19]"]
sim2_reads	nFuse	TXNIP--C11orf57	1559	1203	TXNIP	C11ORF57,C11orf57,NKAPD1,PIH1D2,TIMM8B	["INTERCHROMOSOMAL[chr1--chr11]"]
sim2_reads	nFuse	FAM71E1--GRRP1	1414	1328	EMC10,FAM71E1	FAM110D,GRRP1	[]
sim2_reads	nFuse	GPRC5B--PTGDR	1404	1288	GPRC5B,IQCK	PTGDR	["INTERCHROMOSOMAL[chr16--chr14]"]
sim2_reads	nFuse	NMUR2--ABCC2	1371	1213	NMUR2	ABCC2,NANOGP6	["INTERCHROMOSOMAL[chr5--chr10]"]
sim2_reads	nFuse	DLK2--EPHB2	1293	1291	ABCC10,DLK2	AL512444.1,AL611946.1,EPHB2,MIR4253,MIR4684,RP1-74M1.3,RP11-69E9.1	["INTERCHROMOSOMAL[chr6--chr1]"]
sim2_reads	nFuse	AC140481.2--VMO1	1271	1289	AC140481.1,AC140481.2,AC140481.3,AC140481.4,POTEJ,PRSS40A,TISP43	VMO1	["INTERCHROMOSOMAL[chr2--chr17]"]
sim2_reads	nFuse	KIR3DL2--HUNK	1287	1257	KIR3DL1,KIR3DL2	AP000260.4,HUNK,HUNK-AS1	["INTERCHROMOSOMAL[chr19--chr21]"]
sim2_reads	nFuse	LRP1--GRM7	1313	1098	LRP1,LRP1-AS,MIR1228,RP11-545N8.3,STAT6	AC023485.1,AC066606.1,AC068313.1,AC069277.1,GRM7,GRM7-AS1,GRM7-AS2,GRM7-AS3,MRPS36P1,RP11-157E16.1	["INTERCHROMOSOMAL[chr12--chr3]"]
sim2_reads	nFuse	CSNK2A1--IGFBPL1	1208	1185	AC023946.1,CSNK2A1,CSNK2A3,GALNT18,GALNTL4,RP11-567I13.1	IGFBPL1	["INTERCHROMOSOMAL[chr20--chr9]"]
sim2_reads	nFuse	USP16--TRGV1	1287	1086	AF129075.2,RP1-100J12.1,USP16	TRGV1	["INTERCHROMOSOMAL[chr21--chr7]"]
sim2_reads	nFuse	UBE2J1--HMMR	1198	1111	UBE2J1	HMMR,HMMR-AS1,RP11-80G7.1	["INTERCHROMOSOMAL[chr6--chr5]"]
sim2_reads	nFuse	GPR158--SLC27A4	1068	1143	7SK,7SK.138,GPR158,GPR158-AS1,RN7SKP220,RP11-80K21.1	SLC27A4,TMSB4XP4,TMSL4	["INTERCHROMOSOMAL[chr10--chr9]"]
sim2_reads	nFuse	RFESD--HP	1074	1130	RFESD,SPATA9	HP,HPR,TXNL4B	["INTERCHROMOSOMAL[chr5--chr16]"]
sim2_reads	nFuse	CELA1--RP11-357H14.7	1091	1095	CELA1	AC103702.1,HOXB-AS1,HOXB-AS2,HOXB-AS3,HOXB3,HOXB4,HOXB5,HOXB6,MIR10A,RP11-357H14.11,RP11-357H14.12,RP11-357H14.16,hsa-mir-10a	[]
sim2_reads	nFuse	ZDHHC22--TXNRD3	1041	1140	AC007375.1,AC007375.2,AC007375.3,RP11-463C8.7,TMEM63C,ZDHHC22	AC024558.1,RP11-390G14.1,TXNRD3,TXNRD3IT1,TXNRD3NB	["INTERCHROMOSOMAL[chr14--chr3]"]
sim2_reads	nFuse	ARF3--SNX20	1062	1077	AC073610.1,AC073610.3,AC073610.5,ARF3,CCDC65,FKBP11,RP11-302B13.1,RP11-302B13.5	AC007608.3,RP11-401P9.5,SNX20	["INTERCHROMOSOMAL[chr12--chr16]"]
sim2_reads	nFuse	PRRT4--ZMYM6	1111	1024	PRRT4	AC114490.1,AC114490.2,AC114490.3,RP11-244H3.1,RP11-244H3.2,RP11-244H3.4,TMEM35B,ZMYM6,ZMYM6NB	["INTERCHROMOSOMAL[chr7--chr1]"]
sim2_reads	nFuse	CYB561--CGRRF1	1081	1049	CYB561	CGRRF1	["INTERCHROMOSOMAL[chr17--chr14]"]
sim2_reads	nFuse	LRRC50--SYNPO2	1723	393	DNAAF1,TAF1C	AC096745.1,RP11-358D17.1,SYNPO2	[]
sim2_reads	nFuse	AP000304.12--GYS2	2032	82	ATP5O,ATP5PO,CRYZL1,DONSON,ITSN1,LINC00649,Metazoa_SRP,RN7SL740P	C12ORF39,C12orf39,GYS2,SPX	[]
sim2_reads	nFuse	KCNG1--GKN1	2018	37	AL050404.1,KCNG1,RP5-955M13.4	GKN1	["INTERCHROMOSOMAL[chr20--chr2]"]
sim2_reads	nFuse	AP000304.12--GYS2	2033	5	ATP5O,ATP5PO,CRYZL1,DONSON,ITSN1,LINC00649,Metazoa_SRP,RN7SL740P	C12ORF39,C12orf39,GYS2,SPX	[]
sim2_reads	nFuse	RUNX2--ARIH2	997	1027	AL096865.1,AL161907.1,RNU6-515P,RP1-166H4.2,RP1-244F24.1,RUNX2,RUNX2-AS1,SUPT3H,U6,U6.1232	AC137630.1,AC137630.2,AC137630.4,ARIH2,ARIH2OS,C3ORF71,C3orf71,RP13-131K19.1,RP13-131K19.2,RP13-131K19.7	["INTERCHROMOSOMAL[chr6--chr3]"]
sim2_reads	nFuse	GBA2--TRNP1	1969	39	CREB3,GBA2,RGP1	TRNP1	["INTERCHROMOSOMAL[chr9--chr1]"]
sim2_reads	nFuse	KCNG1--GKN1	1995	10	AL050404.1,KCNG1,RP5-955M13.4	GKN1	["INTERCHROMOSOMAL[chr20--chr2]"]
sim2_reads	nFuse	SPESP1--ZNF438	941	1048	AC027088.1,AC027088.3,AC027088.4,AC087639.1,ANP32A,NOX5,RP11-696L21.2,RP11-809H16.2,RP11-809H16.3,RP11-809H16.4,SPESP1	AL359532.1,DDX10P1,RP11-330O11.2,RP11-330O11.3,ZNF438	["INTERCHROMOSOMAL[chr15--chr10]"]
sim2_reads	nFuse	CALD1--NFATC1	1036	944	CALD1	AC018445.1,NFATC1	["INTERCHROMOSOMAL[chr7--chr18]"]
sim2_reads	nFuse	SLC44A3--RORB	1960	11	RP11-465K1.2,SLC44A3	RORB,RORB-AS1,RP11-171A24.3	["INTERCHROMOSOMAL[chr1--chr9]"]
sim2_reads	nFuse	SOS2--MRPS21	1888	34	SOS2	MRPS21	["INTERCHROMOSOMAL[chr14--chr1]"]
sim2_reads	nFuse	EHMT2--SMAP2	941	978	EHMT2,EHMT2-AS1,XXbac-BPG254B15.10	AL031985.1,RP1-228H13.2,SMAP2	["INTERCHROMOSOMAL[chr6--chr1]"]
sim2_reads	nFuse	C10orf113--THBS3	1874	37	C10ORF113,C10orf113,NEBL	MTX1,RP11-263K19.4,THBS3	["INTERCHROMOSOMAL[chr10--chr1]"]
sim2_reads	nFuse	SLC44A3--RORB	79	1828	RP11-465K1.2,SLC44A3	RORB,RORB-AS1,RP11-171A24.3	["INTERCHROMOSOMAL[chr1--chr9]"]
sim2_reads	nFuse	SOS2--MRPS21	135	1747	SOS2	MRPS21	["INTERCHROMOSOMAL[chr14--chr1]"]
sim2_reads	nFuse	NUP210L--SH3GLB1	893	980	AL358472.1,MIR5698,NUP210L,RNU6-179P,RP11-422P24.9,RPS7P2,U3,U3.72,U6,U6.115	SH3GLB1	["INTRACHROMOSOMAL[chr1:66.75Mb]"]
sim2_reads	nFuse	SLC7A10--ZFP36L1	1808	56	AC008738.4,CTD-2540B15.6,SLC7A10	ZFP36L1	["INTERCHROMOSOMAL[chr19--chr14]"]
sim2_reads	nFuse	VIPR1--TIMP4	903	912	VIPR1,VIPR1-AS1	SYN2,TIMP4	["INTRACHROMOSOMAL[chr3:30.33Mb]"]
sim2_reads	nFuse	SGSH--ZNF208	1165	610	CARD14,SGSH,SLC26A11	AC003973.1,AC003973.6,BNIP3P28,MTDHP2,ZNF208	["INTERCHROMOSOMAL[chr17--chr19]"]
sim2_reads	nFuse	ATP11A--ZNF317	1732	37	AL162711.1,AL356740.1,ATP11A,ATP11A-AS1,BC041346,RP11-73M11.2	ZNF317	["INTERCHROMOSOMAL[chr13--chr19]"]
sim2_reads	nFuse	CHRNB1--NEFH	919	847	AC113189.4,CHRNB1,RP11-104H15.10	NEFH	["INTERCHROMOSOMAL[chr17--chr22]"]
sim2_reads	nFuse	LRRC50--SYNPO2	1724	9	DNAAF1,TAF1C	AC096745.1,RP11-358D17.1,SYNPO2	[]
sim2_reads	nFuse	NUFIP2--CORT	1625	97	NUFIP2	APITD1,APITD1-CORT,CENPS-CORT,CORT	["INTERCHROMOSOMAL[chr17--chr1]"]
sim2_reads	nFuse	MOGAT2--ALOX15B	1676	33	MOGAT2	ALOX15B	["INTERCHROMOSOMAL[chr11--chr17]"]
sim2_reads	nFuse	NUTF2--ETV2	1695	7	AC040162.2,CENPT,CTC-479C5.11,NUTF2	ETV2	["INTERCHROMOSOMAL[chr16--chr19]"]
sim2_reads	nFuse	TNFSF14--POLDIP3	1625	42	TNFSF14	POLDIP3	["INTERCHROMOSOMAL[chr19--chr22]"]
sim2_reads	nFuse	SRF--HEATR2	1507	140	SRF	HEATR2,PRKAR1B	["INTERCHROMOSOMAL[chr6--chr7]"]
sim2_reads	nFuse	CACNG8--APOOL	770	849	CACNG8,MIR935	APOOL,SATL1	["INTERCHROMOSOMAL[chr19--chrX]"]
sim2_reads	nFuse	SQLE--TSEN15	755	843	SQLE	TSEN15	["INTERCHROMOSOMAL[chr8--chr1]"]
sim2_reads	nFuse	UGT1A1--TEK	1568	17	UGT1A1	5S_rRNA.325,AL355433.1,RN5S280,RNA5SP280,RP11-179D22.1,TEK	["INTERCHROMOSOMAL[chr2--chr9]"]
sim2_reads	nFuse	UGT1A7--TEK	1559	7	AC114812.1,AC114812.10,AC114812.2,AC114812.3,AC114812.4,AC114812.5,AC114812.8,AC114812.9,DNAJB3,RPL17P11,UGT1A1,UGT1A10,UGT1A2P,UGT1A3,UGT1A4,UGT1A5,UGT1A6,UGT1A7,UGT1A8,UGT1A9	5S_rRNA.325,AL355433.1,RN5S280,RNA5SP280,RP11-179D22.1,TEK	["INTERCHROMOSOMAL[chr2--chr9]"]
sim2_reads	nFuse	VGF--ENTPD6	1517	44	VGF	AL035252.1,ENTPD6	["INTERCHROMOSOMAL[chr7--chr20]"]
sim2_reads	nFuse	B3GALT1--RSPO3	1532	28	AC016723.1,AC016723.4,B3GALT1	RSPO3	["INTERCHROMOSOMAL[chr2--chr6]"]
sim2_reads	nFuse	SRF--HEATR2	1506	46	SRF	HEATR2,PRKAR1B	["INTERCHROMOSOMAL[chr6--chr7]"]
sim2_reads	nFuse	AC016723.4--RSPO3	1526	4	AC016723.1,AC016723.4,B3GALT1	RSPO3	["INTERCHROMOSOMAL[chr2--chr6]"]
sim2_reads	nFuse	RP11-738E22.2--ZCRB1	1498	16	IGFBP7,POLR2B	PPHLN1,ZCRB1	[]
sim2_reads	nFuse	DLG5--FBL	1451	32	AL391421.1,AL450306.1,DLG5,Metazoa_SRP,RN7SL284P,RP11-126H7.4,RP13-39P12.3	FBL	["INTERCHROMOSOMAL[chr10--chr19]"]
sim2_reads	nFuse	FUT7--GJD2	751	714	C9ORF139,C9orf139,FUT7	GJD2	["INTERCHROMOSOMAL[chr9--chr15]"]
sim2_reads	nFuse	ATP11A--ZNF317	1434	13	AL162711.1,AL356740.1,ATP11A,ATP11A-AS1,BC041346,RP11-73M11.2	ZNF317	["INTERCHROMOSOMAL[chr13--chr19]"]
sim2_reads	nFuse	AL391421.1--FBL	1434	9	AL391421.1,DLG5,Metazoa_SRP,RN7SL284P,RP11-126H7.4	FBL	["INTERCHROMOSOMAL[chr10--chr19]"]
sim2_reads	nFuse	KIAA1958--RNF219	745	697	AL445187.1,C9orf147,KIAA1958,RP11-576C12.1	RNF219,RNF219-AS1	["INTERCHROMOSOMAL[chr9--chr13]"]
sim2_reads	nFuse	TWF2--CALR	700	734	AC006252.1,AC097637.1,RP11-330H6.5,RP5-1157M23.2,TLR9,TWF2	AC092069.1,CALR,CTC-425F1.4	["INTERCHROMOSOMAL[chr3--chr19]"]
sim2_reads	nFuse	UBE2E2--NTN1	760	670	AC092038.1,AC092038.2,AC121251.1,UBE2E2	AC005695.1,NTN1,RP11-85B7.2	["INTERCHROMOSOMAL[chr3--chr17]"]
sim2_reads	nFuse	FAM71E1--GRRP1	1412	10	EMC10,FAM71E1	FAM110D,GRRP1	[]
sim2_reads	nFuse	CAMK2B--ACOT12	659	756	CAMK2B	ACOT12	["INTERCHROMOSOMAL[chr7--chr5]"]
sim2_reads	nFuse	CATSPERB--LDHB	633	769	AL121839.1,CATSPERB,NANOGP7,POLR3GP1,RP11-248B24.3,RP11-248B24.4,RP11-747H7.1,RP11-747H7.3,TC2N,U3,U3.8	AC010197.1,LDHB,RP11-59N23.3	["INTERCHROMOSOMAL[chr14--chr12]"]
sim2_reads	nFuse	ABCC2--NMUR2	1364	35	ABCC2,NANOGP6	NMUR2	["INTERCHROMOSOMAL[chr10--chr5]"]
sim2_reads	nFuse	FAM114A2--PPCS	665	698	FAM114A2,MFAP3	CCDC30,PPCS,ZMYND12	["INTERCHROMOSOMAL[chr5--chr1]"]
sim2_reads	nFuse	SULT2A1--ETV4	1328	17	SULT2A1	AC068675.1,DHX8,ETV4,RP11-392O1.4	["INTERCHROMOSOMAL[chr19--chr17]"]
sim2_reads	nFuse	KIR3DL1--HUNK	1293	37	AC245128.1,CTB-61M7.1,KIR2DL1,KIR2DL3,KIR2DL4,KIR2DP1,KIR2DS4,KIR3DL1,KIR3DL2,KIR3DL3,KIR3DP1	AP000260.4,HUNK,HUNK-AS1	["INTERCHROMOSOMAL[chr19--chr21]"]
sim2_reads	nFuse	CALCOCO2--USH2A	653	676	CALCOCO2	AC093581.1,AC138024.1,AL358452.1,MRPS18BP1,RF00108,RP11-22M7.2,RP5-1099E6.3,RP5-1111A8.3,SNORD116,SNORD116.1,USH2A	["INTERCHROMOSOMAL[chr17--chr1]"]
sim2_reads	nFuse	USP16--TRGV1	1278	19	AF129075.2,RP1-100J12.1,USP16	TRGV1	["INTERCHROMOSOMAL[chr21--chr7]"]
sim2_reads	nFuse	DLK2--EPHB2	1274	10	ABCC10,DLK2	AL512444.1,AL611946.1,EPHB2,MIR4253,MIR4684,RP1-74M1.3,RP11-69E9.1	["INTERCHROMOSOMAL[chr6--chr1]"]
sim2_reads	nFuse	KIR3DL2--HUNK	1276	4	KIR3DL1,KIR3DL2	AP000260.4,HUNK,HUNK-AS1	["INTERCHROMOSOMAL[chr19--chr21]"]
sim2_reads	nFuse	AC013269.5--VMO1	1260	12	AC013269.1,AC013269.5,PRSS40B	VMO1	["INTERCHROMOSOMAL[chr2--chr17]"]
sim2_reads	nFuse	KRT24--SLC35A2	740	527	KRT24	SLC35A2	["INTERCHROMOSOMAL[chr17--chrX]"]
sim2_reads	nFuse	USP44--LYPD2	691	571	USP44	LYPD2	["INTERCHROMOSOMAL[chr12--chr8]"]
sim2_reads	nFuse	C2orf44--SLC7A3	630	607	C2ORF44,C2orf44,MFSD2B,RNU6-370P,U6,U6.906,WDCP	SLC7A3	["INTERCHROMOSOMAL[chr2--chrX]"]
sim2_reads	nFuse	VPS18--KCNB1	602	630	VPS18	KCNB1	["INTERCHROMOSOMAL[chr15--chr20]"]
sim2_reads	nFuse	CSNK2A1--IGFBPL1	1202	27	AC023946.1,CSNK2A1,CSNK2A3,GALNT18,GALNTL4,RP11-567I13.1	IGFBPL1	["INTERCHROMOSOMAL[chr20--chr9]"]
sim2_reads	nFuse	WNT16--CAMKK1	599	630	WNT16	CAMKK1	["INTERCHROMOSOMAL[chr7--chr17]"]
sim2_reads	nFuse	AGMO--AGFG1	604	615	AGMO	AGFG1,MIR5703	["INTERCHROMOSOMAL[chr7--chr2]"]
sim2_reads	nFuse	PAX9--TRIM5	604	604	AL079303.1,AL079303.2,PAX9,RP11-964E11.2,SLC25A21	OR52E4,OR52E6,OR52E7P,OR52E8,OR52N1,OR52N2,OR52N3P,OR52N4,OR52N5,OR52P1P,OR52U1P,OR56B1,OR56B2P,TRIM22,TRIM5	["INTERCHROMOSOMAL[chr14--chr11]"]
sim2_reads	nFuse	UBE2J1--HMMR	1191	9	UBE2J1	HMMR,HMMR-AS1,RP11-80G7.1	["INTERCHROMOSOMAL[chr6--chr5]"]
sim2_reads	nFuse	GSK3B--DEFA3	567	622	AC092910.1,AC092910.2,GSK3B,RP11-767L7.1,RP11-767L7.2	DEFA1B,DEFA3,DEFT1P2	["INTERCHROMOSOMAL[chr3--chr8]"]
sim2_reads	nFuse	ZNF208--SGSH	1157	31	AC003973.1,AC003973.6,BNIP3P28,MTDHP2,ZNF208	CARD14,SGSH,SLC26A11	["INTERCHROMOSOMAL[chr19--chr17]"]
sim2_reads	nFuse	EPHA7--DRGX	562	622	EPHA7	DRGX	["INTERCHROMOSOMAL[chr6--chr10]"]
sim2_reads	nFuse	SGSH--ZNF208	1167	14	CARD14,SGSH,SLC26A11	AC003973.1,AC003973.6,BNIP3P28,MTDHP2,ZNF208	["INTERCHROMOSOMAL[chr17--chr19]"]
sim2_reads	nFuse	SRF--HEATR2	1171	4	SRF	HEATR2,PRKAR1B	["INTERCHROMOSOMAL[chr6--chr7]"]
sim2_reads	nFuse	DBX1--TPRA1	486	681	DBX1	MCM2,TPRA1	["INTERCHROMOSOMAL[chr11--chr3]"]
sim2_reads	nFuse	GPR158--SLC27A4	1125	13	7SK,7SK.138,GPR158,GPR158-AS1,RN7SKP220,RP11-80K21.1	SLC27A4,TMSB4XP4,TMSL4	["INTERCHROMOSOMAL[chr10--chr9]"]
sim2_reads	nFuse	EHD3--EDARADD	564	567	EHD3	EDARADD,ENO1P1	["INTERCHROMOSOMAL[chr2--chr1]"]
sim2_reads	nFuse	AOC2--IL18BP	569	558	AOC2	IL18BP,NUMA1	["INTERCHROMOSOMAL[chr17--chr11]"]
sim2_reads	nFuse	PRRT4--ZMYM6	1107	11	PRRT4	AC114490.1,AC114490.2,AC114490.3,RP11-244H3.1,RP11-244H3.2,RP11-244H3.4,TMEM35B,ZMYM6,ZMYM6NB	["INTERCHROMOSOMAL[chr7--chr1]"]
sim2_reads	nFuse	FKBP9--BCL11A	543	572	AVL9,FKBP9,RNU6-388P,U6,U6.1257	AC009970.1,BCL11A	["INTERCHROMOSOMAL[chr7--chr2]"]
sim2_reads	nFuse	PTK2--FADS6	73	1037	5S_rRNA.481,AC105235.1,MIR151,MIR151A,PTK2,RN5S278,RNA5SP278,hsa-mir-151a	FADS6	["INTERCHROMOSOMAL[chr8--chr17]"]
sim2_reads	nFuse	PTGDS--LEO1	503	590	LCNL1,PTGDS,RP11-229P13.19	LEO1,MAPK6,TMOD3	["INTERCHROMOSOMAL[chr9--chr15]"]
sim2_reads	nFuse	SNX20--AC073610.1	1061	29	AC007608.3,RP11-401P9.5,SNX20	AC073610.1,AC073610.3,AC073610.5,ARF3,RP11-302B13.1,RP11-302B13.5	[]
sim2_reads	nFuse	ZNF334--DSC1	542	546	ZNF334	AC012417.1,DSC1,DSCAS,RP11-408H20.2,RP11-408H20.3	["INTERCHROMOSOMAL[chr20--chr18]"]
sim2_reads	nFuse	AC016723.4--RSPO3	1082	4	AC016723.1,AC016723.4,B3GALT1	RSPO3	["INTERCHROMOSOMAL[chr2--chr6]"]
sim2_reads	nFuse	IRX5--SH2D5	511	573	IRX5	SH2D5	["INTERCHROMOSOMAL[chr16--chr1]"]
sim2_reads	nFuse	C9orf79--WEE2	1070	13	C9ORF79,C9orf79,FAM75E1,SPATA31E1	RNU1-82P,RP5-894A10.5,U1,U1.94,WEE2,WEE2-AS1	[]
sim2_reads	nFuse	SH3GLB1--NUP210L	1056	24	SH3GLB1	AL358472.1,MIR5698,NUP210L,RNU6-179P,RP11-422P24.9,RPS7P2,U3,U3.72,U6,U6.115	["INTRACHROMOSOMAL[chr1:66.75Mb]"]
sim2_reads	nFuse	RUNX2--ARIH2	1057	21	AL096865.1,AL161907.1,RNU6-515P,RP1-166H4.2,RP1-244F24.1,RUNX2,RUNX2-AS1,SUPT3H,U6,U6.1232	AC137630.1,AC137630.2,AC137630.4,ARIH2,ARIH2OS,C3ORF71,C3orf71,RP13-131K19.1,RP13-131K19.2,RP13-131K19.7	["INTERCHROMOSOMAL[chr6--chr3]"]
sim2_reads	nFuse	POU1F1--C7orf63	454	614	POU1F1	AC002064.2,AC002064.4,C7ORF63,C7orf63,CFAP69	["INTERCHROMOSOMAL[chr3--chr7]"]
sim2_reads	nFuse	STX8--SYNPO2	1042	20	AC005695.2,AC087501.1,AC087501.2,AC087501.3,AC087501.4,AC087501.5,RP11-565F19.2,RP11-565F19.3,RP11-565F19.4,RP11-85B7.4,STX8	AC096745.1,RP11-358D17.1,SYNPO2	["INTERCHROMOSOMAL[chr17--chr4]"]
sim2_reads	nFuse	TXNRD3--ZDHHC22	1039	19	AC024558.1,RP11-390G14.1,TXNRD3,TXNRD3IT1,TXNRD3NB	AC007375.1,AC007375.2,AC007375.3,RP11-463C8.7,TMEM63C,ZDHHC22	["INTERCHROMOSOMAL[chr3--chr14]"]
sim2_reads	nFuse	TXNRD3--ZDHHC22	1039	6	AC024558.1,RP11-390G14.1,TXNRD3,TXNRD3IT1,TXNRD3NB	AC007375.1,AC007375.2,AC007375.3,RP11-463C8.7,TMEM63C,ZDHHC22	["INTERCHROMOSOMAL[chr3--chr14]"]
sim2_reads	nFuse	DEFB106B--CAND1	529	511	DEFB106B	CAND1	["INTERCHROMOSOMAL[chr8--chr12]"]
sim2_reads	nFuse	CALD1--NFATC1	1033	6	CALD1	AC018445.1,NFATC1	["INTERCHROMOSOMAL[chr7--chr18]"]
sim2_reads	nFuse	MAPK8IP1--PLS3	479	553	AC068385.1,MAPK8IP1,RP11-618K13.2	PLS3,PLS3-AS1,RP1-93I3.1	["INTERCHROMOSOMAL[chr11--chrX]"]
sim2_reads	nFuse	EEF1B2--BMP8B	534	497	EEF1B2,NDUFS1,SNORA41,SNORD51	BMP8B,OXCT2,PPIE	["INTERCHROMOSOMAL[chr2--chr1]"]
sim2_reads	nFuse	NMUR2--ABCC2	1016	11	NMUR2	ABCC2,NANOGP6	["INTERCHROMOSOMAL[chr5--chr10]"]
sim2_reads	nFuse	ERCC3--TAB3	461	522	ERCC3	CXorf29,MAP3K7IP3,RP11-467P22.4,TAB3,TAB3-AS1,TAB3-AS2	["INTERCHROMOSOMAL[chr2--chrX]"]
sim2_reads	nFuse	ARFIP1--S100A7L2	512	463	AC099339.1,AC113155.1,ARFIP1,RP11-529H22.1,TIGD4	S100A7L2	["INTERCHROMOSOMAL[chr4--chr1]"]
sim2_reads	nFuse	PGRMC2--SLC27A5	507	461	PGRMC2	Metazoa_SRP,RN7SL693P,RNU6-1337P,SLC27A5,U6,U6.1124,ZNF446	["INTERCHROMOSOMAL[chr4--chr19]"]
sim2_reads	nFuse	AE000661.28--C14orf166B	442	517	.	C14ORF166B,C14orf166B,LRRC74A	[]
sim2_reads	nFuse	PANX3--CRHR1	453	504	PANX3	AC126544.2,AC217774.1,AC217774.2,CRHR1,CRHR1-IT1,LINC02210-CRHR1,RP11-105N13.4,RP11-293E1.1,RP11-293E1.2	["INTERCHROMOSOMAL[chr11--chr17]"]
sim2_reads	nFuse	IGFL3--MCM2	474	481	AC007193.6,AC007785.1,IGFL3	MCM2,TPRA1	["INTERCHROMOSOMAL[chr19--chr3]"]
sim2_reads	nFuse	C20orf173--TYSND1	471	467	C20orf173,RP3-477O4.5	TYSND1	["INTERCHROMOSOMAL[chr20--chr10]"]
sim2_reads	nFuse	ACAD9--MLH3	433	495	AC112484.1,ACAD9,KIAA1257,RP11-723O4.6	MLH3,RNU6-689P,U6,U6.517	["INTERCHROMOSOMAL[chr3--chr14]"]
sim2_reads	nFuse	CHRNB1--NEFH	918	8	AC113189.4,CHRNB1,RP11-104H15.10	NEFH	["INTERCHROMOSOMAL[chr17--chr22]"]
sim2_reads	nFuse	SPESP1--ZNF438	909	15	AC027088.1,AC027088.3,AC027088.4,AC087639.1,ANP32A,NOX5,RP11-696L21.2,RP11-809H16.2,RP11-809H16.3,RP11-809H16.4,SPESP1	AL359532.1,DDX10P1,RP11-330O11.2,RP11-330O11.3,ZNF438	["INTERCHROMOSOMAL[chr15--chr10]"]
sim2_reads	nFuse	FBXW8--PAWR	894	21	AC127164.1,FBXW8,RP11-231I16.1	AC073569.2,PAWR,RP11-530C5.1	["INTRACHROMOSOMAL[chr12:37.26Mb]"]
sim2_reads	nFuse	NDUFS4--SLC24A1	470	444	AC024569.1,NDUFS4	DENND4A,SLC24A1	["INTERCHROMOSOMAL[chr5--chr15]"]
sim2_reads	nFuse	LRRC17--OLA1	428	483	FBXL13,LRRC17	AC013467.2,Metazoa_SRP,OLA1,RN7SL65P,RP11-451F14.1	["INTERCHROMOSOMAL[chr7--chr2]"]
sim2_reads	nFuse	BCKDK--BCL11B	440	471	AC135050.1,AC135050.2,BCKDK	AL109767.1,BCL11B	["INTERCHROMOSOMAL[chr16--chr14]"]
sim2_reads	nFuse	ETS1--RPSA	32	876	AP003397.1,ETS1,ETS1-AS1,RP11-1007G5.2	AC139769.1,AC139769.2,BNIP3P39,RP11-255H23.2,RP11-255H23.3,RP11-255H23.4,RPSA,RPSAP58,SNORA6,SNORA62,SNORA62.4	["INTERCHROMOSOMAL[chr11--chr3]"]
sim2_reads	nFuse	VIPR1--TIMP4	902	5	VIPR1,VIPR1-AS1	SYN2,TIMP4	["INTRACHROMOSOMAL[chr3:30.33Mb]"]
sim2_reads	nFuse	LRRFIP2--SAC3D1	450	453	AC126118.1,LRRFIP2,MLH1,RNU6-1301P,RP11-285J16.1,U6,U6.42,UBE2D3P2,UBE2FP1	NAALADL1,SAC3D1	["INTERCHROMOSOMAL[chr3--chr11]"]
sim2_reads	nFuse	DLK2--EPHB2	880	8	ABCC10,DLK2	AL512444.1,AL611946.1,EPHB2,MIR4253,MIR4684,RP1-74M1.3,RP11-69E9.1	["INTERCHROMOSOMAL[chr6--chr1]"]
sim2_reads	nFuse	FBXW8--PAWR	35	843	AC127164.1,FBXW8,RP11-231I16.1	AC073569.2,PAWR,RP11-530C5.1	["INTRACHROMOSOMAL[chr12:37.26Mb]"]
sim2_reads	nFuse	KIF13A--FABP5	417	453	AL023807.1,KIF13A,RP3-525L6.2	AC009902.2,FABP5,RP11-363E6.3	["INTERCHROMOSOMAL[chr6--chr8]"]
sim2_reads	nFuse	VAMP5--FMO6P	450	413	VAMP5	FMO6P	["INTERCHROMOSOMAL[chr2--chr1]"]
sim2_reads	nFuse	AP000304.12--GYS2	803	48	ATP5O,ATP5PO,CRYZL1,DONSON,ITSN1,LINC00649,Metazoa_SRP,RN7SL740P	C12ORF39,C12orf39,GYS2,SPX	[]
sim2_reads	nFuse	ETS1--RPSA	844	7	AP003397.1,ETS1,ETS1-AS1,RP11-1007G5.2	AC139769.1,AC139769.2,BNIP3P39,RP11-255H23.2,RP11-255H23.3,RP11-255H23.4,RPSA,RPSAP58,SNORA6,SNORA62,SNORA62.4	["INTERCHROMOSOMAL[chr11--chr3]"]
sim2_reads	nFuse	ANKRD40--ZGPAT	433	417	AC005921.2,ANKRD40,RP11-294J22.6	AL121845.2,AL121845.3,ARFRP1,LIME1,RP4-583P15.14,RP4-583P15.15,ZGPAT	["INTERCHROMOSOMAL[chr17--chr20]"]
sim2_reads	nFuse	SERF2--RIPPLY2	419	422	AC018512.1,C15ORF63,C15orf63,ELL3,HYPK,MIR1282,RP11-296A16.1,SERF2,SERINC4	RIPPLY2	["INTERCHROMOSOMAL[chr15--chr6]"]
sim2_reads	nFuse	TAP1--FCN2	420	420	PSMB8-AS1,PSMB9,TAP1,TAPSAR1,XXBAC-BPG246D15.8,XXbac-BPG246D15.8	FCN2	["INTERCHROMOSOMAL[chr6--chr9]"]
sim2_reads	nFuse	SNX20--AC073610.1	755	47	AC007608.3,RP11-401P9.5,SNX20	AC073610.1,AC073610.3,AC073610.5,ARF3,RP11-302B13.1,RP11-302B13.5	[]
sim2_reads	nFuse	PODXL2--SHBG	436	355	AC023593.1,PODXL2	AC007421.1,FXR2,SAT2,SHBG	["INTERCHROMOSOMAL[chr3--chr17]"]
sim2_reads	nFuse	BCL2L11--C6orf186	375	407	BCL2L11	C6ORF186,C6orf186,CDC40,METTL24	[]
sim2_reads	nFuse	CACNG8--APOOL	768	14	CACNG8,MIR935	APOOL,SATL1	["INTERCHROMOSOMAL[chr19--chrX]"]
sim2_reads	nFuse	TOR1AIP2--ZNF708	362	411	AL359853.2,AL359853.3,IFRG15,TOR1AIP2	AC010620.1,AC010620.2,AC022432.1,BNIP3P25,CTD-3030D20.1,CTD-3030D20.2,CTD-3233P19.2,CTD-3233P19.7,CTD-3233P19.8,RPL36AP51,VN1R83P,ZNF708	["INTERCHROMOSOMAL[chr1--chr19]"]
sim2_reads	nFuse	TRBV2--CRELD2	362	410	TRBV2	ALG12,CRELD2	["INTERCHROMOSOMAL[chr7--chr22]"]
sim2_reads	nFuse	SQLE--TSEN15	753	14	SQLE	TSEN15	["INTERCHROMOSOMAL[chr8--chr1]"]
sim2_reads	nFuse	MTHFSD--NT5C1A	417	345	FOXC2-AS1,MTHFSD,RP11-463O9.5	NT5C1A	["INTERCHROMOSOMAL[chr16--chr1]"]
sim2_reads	nFuse	KIAA1958--RNF219	747	14	AL445187.1,C9orf147,KIAA1958,RP11-576C12.1	RNF219,RNF219-AS1	["INTERCHROMOSOMAL[chr9--chr13]"]
sim2_reads	nFuse	GJD2--C9orf139	747	4	GJD2	ABCA2,C9ORF139,C9orf139,FUT7,RP11-229P13.20	["INTERCHROMOSOMAL[chr15--chr9]"]
sim2_reads	nFuse	KIAA1958--RNF219	740	9	AL445187.1,C9orf147,KIAA1958,RP11-576C12.1	RNF219,RNF219-AS1	["INTERCHROMOSOMAL[chr9--chr13]"]
sim2_reads	nFuse	LRRC50--SYNPO2	45	702	DNAAF1,TAF1C	AC096745.1,RP11-358D17.1,SYNPO2	[]
sim2_reads	nFuse	KLHL36--FAM21C	351	392	KLHL36	FAM21C,FAM21FP,WASHC2C	["INTERCHROMOSOMAL[chr16--chr10]"]
sim2_reads	nFuse	ATP11A--ZNF317	729	6	AL162711.1,AL356740.1,ATP11A,ATP11A-AS1,BC041346,RP11-73M11.2	ZNF317	["INTERCHROMOSOMAL[chr13--chr19]"]
sim2_reads	nFuse	PPP2R1B--GGCT	384	344	PPP2R1B,SIK2	AC005154.1,AC005154.2,AC005154.3,AC005154.4,AC005154.5,AC005154.6,AC005154.7,AC005154.8,GARS-DT,GGCT,RP4-777O23.1,RP4-777O23.2	["INTERCHROMOSOMAL[chr11--chr7]"]
sim2_reads	nFuse	PIGU--C20orf187	330	397	AL118520.1,NCOA6,PIGU,RP11-346K17.3	C20ORF187,C20orf187	["INTRACHROMOSOMAL[chr20:22.14Mb]"]
sim2_reads	nFuse	ZNF626--APC2	391	333	ZNF626	APC2,C19orf25,CTB-25B13.12	["INTRACHROMOSOMAL[chr19:19.33Mb]"]
sim2_reads	nFuse	LDHB--CATSPERB	707	16	AC010197.1,LDHB,RP11-59N23.3	AL121839.1,CATSPERB,NANOGP7,POLR3GP1,RP11-248B24.3,RP11-248B24.4,RP11-747H7.1,RP11-747H7.3,TC2N,U3,U3.8	["INTERCHROMOSOMAL[chr12--chr14]"]
sim2_reads	nFuse	ZNF384--IGFBP5	338	370	AC125494.1,RP4-761J14.8,ZNF384	AC007563.2,AC007563.5,IGFBP5	["INTERCHROMOSOMAL[chr12--chr2]"]
sim2_reads	nFuse	TWF2--CALR	688	14	AC006252.1,AC097637.1,RP11-330H6.5,RP5-1157M23.2,TLR9,TWF2	AC092069.1,CALR,CTC-425F1.4	["INTERCHROMOSOMAL[chr3--chr19]"]
sim2_reads	nFuse	OSGEP--RBFA	51	647	AL355075.2,OSGEP,RP11-203M5.7	AC090360.1,RBFA,RBFADN,RP11-795F19.1,RP11-795F19.5	["INTERCHROMOSOMAL[chr14--chr18]"]
sim2_reads	nFuse	MANBA--HINT3	316	380	AC018797.3,AF213884.1,AF224669.3,KRT8P46,LRRC37A15P,MANBA,RP11-10L12.1,RP11-10L12.2,RP11-10L12.6	5S_rRNA.373,HINT3,RN5S216,RNA5SP216	["INTERCHROMOSOMAL[chr4--chr6]"]
sim2_reads	nFuse	GSG1L--LILRA4	330	364	GSG1L,RNU6-1241P,RNU6-159P,U6,U6.640,U6.789	AC008984.2,AC245884.11,LILRA4	["INTERCHROMOSOMAL[chr16--chr19]"]
sim2_reads	nFuse	RAET1G--BAAT	359	333	RAET1E-AS1,RAET1G,RP11-244K5.8	AL359893.1,BAAT,FYTTD1P1,RP11-35N6.6	["INTERCHROMOSOMAL[chr6--chr9]"]
sim2_reads	nFuse	PCDH19--BEX5	318	373	PCDH19	BEX5	["INTRACHROMOSOMAL[chrX:1.74Mb]"]
sim2_reads	nFuse	SHF--COX10	350	340	AC051619.4,AC051619.6,AC051619.7,AC051619.8,CTD-2651B20.1,CTD-2651B20.6,CTD-2651B20.7,RP11-519G16.2,SHF	COX10,COX10-AS1,RF00090,SNORA74,SNORA74.6	["INTERCHROMOSOMAL[chr15--chr17]"]
sim2_reads	nFuse	SYCE1L--HELB	320	364	AC009139.2,MON1B,RP11-538I12.2,SYCE1L	GRIP1,HELB	["INTERCHROMOSOMAL[chr16--chr12]"]
sim2_reads	nFuse	DEFA3--GSK3B	672	9	DEFA1B,DEFA3,DEFT1P2	AC092910.1,AC092910.2,GSK3B,RP11-767L7.1,RP11-767L7.2	["INTERCHROMOSOMAL[chr8--chr3]"]
sim2_reads	nFuse	VSX1--CD72	351	321	VSX1	AL357874.1,AL357874.2,CD72,RP11-331F9.3,RP11-331F9.4,TESK1	["INTERCHROMOSOMAL[chr20--chr9]"]
sim2_reads	nFuse	CAMK2B--ACOT12	662	9	CAMK2B	ACOT12	["INTERCHROMOSOMAL[chr7--chr5]"]
sim2_reads	nFuse	NWD1--OCM2	327	342	AC008737.3,CTD-2538G9.6,NWD1	OCM2	["INTERCHROMOSOMAL[chr19--chr7]"]
sim2_reads	nFuse	SLC25A41--FIGF	308	360	SLC25A41	FIGF,VEGFD	["INTERCHROMOSOMAL[chr19--chrX]"]
sim2_reads	nFuse	SH3GLB1--NUP210L	660	4	SH3GLB1	AL358472.1,MIR5698,NUP210L,RNU6-179P,RP11-422P24.9,RPS7P2,U3,U3.72,U6,U6.115	["INTRACHROMOSOMAL[chr1:66.75Mb]"]
sim2_reads	nFuse	CALCOCO2--USH2A	655	7	CALCOCO2	AC093581.1,AC138024.1,AL358452.1,MRPS18BP1,RF00108,RP11-22M7.2,RP5-1099E6.3,RP5-1111A8.3,SNORD116,SNORD116.1,USH2A	["INTERCHROMOSOMAL[chr17--chr1]"]
sim2_reads	nFuse	OSGEP--RBFA	652	10	AL355075.2,OSGEP,RP11-203M5.7	AC090360.1,RBFA,RBFADN,RP11-795F19.1,RP11-795F19.5	["INTERCHROMOSOMAL[chr14--chr18]"]
sim2_reads	nFuse	WFDC12--NETO2	356	294	WFDC12	NETO2	["INTERCHROMOSOMAL[chr20--chr16]"]
sim2_reads	nFuse	NDUFS4--SLC24A1	532	118	AC024569.1,NDUFS4	DENND4A,SLC24A1	["INTERCHROMOSOMAL[chr5--chr15]"]
sim2_reads	nFuse	SCCPDH--CYP7B1	330	309	AL591848.1,RP11-439E19.6,SCCPDH	AC104232.2,CYP7B1,RP11-1D12.1	["INTERCHROMOSOMAL[chr1--chr8]"]
sim2_reads	nFuse	RMST--SYNPO2	623	15	MIR1251,MIR135A2,RF00537,RMST,SNOME28S-AM2634,snoMe28S-Am2634,snoMe28S-Am2634.1	AC096745.1,RP11-358D17.1,SYNPO2	["INTERCHROMOSOMAL[chr12--chr4]"]
sim2_reads	nFuse	VPS18--KCNB1	606	30	VPS18	KCNB1	["INTERCHROMOSOMAL[chr15--chr20]"]
sim2_reads	nFuse	CAMK1D--ZNF217	314	316	CAMK1D,MIR4480,MIR548Q,RF00279,RNU6ATAC39P,SNORD45,SNORD45.5,U6atac,U6atac.34	AC005808.1,AC005808.3,RP4-724E16.2,ZNF217	["INTERCHROMOSOMAL[chr10--chr20]"]
sim2_reads	nFuse	EHMT2--SMAP2	597	32	EHMT2,EHMT2-AS1,XXbac-BPG254B15.10	AL031985.1,RP1-228H13.2,SMAP2	["INTERCHROMOSOMAL[chr6--chr1]"]
sim2_reads	nFuse	PTGDS--LEO1	616	4	LCNL1,PTGDS,RP11-229P13.19	LEO1,MAPK6,TMOD3	["INTERCHROMOSOMAL[chr9--chr15]"]
sim2_reads	nFuse	WNT16--CAMKK1	597	16	WNT16	CAMKK1	["INTERCHROMOSOMAL[chr7--chr17]"]
sim2_reads	nFuse	AGMO--AGFG1	603	4	AGMO	AGFG1,MIR5703	["INTERCHROMOSOMAL[chr7--chr2]"]
sim2_reads	nFuse	DBX1--TPRA1	598	4	DBX1	MCM2,TPRA1	["INTERCHROMOSOMAL[chr11--chr3]"]
sim2_reads	nFuse	ARHGEF4--SPINLW1-WFDC6	586	4	AC133785.1,ARHGEF4,RF00423,SCARNA4	AL031663.1,EPPIN,EPPIN-WFDC6,HSPD1P21,RP3-461P17.6,SPINLW1,SPINLW1-WFDC6,WFDC6	[]
sim2_reads	nFuse	ARHGEF4--SPINLW1-WFDC6	23	566	AC133785.1,ARHGEF4,RF00423,SCARNA4	AL031663.1,EPPIN,EPPIN-WFDC6,HSPD1P21,RP3-461P17.6,SPINLW1,SPINLW1-WFDC6,WFDC6	[]
sim2_reads	nFuse	CSNK2A1--IGFBPL1	571	15	AC023946.1,CSNK2A1,CSNK2A3,GALNT18,GALNTL4,RP11-567I13.1	IGFBPL1	["INTERCHROMOSOMAL[chr20--chr9]"]
sim2_reads	nFuse	HSD17B3--ATPAF1	270	313	AL160269.1,HSD17B3,HSD17B3-AS1,RNU6-1160P,RP11-240L7.4,U6,U6.644	ATPAF1,ATPAF1-AS1,EFCAB14,KIAA0494,NENFP1,RP11-8J9.1,TEX38	["INTERCHROMOSOMAL[chr9--chr1]"]
sim2_reads	nFuse	AVL9--BCL11A	572	10	AVL9	AC009970.1,BCL11A	["INTERCHROMOSOMAL[chr7--chr2]"]
sim2_reads	nFuse	SHC4--CD79A	288	292	AC012379.1,AC091073.1,EID1,RP11-138E16.1,SHC4	CD79A	["INTERCHROMOSOMAL[chr15--chr19]"]
sim2_reads	nFuse	DNAJC25--GFRAL	294	285	DNAJC25,DNAJC25-GNG10,GNG10	GFRAL	["INTERCHROMOSOMAL[chr9--chr6]"]
sim2_reads	nFuse	AC005000.1--POU4F2	300	278	AC005000.1,AC005000.2,EEF1GP5,RP1-241P17.3,RP1-241P17.4	AC093887.1,POU4F2	["INTERCHROMOSOMAL[chrX--chr4]"]
sim2_reads	nFuse	MAPK8IP1--PLS3	568	9	AC068385.1,MAPK8IP1,RP11-618K13.2	PLS3,PLS3-AS1,RP1-93I3.1	["INTERCHROMOSOMAL[chr11--chrX]"]
sim2_reads	nFuse	CRABP1--UGT1A1	261	316	CRABP1	UGT1A1	["INTERCHROMOSOMAL[chr15--chr2]"]
sim2_reads	nFuse	AOC2--IL18BP	566	10	AOC2	IL18BP,NUMA1	["INTERCHROMOSOMAL[chr17--chr11]"]
sim2_reads	nFuse	TWF2--CALR	547	28	AC006252.1,AC097637.1,RP11-330H6.5,RP5-1157M23.2,TLR9,TWF2	AC092069.1,CALR,CTC-425F1.4	["INTERCHROMOSOMAL[chr3--chr19]"]
sim2_reads	nFuse	IRX5--SH2D5	562	5	IRX5	SH2D5	["INTERCHROMOSOMAL[chr16--chr1]"]
sim2_reads	nFuse	SGSH--ZNF208	69	495	CARD14,SGSH,SLC26A11	AC003973.1,AC003973.6,BNIP3P28,MTDHP2,ZNF208	["INTERCHROMOSOMAL[chr17--chr19]"]
sim2_reads	nFuse	ZNF334--DSC1	545	17	ZNF334	AC012417.1,DSC1,DSCAS,RP11-408H20.2,RP11-408H20.3	["INTERCHROMOSOMAL[chr20--chr18]"]
sim2_reads	nFuse	FAM114A2--PPCS	546	15	FAM114A2,MFAP3	CCDC30,PPCS,ZMYND12	["INTERCHROMOSOMAL[chr5--chr1]"]
sim2_reads	nFuse	GDF11--FOXA2	279	274	AC023055.1,GDF11,RP11-762I7.5,SARNP	FOXA2	["INTERCHROMOSOMAL[chr12--chr20]"]
sim2_reads	nFuse	PGLS--C13orf1	90	457	AC010618.2,AC010618.3,CTD-3131K8.2,CTD-3131K8.3,PGLS	C13orf1,SPRYD7	[]
sim2_reads	nFuse	IFITM1--CDYL2	269	276	IFITM1,IFITM2	AC092332.1,AC099313.1,CDYL2,CTD-2055G21.1,RP11-18F14.4	["INTERCHROMOSOMAL[chr11--chr16]"]
sim2_reads	nFuse	C5orf32--RIPK4	41	500	AC011379.1,C5ORF32,C5orf32,CTB-131B5.2,CYSTM1,PFDN1	AP001615.1,AP001615.9,RIPK4	[]
sim2_reads	nFuse	DYSF--C14orf104	280	261	DYSF	AL139099.2,AL139099.3,C14orf104,DNAAF2,RP11-649E7.7	[]
sim2_reads	nFuse	EEF1B2--PPIE	532	5	EEF1B2,NDUFS1,SNORA41,SNORD51	AL035404.1,BMP8B,PPIE,RNU7-121P,RP1-144F13.4,U7,U7.89	["INTERCHROMOSOMAL[chr2--chr1]"]
sim2_reads	nFuse	ATP6V1C2--KCNJ4	252	284	AC092687.3,ATP6V1C2,PDIA6,RNU7-138P,RP11-791G15.2,U7,U7.52	KCNJ4,RP3-434P1.6,Z97056.1	["INTERCHROMOSOMAL[chr2--chr22]"]
sim2_reads	nFuse	ATP6V0D2--PHF16	274	256	AC023194.1,AC023194.2,AC023194.3,ATP6V0D2,CTD-3118D11.2,PSKH2,RP11-216N21.1,RP11-216N21.2	JADE3,PHF16	["INTERCHROMOSOMAL[chr8--chrX]"]
sim2_reads	nFuse	DEFB106B--CAND1	521	7	DEFB106B	CAND1	["INTERCHROMOSOMAL[chr8--chr12]"]
sim2_reads	nFuse	SOCS1--GIT1	269	255	RMI2,SOCS1	ABHD15-AS1,AC104564.4,AC104564.5,ANKRD13B,GIT1,RP11-68I3.2,RP11-68I3.7	["INTERCHROMOSOMAL[chr16--chr17]"]
sim2_reads	nFuse	UBR7--PUS7	263	259	AL110118.2,AL132838.1,C14ORF142,C14orf142,GON7,RP11-371E8.4,RP11-85G20.1,UBR7	PUS7	["INTERCHROMOSOMAL[chr14--chr7]"]
sim2_reads	nFuse	PANX3--CRHR1	513	5	PANX3	AC126544.2,AC217774.1,AC217774.2,CRHR1,CRHR1-IT1,LINC02210-CRHR1,RP11-105N13.4,RP11-293E1.1,RP11-293E1.2	["INTERCHROMOSOMAL[chr11--chr17]"]
sim2_reads	nFuse	SRF--HEATR2	488	25	SRF	HEATR2,PRKAR1B	["INTERCHROMOSOMAL[chr6--chr7]"]
sim2_reads	nFuse	FAM23A--STS	257	256	AL928729.1,FAM23A,FAM23B,TMEM236	HDHD1,MIR4767,PUDP,STS	[]
sim2_reads	nFuse	SYNPO2--RP11-315O6.2	480	30	AC096745.1,RP11-358D17.1,SYNPO2	AP001830.2,RP11-315O6.2,TMEM123	["INTERCHROMOSOMAL[chr4--chr11]"]
sim2_reads	nFuse	C5orf32--RIPK4	479	29	AC011379.1,C5ORF32,C5orf32,CTB-131B5.2,CYSTM1,PFDN1	AP001615.1,AP001615.9,RIPK4	[]
sim2_reads	nFuse	FBXW8--PAWR	484	15	AC127164.1,FBXW8,RP11-231I16.1	AC073569.2,PAWR,RP11-530C5.1	["INTRACHROMOSOMAL[chr12:37.26Mb]"]
sim2_reads	nFuse	SPINK14--KLKB1	258	239	SPINK14	CYP4V2,KLKB1	["INTERCHROMOSOMAL[chr5--chr4]"]
sim2_reads	nFuse	IL10--LMTK3	270	225	IL10	AC008403.3,CTC-273B12.10,LMTK3	["INTERCHROMOSOMAL[chr1--chr19]"]
sim2_reads	nFuse	IGFL3--MCM2	474	20	AC007193.6,AC007785.1,IGFL3	MCM2,TPRA1	["INTERCHROMOSOMAL[chr19--chr3]"]
sim2_reads	nFuse	MAPK8IP1--PLS3	487	5	AC068385.1,MAPK8IP1,RP11-618K13.2	PLS3,PLS3-AS1,RP1-93I3.1	["INTERCHROMOSOMAL[chr11--chrX]"]
sim2_reads	nFuse	DEPDC1B--HYI	26	463	AC109133.1,AC109133.2,CAB39P1,CTD-2003D5.1,DEPDC1B	HYI,HYI-AS1,RP11-506B15.6,SZT2	["INTERCHROMOSOMAL[chr5--chr1]"]
sim2_reads	nFuse	VCY1B--PURG	259	227	VCY,VCY1B	PURG	["INTERCHROMOSOMAL[chrY--chr8]"]
sim2_reads	nFuse	DAND5--HIPK2	39	433	DAND5	HIPK2,TBXAS1	["INTERCHROMOSOMAL[chr19--chr7]"]
sim2_reads	nFuse	ZFP3--C13orf16	236	233	ZFP3	C13ORF16,C13orf16,TEX29	[]
sim2_reads	nFuse	AE000661.28--C14orf166B	442	25	.	C14ORF166B,C14orf166B,LRRC74A	[]
sim2_reads	nFuse	RARRES2--C12orf36	239	225	RARRES2	C12ORF36,C12orf36,LINC01559	["INTERCHROMOSOMAL[chr7--chr12]"]
sim2_reads	nFuse	AGMO--AGFG1	431	33	AGMO	AGFG1,MIR5703	["INTERCHROMOSOMAL[chr7--chr2]"]
sim2_reads	nFuse	VAMP5--FMO6P	449	14	VAMP5	FMO6P	["INTERCHROMOSOMAL[chr2--chr1]"]
sim2_reads	nFuse	C6orf58--DCDC2	212	251	C6ORF58,C6orf58	DCDC2,KAAG1,RNU6-391P,U6,U6.328	["INTRACHROMOSOMAL[chr6:103.48Mb]"]
sim2_reads	nFuse	DDX4--C12orf50	214	248	5S_rRNA.7,AC016632.1,DDX4,RN5S183,RNA5SP183,RP11-175M2.1,SLC38A9	C12ORF29,C12ORF50,C12orf29,C12orf50	["INTERCHROMOSOMAL[chr5--chr12]"]
sim2_reads	nFuse	MLH3--ACAD9	433	22	MLH3,RNU6-689P,U6,U6.517	AC112484.1,ACAD9,KIAA1257,RP11-723O4.6	["INTERCHROMOSOMAL[chr14--chr3]"]
sim2_reads	nFuse	TOR1AIP2--ZNF708	449	5	AL359853.2,AL359853.3,IFRG15,TOR1AIP2	AC010620.1,AC010620.2,AC022432.1,BNIP3P25,CTD-3030D20.1,CTD-3030D20.2,CTD-3233P19.2,CTD-3233P19.7,CTD-3233P19.8,RPL36AP51,VN1R83P,ZNF708	["INTERCHROMOSOMAL[chr1--chr19]"]
sim2_reads	nFuse	PANX3--CRHR1	447	7	PANX3	AC126544.2,AC217774.1,AC217774.2,CRHR1,CRHR1-IT1,LINC02210-CRHR1,RP11-105N13.4,RP11-293E1.1,RP11-293E1.2	["INTERCHROMOSOMAL[chr11--chr17]"]
sim2_reads	nFuse	PODXL2--SHBG	438	10	AC023593.1,PODXL2	AC007421.1,FXR2,SAT2,SHBG	["INTERCHROMOSOMAL[chr3--chr17]"]
sim2_reads	nFuse	KIAA0391--C9orf140	26	413	AL121594.1,AL121594.2,AL121594.3,AL121594.4,KIAA0391,PPP2R3C,PSMA6,RP11-173D9.1,RP11-173D9.2,RP11-173D9.3,RP11-173D9.4,RP11-173D9.5,RP11-561B11.2,RPL23AP70,RPL7AP3,RPL9P3,SEPT7P1	AL807752.2,AL807752.3,C9ORF140,C9orf140,RP11-229P13.22,RP11-229P13.23,SAPCD2	[]
sim2_reads	nFuse	ACAD9--MLH3	433	5	AC112484.1,ACAD9,KIAA1257,RP11-723O4.6	MLH3,RNU6-689P,U6,U6.517	["INTERCHROMOSOMAL[chr3--chr14]"]
sim2_reads	nFuse	KIAA0391--C9orf140	421	6	AL121594.1,AL121594.2,AL121594.3,AL121594.4,KIAA0391,PPP2R3C,PSMA6,RP11-173D9.1,RP11-173D9.2,RP11-173D9.3,RP11-173D9.4,RP11-173D9.5,RP11-561B11.2,RPL23AP70,RPL7AP3,RPL9P3,SEPT7P1	AL807752.2,AL807752.3,C9ORF140,C9orf140,RP11-229P13.22,RP11-229P13.23,SAPCD2	[]
sim2_reads	nFuse	SYCP1--SS18L1	209	213	SYCP1	SS18L1	["INTERCHROMOSOMAL[chr1--chr20]"]
sim2_reads	nFuse	SCAMP5--RSPH10B2	194	222	AC015720.2,RP11-151H2.3,RPP25,SCAMP5	CCZ1B,RSPH10B2	["INTERCHROMOSOMAL[chr15--chr7]"]
sim2_reads	nFuse	TEAD2--HERC1	202	214	AC010524.1,AC010524.4,CD37,CTC-301O7.4,DKKL1,TEAD2	AC073167.1,HERC1,RP11-317G6.1	["INTERCHROMOSOMAL[chr19--chr15]"]
sim2_reads	nFuse	TULP3--BSND	27	386	C12ORF32,C12orf32,RHNO1,RNU7-166P,TULP3,U7,U7.26	BSND	["INTERCHROMOSOMAL[chr12--chr1]"]
sim2_reads	nFuse	PNO1--XRCC4	212	196	AC017083.3,AC017083.4,PNO1,PPP3R1,RP11-474G23.1	AC094085.1,COQ10BP2,CTC-556K20.1,CTD-2110K23.1,TMEM167A,XRCC4	["INTERCHROMOSOMAL[chr2--chr5]"]
sim2_reads	nFuse	PFN1--LAS1L	204	202	ENO3,PFN1	LAS1L	["INTERCHROMOSOMAL[chr17--chrX]"]
sim2_reads	nFuse	FAM71B--SLC41A3	393	9	FAM71B,ITK	AC079848.1,AC117422.1,RP11-124N2.1,RP11-158I23.1,SLC41A3	["INTERCHROMOSOMAL[chr5--chr3]"]
sim2_reads	nFuse	RHOXF1--WDR92	207	195	RHOXF1,RHOXF1-AS1,RP4-755D9.1	AC017083.1,AC017083.2,AC017083.3,AC017083.4,PPIAP64,PPP3R1,RP11-474G23.1,WDR92	["INTERCHROMOSOMAL[chrX--chr2]"]
sim2_reads	nFuse	C6orf162--PAIP1	206	194	C6ORF164,C6orf163,C6orf164,GJB7,RP1-102H19.8,SMIM8	PAIP1	[]
sim2_reads	nFuse	KL--LRRN4CL	205	192	AL161898.1,KL	LRRN4CL	["INTERCHROMOSOMAL[chr13--chr11]"]
sim2_reads	nFuse	ZFP36L1--SLC7A10	38	351	ZFP36L1	AC008738.4,CTD-2540B15.6,SLC7A10	["INTERCHROMOSOMAL[chr14--chr19]"]
sim2_reads	nFuse	SLC41A3--ITK	34	354	AC079848.1,AC117422.1,RP11-124N2.1,RP11-158I23.1,SLC41A3	AC010609.1,CTB-4E7.1,FAM71B,ITK,MED7	["INTERCHROMOSOMAL[chr3--chr5]"]
sim2_reads	nFuse	CBFA2T3--KCTD8	189	196	AC092384.1,AC092384.2,AC092384.3,CBFA2T3,RP11-830F9.5,RP11-830F9.6,RP11-830F9.7	AC131951.1,KCTD8	["INTERCHROMOSOMAL[chr16--chr4]"]
sim2_reads	nFuse	SQLE--TSEN15	339	44	SQLE	TSEN15	["INTERCHROMOSOMAL[chr8--chr1]"]
sim2_reads	nFuse	BCL2L11--C6orf186	375	5	BCL2L11	C6ORF186,C6orf186,CDC40,METTL24	[]
sim2_reads	nFuse	SLC25A41--FIGF	360	7	SLC25A41	FIGF,VEGFD	["INTERCHROMOSOMAL[chr19--chrX]"]
sim2_reads	nFuse	FSCN2--AIPL1	209	158	FSCN2	AC055872.1,AIPL1,RP11-636N17.1	["INTRACHROMOSOMAL[chr17:73.16Mb]"]
sim2_reads	nFuse	BEX5--PCDH19	358	8	BEX5	PCDH19	["INTRACHROMOSOMAL[chrX:1.74Mb]"]
sim2_reads	nFuse	NR1H2--STX16	26	339	AC008655.2,CTB-191K22.6,KCNC3,NAPSA,NAPSB,NR1H2	RP11-261P9.5,STX16,STX16-NPEPL1	["INTERCHROMOSOMAL[chr19--chr20]"]
sim2_reads	nFuse	HPSE2--UNC5CL	178	182	ARL5AP2,HPSE2,RP11-379D21.2,RP11-379D21.3,RPL7P36	APOBEC2,C6ORF130,C6orf130,OARD1,TSPO2,UNC5CL	["INTERCHROMOSOMAL[chr10--chr6]"]
sim2_reads	nFuse	LECT2--ZNF814	167	193	FBXL21,LECT2	AC010326.2,AC010326.3,AC010326.4,AC010522.1,CTD-2583A14.10,CTD-2583A14.11,CTD-2583A14.8,CTD-2583A14.9,ZNF587,ZNF587B,ZNF814	["INTERCHROMOSOMAL[chr5--chr19]"]
sim2_reads	nFuse	FCGR3A--ANGEL1	187	169	AL590385.1,AL590385.2,FCGR2B,FCGR2C,FCGR3A,FCGR3B,HSPA7,RP11-25K21.5,RP11-25K21.6,RP11-5K23.5,RPS23P9	ANGEL1,RP11-488C13.5	["INTERCHROMOSOMAL[chr1--chr14]"]
sim2_reads	nFuse	PGLS--C13orf1	17	338	AC010618.2,AC010618.3,CTD-3131K8.2,CTD-3131K8.3,PGLS	C13orf1,SPRYD7	[]
sim2_reads	nFuse	CRY2--PCDHGC3	180	172	CRY2	PCDHGC3	["INTERCHROMOSOMAL[chr11--chr5]"]
sim2_reads	nFuse	KIAA2013--HS2ST1	171	177	KIAA2013	AC093155.1,AC093155.2,AL121989.1,AL139139.1,HS2ST1,LINC01140,RP11-384B12.2,RP11-384B12.3,RP4-604K5.2,RP4-604K5.3,RP5-1052I5.1,RP5-1052I5.2	["INTRACHROMOSOMAL[chr1:75.39Mb]"]
sim2_reads	nFuse	TULP3--BSND	341	6	C12ORF32,C12orf32,RHNO1,RNU7-166P,TULP3,U7,U7.26	BSND	["INTERCHROMOSOMAL[chr12--chr1]"]
sim2_reads	nFuse	PANK4--AD001527.1	164	181	PANK4	AD001527.1,AD001527.7,CAPNS1,OVOL3,POLR2I	[]
sim2_reads	nFuse	NR1H2--STX16	321	23	AC008655.2,CTB-191K22.6,KCNC3,NAPSA,NAPSB,NR1H2	RP11-261P9.5,STX16,STX16-NPEPL1	["INTERCHROMOSOMAL[chr19--chr20]"]
sim2_reads	nFuse	ENO4--CABLES1	156	188	ENO4,KIAA1598,RP11-539I5.1	AC011731.1,AC105247.1,CABLES1,RP11-17J14.2,TMEM241	["INTERCHROMOSOMAL[chr10--chr18]"]
sim2_reads	nFuse	CATSPERB--LDHB	335	6	AL121839.1,CATSPERB,NANOGP7,POLR3GP1,RP11-248B24.3,RP11-248B24.4,RP11-747H7.1,RP11-747H7.3,TC2N,U3,U3.8	AC010197.1,LDHB,RP11-59N23.3	["INTERCHROMOSOMAL[chr14--chr12]"]
sim2_reads	nFuse	GSG1L--LILRA4	328	8	GSG1L,RNU6-1241P,RNU6-159P,U6,U6.640,U6.789	AC008984.2,AC245884.11,LILRA4	["INTERCHROMOSOMAL[chr16--chr19]"]
sim2_reads	nFuse	NFE2L3--MICALL1	162	169	AC004520.1,CTB-119C2.1,NFE2L3	MICALL1	["INTERCHROMOSOMAL[chr7--chr22]"]
sim2_reads	nFuse	MANBA--HINT3	325	5	AC018797.3,AF213884.1,AF224669.3,KRT8P46,LRRC37A15P,MANBA,RP11-10L12.1,RP11-10L12.2,RP11-10L12.6	5S_rRNA.373,HINT3,RN5S216,RNA5SP216	["INTERCHROMOSOMAL[chr4--chr6]"]
sim2_reads	nFuse	IDI2--LATS1	169	157	GTPBP4,IDI2,IDI2-AS1	LATS1	["INTERCHROMOSOMAL[chr10--chr6]"]
sim2_reads	nFuse	BCL2L11--C6orf186	298	25	BCL2L11	C6ORF186,C6orf186,CDC40,METTL24	[]
sim2_reads	nFuse	KBTBD10--KIAA1967	160	161	AC093899.2,BBS5,KBTBD10,KLHL41,RP11-724O16.1	AC037459.3,BIN3,CCAR2,KIAA1967,RP11-582J16.5	[]
sim2_reads	nFuse	TRAPPC6A--PSMG3	160	159	TRAPPC6A	AC093734.11,PSMG3,PSMG3-AS1	["INTERCHROMOSOMAL[chr19--chr7]"]
sim2_reads	nFuse	ZNF217--CAMK1D	314	4	AC005808.1,AC005808.3,RP4-724E16.2,ZNF217	CAMK1D,MIR4480,MIR548Q,RF00279,RNU6ATAC39P,SNORD45,SNORD45.5,U6atac,U6atac.34	["INTERCHROMOSOMAL[chr20--chr10]"]
sim2_reads	nFuse	ATP11A--ZNF317	310	4	AL162711.1,AL356740.1,ATP11A,ATP11A-AS1,BC041346,RP11-73M11.2	ZNF317	["INTERCHROMOSOMAL[chr13--chr19]"]
sim2_reads	nFuse	FAM154B--C19orf71	144	164	FAM154B,SAXO2	C19orf71,MFSD12	["INTERCHROMOSOMAL[chr15--chr19]"]
sim2_reads	nFuse	VRK2--CXCL17	154	153	AC073215.1,FANCL,VRK2	CXCL17,LIPE-AS1	["INTERCHROMOSOMAL[chr2--chr19]"]
sim2_reads	nFuse	OSGEP--RBFA	282	24	AL355075.2,OSGEP,RP11-203M5.7	AC090360.1,RBFA,RBFADN,RP11-795F19.1,RP11-795F19.5	["INTERCHROMOSOMAL[chr14--chr18]"]
sim2_reads	nFuse	LMTK3--IL10	233	65	AC008403.3,CTC-273B12.10,LMTK3	IL10	["INTERCHROMOSOMAL[chr19--chr1]"]
sim2_reads	nFuse	DAND5--HIPK2	283	8	DAND5	HIPK2,TBXAS1	["INTERCHROMOSOMAL[chr19--chr7]"]
sim2_reads	nFuse	KLC4--ITIH5L	146	141	AL355385.1,CUL7,KLC4,MRPL2,RP11-387M24.5	ITIH5L,ITIH6	[]
sim2_reads	nFuse	UBR7--PUS7	262	25	AL110118.2,AL132838.1,C14ORF142,C14orf142,GON7,RP11-371E8.4,RP11-85G20.1,UBR7	PUS7	["INTERCHROMOSOMAL[chr14--chr7]"]
sim2_reads	nFuse	DYSF--C14orf104	281	4	DYSF	AL139099.2,AL139099.3,C14orf104,DNAAF2,RP11-649E7.7	[]
sim2_reads	nFuse	DUT--GARNL3	6	278	AC023355.1,DUT,RP11-154J22.1	AL445222.1,AL450263.2,GARNL3,RP11-356B19.11,RP13-225O21.5	["INTERCHROMOSOMAL[chr15--chr9]"]
sim2_reads	nFuse	GPR158--SLC27A4	274	9	7SK,7SK.138,GPR158,GPR158-AS1,RN7SKP220,RP11-80K21.1	SLC27A4,TMSB4XP4,TMSL4	["INTERCHROMOSOMAL[chr10--chr9]"]
sim2_reads	nFuse	TRAFD1--MRPS15	144	132	TRAFD1	MRPS15	["INTERCHROMOSOMAL[chr12--chr1]"]
sim2_reads	nFuse	IFITM2--CDYL2	268	7	AC136475.2,IFITM1,IFITM2,RP11-326C3.7	AC092332.1,AC099313.1,CDYL2,CTD-2055G21.1,RP11-18F14.4	["INTERCHROMOSOMAL[chr11--chr16]"]
sim2_reads	nFuse	UBE2E2--NTN1	266	7	AC092038.1,AC092038.2,AC121251.1,UBE2E2	AC005695.1,NTN1,RP11-85B7.2	["INTERCHROMOSOMAL[chr3--chr17]"]
sim2_reads	nFuse	RAB19--DCTN6	131	140	RAB19,SLC37A3	AC026979.1,AC026979.2,DCTN6,LEPROTL1,RP11-51J9.4	["INTERCHROMOSOMAL[chr7--chr8]"]
sim2_reads	nFuse	LRRC9--TNFRSF13C	121	149	AL133299.1,AL157911.1,LRRC9,RP11-16B13.1,RP11-62H20.1	CTA-250D10.23,MIR378I,TNFRSF13C	["INTERCHROMOSOMAL[chr14--chr22]"]
sim2_reads	nFuse	WDR54--ADCY10	147	117	WDR54	ADCY10,RP1-313L4.3,RP1-313L4.4,Z99943.1,Z99943.2	["INTERCHROMOSOMAL[chr2--chr1]"]
sim2_reads	nFuse	CCL13--TNN	138	119	CCL13	TNN	["INTERCHROMOSOMAL[chr17--chr1]"]
sim2_reads	nFuse	JMJD4--SLC30A2	131	126	JMJD4,SNAP47	SLC30A2	["INTRACHROMOSOMAL[chr1:201.55Mb]"]
sim2_reads	nFuse	SMARCA2--RGS12	133	123	AL359076.1,RNU2-25P,RP11-264I13.2,SMARCA2,U2,U2.37	AL645949.1,AL645949.2,RGS12,RP11-357G3.1,RP11-357G3.2	["INTERCHROMOSOMAL[chr9--chr4]"]
sim2_reads	nFuse	UGT1A3--VCX	39	213	AC114812.1,AC114812.10,AC114812.3,AC114812.4,AC114812.5,AC114812.9,DNAJB3,UGT1A1,UGT1A10,UGT1A2P,UGT1A3,UGT1A4,UGT1A5,UGT1A6,UGT1A7,UGT1A8,UGT1A9	VCX	["INTERCHROMOSOMAL[chr2--chrX]"]
sim2_reads	nFuse	EFCAB9--HADH	112	135	EFCAB9	HADH	["INTERCHROMOSOMAL[chr5--chr4]"]
sim2_reads	nFuse	KIAA0562--JMJD6	133	113	CEP104,KIAA0562	JMJD6	[]
sim2_reads	nFuse	DUOXA2--CPPED1	155	88	DUOX2,DUOXA1,DUOXA2	AC109597.1,AC109597.2,CPPED1,CTD-2583P5.1,CTD-2583P5.3,MIR4718	["INTERCHROMOSOMAL[chr15--chr16]"]
sim2_reads	nFuse	CDS1--CUX1	121	119	CDS1	AC005072.1,AC005086.1,AC005086.2,AC005086.3,AC005086.4,AC005088.1,AC005096.1,CTA-339C12.1,CTA-357J21.1,CTB-181H17.1,CUX1,RF00554,SNORA48,SNORA48.12	["INTERCHROMOSOMAL[chr4--chr7]"]
sim2_reads	nFuse	TXNIP--C11orf57	99	141	TXNIP	C11ORF57,C11orf57,NKAPD1,PIH1D2,TIMM8B	["INTERCHROMOSOMAL[chr1--chr11]"]
sim2_reads	nFuse	GOT1--LTBP2	113	124	AL391684.1,GOT1,RP11-441O15.3	AC013451.1,CTD-2207P18.1,LTBP2	["INTERCHROMOSOMAL[chr10--chr14]"]
sim2_reads	nFuse	SUMO2--POU4F2	231	4	HN1,JPT1,RP11-649A18.7,SUMO2	AC093887.1,POU4F2	["INTERCHROMOSOMAL[chr17--chr4]"]
sim2_reads	nFuse	TNFSF14--POLDIP3	124	110	TNFSF14	POLDIP3	["INTERCHROMOSOMAL[chr19--chr22]"]
sim2_reads	nFuse	SMARCAD1--SLITRK5	137	96	SMARCAD1	SLITRK5	["INTERCHROMOSOMAL[chr4--chr13]"]
sim2_reads	nFuse	LRRC50--SYNPO2	212	20	DNAAF1,TAF1C	AC096745.1,RP11-358D17.1,SYNPO2	[]
sim2_reads	nFuse	SYCP1--SS18L1	214	10	SYCP1	SS18L1	["INTERCHROMOSOMAL[chr1--chr20]"]
sim2_reads	nFuse	SCAMP5--RSPH10B2	219	5	AC015720.2,RP11-151H2.3,RPP25,SCAMP5	CCZ1B,RSPH10B2	["INTERCHROMOSOMAL[chr15--chr7]"]
sim2_reads	nFuse	RPS15A--RP11-269F19.4	119	103	AC138811.2,RP11-1035H13.3,RPS15A	RP11-269F19.4,RPS15AP11	[]
sim2_reads	nFuse	FNDC3B--BMP3	5	215	AC092964.1,AC092964.2,FNDC3B,Metazoa_SRP,RN7SL141P,RP11-423E7.1,RPS27AP8	BMP3	["INTERCHROMOSOMAL[chr3--chr4]"]
sim2_reads	nFuse	NDUFB11--MPDZ	107	109	NDUFB11,RBM10	AL162386.2,MPDZ,RP11-272P10.2	["INTERCHROMOSOMAL[chrX--chr9]"]
sim2_reads	nFuse	RAVER2--AC112721.1	111	101	JAK1,RAVER2	AC112721.1,AC112721.2,MLPH	["INTERCHROMOSOMAL[chr1--chr2]"]
sim2_reads	nFuse	ENKUR--CSF3	107	103	ENKUR,THNSL1	CSF3	["INTERCHROMOSOMAL[chr10--chr17]"]
sim2_reads	nFuse	ATP6V1C2--KCNJ4	195	14	AC092687.3,ATP6V1C2,PDIA6,RNU7-138P,RP11-791G15.2,U7,U7.52	KCNJ4,RP3-434P1.6,Z97056.1	["INTERCHROMOSOMAL[chr2--chr22]"]
sim2_reads	nFuse	CRY2--PCDHGC3	203	5	CRY2	PCDHGC3	["INTERCHROMOSOMAL[chr11--chr5]"]
sim2_reads	nFuse	DUOXA2--CPPED1	155	52	DUOX2,DUOXA1,DUOXA2	AC109597.1,AC109597.2,CPPED1,CTD-2583P5.1,CTD-2583P5.3,MIR4718	["INTERCHROMOSOMAL[chr15--chr16]"]
sim2_reads	nFuse	EXOC3L4--IGFBP3	111	94	EXOC3L4	IGFBP3	["INTERCHROMOSOMAL[chr14--chr7]"]
sim2_reads	nFuse	AP4S1--CCDC105	95	107	AP4S1,STRN3	CCDC105,SLC1A6	["INTERCHROMOSOMAL[chr14--chr19]"]
sim2_reads	nFuse	WDR34--C2orf53	98	104	SPTAN1,VTI1BP4,WDR34	C2ORF53,C2orf53	["INTERCHROMOSOMAL[chr9--chr2]"]
sim2_reads	nFuse	ZCRB1--IGFBP7	64	136	PPHLN1,ZCRB1	IGFBP7,IGFBP7-AS1,POLR2B,RP11-12A1.1,RP11-738E22.1,UBE2CP3	["INTERCHROMOSOMAL[chr12--chr4]"]
sim2_reads	nFuse	SLC28A3--DECR2	88	112	AL356134.1,RP11-380F14.2,SLC28A3	DECR2,NME4	["INTERCHROMOSOMAL[chr9--chr16]"]
sim2_reads	nFuse	FAM23A--STS	188	11	AL928729.1,FAM23A,FAM23B,TMEM236	HDHD1,MIR4767,PUDP,STS	[]
sim2_reads	nFuse	RPA2--C3orf37	13	183	RPA2	HMCES	[]
sim2_reads	nFuse	AP000304.12--GYS2	54	138	ATP5O,ATP5PO,CRYZL1,DONSON,ITSN1,LINC00649,Metazoa_SRP,RN7SL740P	C12ORF39,C12orf39,GYS2,SPX	[]
sim2_reads	nFuse	GRIN2B--OAS1	89	102	5S_rRNA.135,7SK,7SK.29,AC007527.1,AC007535.1,GRIN2B,RN5S353,RN7SKP162,RNA5SP353,RNU6-590P,RP11-4N23.1,U6,U6.317	AC004551.1,OAS1,RP1-71H24.1	["INTRACHROMOSOMAL[chr12:99.21Mb]"]
sim2_reads	nFuse	NAPG--TMEM25	91	98	NAPG	AP001267.3,IFT46,RP11-770J1.3,TMEM25,TTC36	["INTERCHROMOSOMAL[chr18--chr11]"]
sim2_reads	nFuse	FAM134A--PIAS3	87	101	C2orf24,CNPPD1,FAM134A,RETREG2	NUDT17,PIAS3	["INTERCHROMOSOMAL[chr2--chr1]"]
sim2_reads	nFuse	MTMR6--BEND6	7	178	AL590787.1,MTMR6	BEND6,FTH1P15,OSTCP6	["INTERCHROMOSOMAL[chr13--chr6]"]
sim2_reads	nFuse	HPSE2--UNC5CL	178	7	ARL5AP2,HPSE2,RP11-379D21.2,RP11-379D21.3,RPL7P36	APOBEC2,C6ORF130,C6orf130,OARD1,TSPO2,UNC5CL	["INTERCHROMOSOMAL[chr10--chr6]"]
sim2_reads	nFuse	GPR126--ABCA12	82	103	ADGRG6,GPR126	ABCA12,AC016708.1,AC072062.1,AC072062.3	["INTERCHROMOSOMAL[chr6--chr2]"]
sim2_reads	nFuse	APOC4--FIGLA	91	91	APOC2,APOC4,APOC4-APOC2	FIGLA	["INTERCHROMOSOMAL[chr19--chr2]"]
sim2_reads	nFuse	WTIP--RBBP4	97	84	WTIP	RBBP4,SYNC	["INTERCHROMOSOMAL[chr19--chr1]"]
sim2_reads	nFuse	FUT7--GJD2	112	68	C9ORF139,C9orf139,FUT7	GJD2	["INTERCHROMOSOMAL[chr9--chr15]"]
sim2_reads	nFuse	SOS2--MRPS21	119	60	SOS2	MRPS21	["INTERCHROMOSOMAL[chr14--chr1]"]
sim2_reads	nFuse	FAM177A1--WDR54	141	37	FAM177A1,PPP2R3C	WDR54	["INTERCHROMOSOMAL[chr14--chr2]"]
sim2_reads	nFuse	TDRD1--GOPC	7	169	TDRD1	AL132671.1,DCBLD1,GOPC,RAP1BP3,RNU6-253P,ROS1,RP1-92C8.2,RP1-92C8.3,U6,U6.712	["INTERCHROMOSOMAL[chr10--chr6]"]
sim2_reads	nFuse	ZFYVE9--WIPF2	84	91	AL139156.1,AL139156.2,AL139156.3,ANAPC10P1,CC2D1B,DNAJC19P7,Metazoa_SRP,PDCL3P6,RN7SL788P,RP4-800M22.1,RP4-800M22.2,RP4-800M22.4,ZFYVE9	RNY4P8,WIPF2	["INTERCHROMOSOMAL[chr1--chr17]"]
sim2_reads	nFuse	PANK4--AD001527.1	164	11	PANK4	AD001527.1,AD001527.7,CAPNS1,OVOL3,POLR2I	[]
sim2_reads	nFuse	SIK3--DMPK	98	77	AP000936.1,AP000936.2,AP000936.3,AP006216.12,APOA1-AS,RNY4P6,SIK3,SIK3-IT1	AC011530.1,AC011530.4,AC074212.1,AC074212.5,AC074212.6,DM1-AS,DMPK	["INTERCHROMOSOMAL[chr11--chr19]"]
sim2_reads	nFuse	TDRD1--GOPC	168	4	TDRD1	AL132671.1,DCBLD1,GOPC,RAP1BP3,RNU6-253P,ROS1,RP1-92C8.2,RP1-92C8.3,U6,U6.712	["INTERCHROMOSOMAL[chr10--chr6]"]
sim2_reads	nFuse	EDNRB--MORF4L1	76	95	AL139002.1,EDNRB,LINC00439,Metazoa_SRP,RN7SL810P,RNF219-AS1,RP11-318G21.4	AC103975.1,ADAMTS7,MORF4L1,RP11-1001M11.1,RPL21P116	["INTERCHROMOSOMAL[chr13--chr15]"]
sim2_reads	nFuse	MALT1--ZNF568	90	81	AC104365.1,AC104365.3,MALT1,MRPL37P1,RP11-108P20.1,RP11-108P20.3,RP11-126O1.4,RP11-126O1.5	ZNF568	["INTERCHROMOSOMAL[chr18--chr19]"]
sim2_reads	nFuse	G0S2--CXorf59	91	78	AL031316.1,G0S2,HSD11B1-AS1,RP1-28O10.1	CHDC2	[]
sim2_reads	nFuse	RBM42--C13orf18	78	91	RBM42	C13orf18,KIAA0226L,PPP1R2P4,RNU2-6P,RNU6-68,RNU6-68P,RP11-189B4.1,U2.47,U6.1137	[]
sim2_reads	nFuse	CLEC11A--RGS6	81	87	CLEC11A	AC004828.1,AC005477.1,AC005993.1,C14ORF57,C14orf57,RGS6,RP3-514A23.2,RP6-114E22.1	["INTERCHROMOSOMAL[chr19--chr14]"]
sim2_reads	nFuse	NUTF2--ETV2	81	87	AC040162.2,CENPT,CTC-479C5.11,NUTF2	ETV2	["INTERCHROMOSOMAL[chr16--chr19]"]
sim2_reads	nFuse	GORASP1--SP8	95	72	GORASP1,TTC21A,WDR48	SP8	["INTERCHROMOSOMAL[chr3--chr7]"]
sim2_reads	nFuse	UCHL5--THEMIS	80	87	SCARNA18B,SNOU109,TROVE2,UCHL5,snoU109,snoU109.3	THEMIS	["INTERCHROMOSOMAL[chr1--chr6]"]
sim2_reads	nFuse	BSPH1--MNDA	83	81	BSPH1	MNDA	["INTERCHROMOSOMAL[chr19--chr1]"]
sim2_reads	nFuse	C9orf79--WEE2	108	56	C9ORF79,C9orf79,FAM75E1,SPATA31E1	RNU1-82P,RP5-894A10.5,U1,U1.94,WEE2,WEE2-AS1	[]
sim2_reads	nFuse	UGT3A2--DNAJB5	77	86	UGT3A2	DNAJB5	["INTERCHROMOSOMAL[chr5--chr9]"]
sim2_reads	nFuse	MYCT1--UBE2U	76	86	HSPD1P16,MYCT1	UBE2U	["INTERCHROMOSOMAL[chr6--chr1]"]
sim2_reads	nFuse	CELA1--RP11-357H14.7	23	139	CELA1	AC103702.1,HOXB-AS1,HOXB-AS2,HOXB-AS3,HOXB3,HOXB4,HOXB5,HOXB6,MIR10A,RP11-357H14.11,RP11-357H14.12,RP11-357H14.16,hsa-mir-10a	[]
sim2_reads	nFuse	EBI3--STOM	71	89	EBI3	AL161784.1,STOM	["INTERCHROMOSOMAL[chr19--chr9]"]
sim2_reads	nFuse	C2orf84--NAA30	86	72	AC008073.1,AC008073.2,AC008073.3,AC008073.6,AC008073.7,AC008073.9,C2ORF84,C2orf84,FAM228A,FAM228B,PFN4,RP11-507M3.1,TP53I3	NAA30	[]
sim2_reads	nFuse	IGFBP7--ZCRB1	33	124	IGFBP7,IGFBP7-AS1,POLR2B,RP11-12A1.1,RP11-738E22.1,UBE2CP3	PPHLN1,ZCRB1	["INTERCHROMOSOMAL[chr4--chr12]"]
sim2_reads	nFuse	PNO1--XRCC4	143	12	AC017083.3,AC017083.4,PNO1,PPP3R1,RP11-474G23.1	AC094085.1,COQ10BP2,CTC-556K20.1,CTD-2110K23.1,TMEM167A,XRCC4	["INTERCHROMOSOMAL[chr2--chr5]"]
sim2_reads	nFuse	TUBB1--AC084018.1	77	78	ATP5E,ATP5F1E,TUBB1	AC048337.1,AC084018.1,AC145422.1,ANAPC5,CAMKK2,KDM2B,LINC01089,MORN3,ORAI1,P2RX4,RHOF,RNF34,RNU6-1004P,RP11-347I19.8,RP11-711D18.2,RP13-941N14.1,TMEM120B,U6,U6.1140	["INTERCHROMOSOMAL[chr20--chr12]"]
sim2_reads	nFuse	CNN1--TRIML2	77	77	CNN1	AC108073.2,RP11-713C19.1,TRIML2	["INTERCHROMOSOMAL[chr19--chr4]"]
sim2_reads	nFuse	GBA2--TRNP1	22	131	CREB3,GBA2,RGP1	TRNP1	["INTERCHROMOSOMAL[chr9--chr1]"]
sim2_reads	nFuse	PPP2R1B--AC005154.6	16	134	PPP2R1B,SIK2	AC005154.1,AC005154.2,AC005154.3,AC005154.4,AC005154.5,AC005154.6,AC005154.7,AC005154.8,GARS,GARS-DT,GGCT,RP4-777O23.1,RP4-777O23.2	["INTERCHROMOSOMAL[chr11--chr7]"]
sim2_reads	nFuse	LILRB4--LRIT3	77	70	AC009892.9,AC245036.3,LILRB4,VN1R105P	LRIT3	["INTERCHROMOSOMAL[chr19--chr4]"]
sim2_reads	nFuse	SLC22A16--TNF	76	68	Metazoa_SRP,RN7SL617P,SLC22A16	TNF	["INTRACHROMOSOMAL[chr6:79.20Mb]"]
sim2_reads	nFuse	DOCK1--PLA2G2A	73	71	AL359094.2,DOCK1,FAM196A,RP11-223P11.2,RP11-223P11.3	PLA2G2A	["INTERCHROMOSOMAL[chr10--chr1]"]
sim2_reads	nFuse	MTMR6--BEND6	139	5	AL590787.1,MTMR6	BEND6,FTH1P15,OSTCP6	["INTERCHROMOSOMAL[chr13--chr6]"]
sim2_reads	nFuse	AC140481.2--VMO1	125	18	AC140481.1,AC140481.2,AC140481.3,AC140481.4,POTEJ,PRSS40A,TISP43	VMO1	["INTERCHROMOSOMAL[chr2--chr17]"]
sim2_reads	nFuse	GRRP1--FAM71E1	65	78	FAM110D,GRRP1	EMC10,FAM71E1	[]
sim2_reads	nFuse	NOL10--F7	64	79	AC007314.1,AC092687.5,NOL10	F7	["INTERCHROMOSOMAL[chr2--chr13]"]
sim2_reads	nFuse	TMPO--WASF2	70	71	Metazoa_SRP,RN7SL179P,RP11-181C3.2,TMPO,TMPO-AS1	FO393419.2,RP4-752I6.1,WASF2	["INTERCHROMOSOMAL[chr12--chr1]"]
sim2_reads	nFuse	FAP--SEMA4G	62	75	AC007750.5,FAP	AL133215.1,MIR608,MRPL43,RP11-108L7.4,SEMA4G	["INTERCHROMOSOMAL[chr2--chr10]"]
sim2_reads	nFuse	SLC35D1--PRR20C	62	75	SLC35D1	PRR20A,PRR20B,PRR20C	["INTERCHROMOSOMAL[chr1--chr13]"]
sim2_reads	nFuse	RWDD4--MCHR1	72	65	RNU6-479P,RWDD4,U6,U6.1089	MCHR1	["INTERCHROMOSOMAL[chr4--chr22]"]
sim2_reads	nFuse	UGT1A3--VCX	127	10	AC114812.1,AC114812.10,AC114812.3,AC114812.4,AC114812.5,AC114812.9,DNAJB3,UGT1A1,UGT1A10,UGT1A2P,UGT1A3,UGT1A4,UGT1A5,UGT1A6,UGT1A7,UGT1A8,UGT1A9	VCX	["INTERCHROMOSOMAL[chr2--chrX]"]
sim2_reads	nFuse	THYN1--CLDND1	61	75	THYN1	AC021660.2,CLDND1,CPOX,OR5K2,RP11-227H4.5	["INTERCHROMOSOMAL[chr11--chr3]"]
sim2_reads	nFuse	GPRC5B--PTGDR	40	96	GPRC5B,IQCK	PTGDR	["INTERCHROMOSOMAL[chr16--chr14]"]
sim2_reads	nFuse	UGT1A10--TEK	66	69	UGT1A10	5S_rRNA.325,AL355433.1,RN5S280,RNA5SP280,RP11-179D22.1,TEK	["INTERCHROMOSOMAL[chr2--chr9]"]
sim2_reads	nFuse	ATP11A--ZNF317	72	61	AL162711.1,AL356740.1,ATP11A,ATP11A-AS1,BC041346,RP11-73M11.2	ZNF317	["INTERCHROMOSOMAL[chr13--chr19]"]
sim2_reads	nFuse	ARF3--SNX20	69	63	AC073610.1,AC073610.3,AC073610.5,ARF3,CCDC65,FKBP11,RP11-302B13.1,RP11-302B13.5	AC007608.3,RP11-401P9.5,SNX20	["INTERCHROMOSOMAL[chr12--chr16]"]
sim2_reads	nFuse	ATP11A--ZNF317	17	113	AL162711.1,AL356740.1,ATP11A,ATP11A-AS1,BC041346,RP11-73M11.2	ZNF317	["INTERCHROMOSOMAL[chr13--chr19]"]
sim2_reads	nFuse	KIAA1244--FAM118A	63	67	ARFGEF3,KIAA1244,PBOV1	FAM118A	["INTERCHROMOSOMAL[chr6--chr22]"]
[truncated: 61,425 more rows]

## Sheet: Table S3 - ExpValidFusions
########################
[truncated: 138 more rows]

[truncated: 6 more sheets: Table S4 cancer cell line preds, Table S5 - centrifuge results, Table S6 - Trinity-UC foreign, Table S7 - Program Invocations, Table S8 - sim data sources, Table S9 - cancer cell lines]
